# Supplementary material for: Genome-Wide Characterization, Evolution, and Expression Analysis of the Leucine-Rich Repeat Receptor-Like Protein Kinase (LRR-RLK) Gene Family in Medicago truncatula
Source: Life (Basel). 2020 Sep 4;10(9):176. doi: 10.3390/life10090176 (PMC7555646; doi:10.3390/life10090176)
Supplement: Supplementary file 1 [file life-10-00176-s001.zip]

Archive with 19 entries (18 files):
- Supplementary file/
- Supplementary file/FigureS1  Unrooted phylogenetic tree of MtLRR_RLKs.pdf
- Supplementary file/FigureS2  Unrooted phylogenetic tree of MtLRR-RLKs, GmLRR-RLKs and AtLRR-RLKs.pdf
- Supplementary file/FigureS3  The exon,intron, UTR organization and motifs of all MtLRR-RLK genes.pdf
- Supplementary file/FigureS4  Genomic distribution of LRR-RLK genes across Medicago truncatula chromosomes including 8 genes non-mapped on v4 genome.pdf
- Supplementary file/FigureS5  The predicted cis-acting element in MtLRR-RLK genes promoters.pdf
- Supplementary file/FigureS6  The heatmap of expression for MtLRR-RLK genes across different tissues.pdf
- Supplementary file/FigureS7  The heatmap of expression for MtLRR-RLK genes under rhizobium infection.pdf
- Supplementary file/TableS1 List of identified LRR-RLK genes in Medicago truncatula.xlsx
- Supplementary file/TableS10  List of MtLRR-RLK genes high specifically expressed under rhizobium infection.xlsx
- Supplementary file/TableS11 The primers for qRT-PCR.xlsx
- Supplementary file/TableS2  Putative motifs of all MtLRR-RLKs in each subgroup predicted by MEME.xlsx
- Supplementary file/TableS3  The physical chromosomal positions of MtLRR-RLK genes and chromosome length of Medicago truncatula.xlsx
- Supplementary file/TableS4  List of tandem and segmental duplicated LRR-RLK gene pairs in Medicago truncatula.xlsx
- Supplementary file/TableS5  List of KaKs values and divergence time of LRR-RLKs tandem and segmental gene pairs in Medicago truncatula.xlsx
- Supplementary file/TableS6  List of synteny gene pairs in Medicago truncatula and Aradopsis, Medicago truncatula and soybean genome..xlsx
- Supplementary file/TableS7  The data of cis-acting element in MtLRR-RLK genes promoters.xlsx
- Supplementary file/TableS8  Expression profiles for MtLRR-RLK genes across different tissues.xlsx
- Supplementary file/TableS9  Expression profiles for MtLRR-RLK genes under rhizobium infection.xlsx
