# Supplementary material for: Genome-Wide Characterization, Evolution, and Expression Analysis of the Leucine-Rich Repeat Receptor-Like Protein Kinase (LRR-RLK) Gene Family in Medicago truncatula
Source: Life (Basel). 2020 Sep 4;10(9):176. doi: 10.3390/life10090176 (PMC7555646; doi:10.3390/life10090176)
Supplement: Supplementary file 1 [file life-10-00176-s001.zip › Supplementary file/TableS1 List of identified LRR-RLK genes in Medicago truncatula.xlsx]

## Sheet: All putitive  MtLRR-RLK members
Gene ID of v4.0	Gene ID of MtrunA17r5.0	Sufanmily	Gene Length	Number of exon	Number of intron	Number of UTR	Length of a.a	Protein Molecular weight/Dak	Conserved domains	Length of Signal Peptides	Number of LRR domains	Position of TM	Position of Kinase	Number of Pkinase domains	Homologous genes in Arabidopsis	Gene name in previous studied
Medtr1g066950.1	MtrunA17Chr1g0181731	RLK-Pelle_LRR-I	5944	14	14	2	924	103390	[signal peptide(1)];[Malectin_like(1)];[LRR_8(1)];[transmembrane region(1)];[Pkinase(1)]	22	1	[529-551]	[599-870]	1
Medtr2g100450.1	MtrunA17Chr2g0330591	RLK-Pelle_LRR-I	6000	13	12	2	883	99397.6	[signal peptide(1)];[Malectin_like(1)];[LRR_8(1)]; [transmembrane region(1)];[Pkinase(1)]	22	1	[509-531]	[575-842]	1
Medtr2g100550.1	/	RLK-Pelle_LRR-I	4452	13	12	0	610	68316.4	[signal peptide(1)];[LRRNT_2(1), LRR_8(1)];[transmembrane region(1)];[Pkinase(1)]	20	1	[279-301]	[375-593]	1
Medtr5g030920.1	MtrunA17Chr5g0411631	RLK-Pelle_LRR-I	7597	15	14	2	925	104181	[signal peptide(1)];[Malectin_like(1)];[LRRNT_2(1)]; [transmembrane region(1)];[Pkinase(1)]	29	1	[521-543]	[597-868]	1	AT1G51790	MtDMI2
Medtr5g058090.1	MtrunA17Chr5g0423891	RLK-Pelle_LRR-I	11236	13	12	1	896	100538	[signal peptide(1)];[Malectin_like(1)];[LRR(2)]; [transmembrane region(1)];[Pkinase(1)]	20	2	[528-550]	[586-855]	1
Medtr6g090615.1	MtrunA17Chr6g0487571	RLK-Pelle_LRR-I	7554	12	11	2	897	100076	[signal peptide(1)];[Malectin_like(1)];[LRR_8(1)]; [transmembrane region(1)];[Pkinase(1)]	23	1	[511-533]	[572-851]	1
Medtr7g057170.1	MtrunA17Chr7g0236881	RLK-Pelle_LRR-I	6407	14	14	2	900	100545	[signal peptide(1)];[Malectin_like(1)];[LRR(2)];[transmembrane region(1)];[Pkinase(1)]	22	2	[556-578]	[615-886]	1
Medtr8g014690.1	MtrunA17Chr8g0340871	RLK-Pelle_LRR-I	5079	13	12	1	874	97742.8	[signal peptide(1)];[Malectin_like(1)];[LRR_8(1)];[transmembrane region(1)];[Pkinase(1)]	23	1	[508-530]	[570-837]	1
Medtr8g014700.1	MtrunA17Chr8g0340881	RLK-Pelle_LRR-I	6532	13	12	2	876	97757.9	[signal peptide(1)];[Malectin_like(1)];[LRR_1(1)];[transmembrane region(1)];[Pkinase(1)]	28	1	[514-536]	[572-840]	1
Medtr8g014730.1	MtrunA17Chr8g0340891	RLK-Pelle_LRR-I	3630	9	8	0	653	73823.1	[signal peptide(1)];[Malectin_like(1)];[LRR_1(1)]; [transmembrane region(1)];[Pkinase(1)]	28	1	[508-530]	[566-653]	1
Medtr8g014760.1	MtrunA17Chr8g0340911	RLK-Pelle_LRR-I	6371	13	12	0	867	97180.9	[signal peptide(1)];[Malectin_like(1)];[LRR_8(1)]; [transmembrane region(1)];[Pkinase(1)]	24	1	[505-527]	[564-831]	1
Medtr8g014790.1	MtrunA17Chr8g0340931	RLK-Pelle_LRR-I	5829	12	11	0	872	98027.8	[signal peptide(1)];[Malectin_like(1)];[LRR_1(1)]; [transmembrane region(1)];[Pkinase(1)]	25	1	[509-531]	[569-836]	1
Medtr8g014930.1	MtrunA17Chr8g0341011	RLK-Pelle_LRR-I	5530	13	12	1	870	98295.6	[signal peptide(1)];[Malectin_like(1)];[LRR_1(1)]; [transmembrane region(1)];[Pkinase(1)]	23	1	[505-527]	[566-846]	1
Medtr8g014970.1	MtrunA17Chr8g0341061	RLK-Pelle_LRR-I	5224	11	10	1	636	71483.7	[signal peptide(0)];[Malectin_like(1)];[LRR(2)]; [transmembrane region(1)];[Pkinase(1)]	0	2	[274-296]	[332-600]	1
Medtr8g015010.1	MtrunA17Chr8g0341091	RLK-Pelle_LRR-I	11511	13	12	0	920	103705	[signal peptide(1)];[Malectin_like(1)];[LRR_8(1)]; [transmembrane region(1)];[Pkinase(1)]	32	1	[549-571]	[616-884]	1
Medtr8g015040.1	MtrunA17Chr8g0341101	RLK-Pelle_LRR-I	7407	13	12	2	922	103509	[signal peptide(1)];[Malectin_like(1)];[LRR_8(1)];[transmembrane region(1)];[Pkinase(1)]	40	1	[560-582]	[618-886]	1
Medtr8g015100.1	MtrunA17Chr8g0341111	RLK-Pelle_LRR-I	7037	13	12	2	785	88031.2	[signal peptide(1)];[Malectin_like(1)];[LRR_8(1)];[transmembrane region(1)];[Pkinase(1)]	37	1	[414-436]	481-748]	1
Medtr8g015150.1	MtrunA17Chr8g0341151	RLK-Pelle_LRR-I	5788	13	12	2	865	97001.4	[signal peptide(1)];[Malectin_like(1)];[LRR_1(1)]; [transmembrane region(1)];[Pkinase(1)]	18	1	[504-526]	[561-829]	1
Medtr8g015190.1	MtrunA17Chr8g0341231	RLK-Pelle_LRR-I	9873	14	13	0	1211	136337	[signal peptide(1)];[Malectin_like(1)];[LRR_8(1)];[transmembrane region(1)];[Pkinase(1)]	24	1	[539-561]	593-860]	1
Medtr8g015200.1	/	RLK-Pelle_LRR-I	9246	13	12	0	847	95748.2	[signal peptide(0)];[Malectin_like(1)];[LRR(3)]; [transmembrane region(1)];[Pkinase(1)]	0	3	[487-509]	[543-811]	1
Medtr8g015340.1	MtrunA17Chr8g0341361	RLK-Pelle_LRR-I	4800	13	12	1	907	101375	[signal peptide(1)];[Malectin_like(1)];[LRR_8(1)];[transmembrane region(1)];[Pkinase(1)]	35	1	[532-554]	[599-866]	1
Medtr8g028110.1	MtrunA17Chr8g0347661	RLK-Pelle_LRR-I	6152	13	12	1	877	99120.1	[signal peptide(1)];[Malectin_like(1)];[LRR_8(1)];[transmembrane region(1)];[Pkinase(1)]	28	1	[516-538]	[573-841]	1
Medtr8g461120.1	MtrunA17Chr8g0358831	RLK-Pelle_LRR-I	4871	13	12	1	860	96842	[signal peptide(1)];[Malectin_like(1)];[LRR_8(1)];[transmembrane region(1)];[Pkinase(1)]	35	1	[526-548]	[580-848]	1
Medtr1g097160.1	MtrunA17Chr1g0200911	RLK-Pelle_LRR-II-1	5141	11	10	2	627	69140.3	[signal peptide(1)];[LRRNT_2(1), LRR_1(1)];[transmembrane region(1)];[Pkinase(1)]	30	2	[242-264]	[304-578]	1
Medtr2g008360.1	MtrunA17Chr2g0278831	RLK-Pelle_LRR-II-1	6742	11	10	2	619	68538.9	[signal peptide(0)];[LRRNT_2(1), LRR_1(1)];[transmembrane region(1)];[Pkinase(1)]	0	2	[231-253]	[293-567]	1
Medtr2g008370.1	MtrunA17Chr2g0278851	RLK-Pelle_LRR-II-1	4748	11	10	0	580	64441.5	[signal peptide(0)];[LRRNT_2(1), LRR_8(1)];[transmembrane region(1)];[Pkinase(1)]	0	2	[229-251]	[290-562]	1
Medtr2g008380.1	MtrunA17Chr2g0278861	RLK-Pelle_LRR-II-1	4952	11	10	1	611	67409.7	[signal peptide(1)];[LRRNT_2(1), LRR_1(1)];[transmembrane region(1)];[Pkinase(1)]	22	2	[223-245]	[285-559]	1
Medtr2g008390.1	MtrunA17Chr2g0278871	RLK-Pelle_LRR-II-1	5613	11	10	2	620	68616	[signal peptide(1)];[LRRNT_2(1), LRR(3)];[transmembrane region(1)];[Pkinase(1)]	37	4	[232-254]	[294-568]	1
Medtr2g008400.1	MtrunA17Chr2g0278891	RLK-Pelle_LRR-II-1	6171	11	10	0	642	70720.4	[signal peptide(1)];[LRRNT_2(1),LRR_8(1)];[transmembrane region(1)];[Pkinase(1)]	30	2	[180-228]	[291-575]	1
Medtr2g016500.1	MtrunA17Chr2g0284101	RLK-Pelle_LRR-II-1	3763	11	10	2	622	68504	[signal peptide(1)];[LRRNT_2(1), LRR(3)];[transmembrane region(1)];[Pkinase(1)]	26	3	[237-259]	[299-571]	1	AT5G45780
Medtr3g087060.1	MtrunA17Chr3g0123891	RLK-Pelle_LRR-II-1	7590	12	11	1	598	66690.9	[signal peptide(0)];[LRRNT_2(1), LRR(3)];[transmembrane region(1)];[Pkinase(1)]	0	4	[212-234]	[275-549]	1
Medtr4g130210.1	MtrunA17Chr4g0073471	RLK-Pelle_LRR-II-1	5173	11	10	2	640	70293.3	[signal peptide(1)];[LRRNT_2(1),LRR_8(1),LRR(8)];[transmembrane region(1)];[Pkinase(1)]	22	2	[231-253]	[295-564]	1
Medtr5g033820.1	MtrunA17Chr5g0413291	RLK-Pelle_LRR-II-1	5167	11	10	2	625	69142.4	[signal peptide(1)];[LRRNT_2(1), LRR_8(1)];[transmembrane region(1)];[Pkinase(1)]	24	2	[240-262]	[302-575]	1
Medtr6g016495.1	MtrunA17Chr6g0456231	RLK-Pelle_LRR-II-1	5288	11	10	2	625	69410.2	[signal peptide(1)];[LRRNT_2(1), LRR(3)];[transmembrane region(1)];[Pkinase(1)]	24	4	[241-263]	[304-573]	1
Medtr7g018200.1	MtrunA17Chr7g0220741	RLK-Pelle_LRR-II-1	4461	11	10	2	626	69183.7	[signal peptide(1)];[LRRNT_2(1), LRR(4)];[transmembrane region(1)];[Pkinase(1)]	26	5	[244-266]	[306-575]	1
Medtr8g090140.1	MtrunA17Chr8g0382101	RLK-Pelle_LRR-II-1	6705	11	10	0	606	68023.7	[signal peptide(1)];[LRRNT_2(1), LRR(3)];[transmembrane region(1)];[Pkinase(1)]	25	4	[217-239]	[283-557]	1
Medtr8g095030.1	MtrunA17Chr8g0385051	RLK-Pelle_LRR-II-1	4437	10	10	2	597	66930.1	[signal peptide(1)];[LRRNT_2(1), LRR_8(1)];[transmembrane region(1)];[Pkinase(1)]	29	2	[210-229]	[273-546]	1
Medtr2g073520.1	MtrunA17Chr2g0314821	RLK-Pelle_LRR-II-2	6709	14	13	1	880	97604.4	[signal peptide(1)]; [LRR_8(1)]; [Malectin(1)]; [transmembrane region(1)];[Pkinase(1)]	25	1	[605-627]	[664-879]	1
Medtr2g073540.1	MtrunA17Chr2g0314841	RLK-Pelle_LRR-II-2	4994	14	14	1	777	86552.8	[signal peptide(0)]; [LRR_8(1)]; [Malectin(1)]; [transmembrane region(1)];[Pkinase(1)]	0	1	[365-387]	[426-697]	1
Medtr2g073560.1	MtrunA17Chr2g0314871	RLK-Pelle_LRR-II-2	6811	14	13	0	989	110559	[signal peptide(1)]; [LRR_8(1)]; [Malectin(1)]; [transmembrane region(1)];[Pkinase(1)]	25	1	[580-602]	[638-909]	1
Medtr2g073600.1	MtrunA17Chr2g0314871	RLK-Pelle_LRR-II-2	7933	14	14	2	963	106975	[signal peptide(1)]; [LRR_1(1)]; [Malectin(1)]; [transmembrane region(1)];[Pkinase(1)]	25	1	[604-626]	[662-933]	1
Medtr2g073630.1	MtrunA17Chr2g0314881	RLK-Pelle_LRR-II-2	9149	14	13	0	973	107923	[signal peptide(0)]; [LRR_8(2)]; [Malectin(1)]; [transmembrane region(1)];[Pkinase(1)]	0	2	[568-590]	[628-899]	1
Medtr2g073640.1	MtrunA17Chr2g0314901	RLK-Pelle_LRR-II-2	7561	14	14	1	1017	113121	[signal peptide(1)]; [LRR_8(1)]; [Malectin(1)]; [transmembrane region(1)];[Pkinase(1)]	30	1	[608-630]	[669-940]	1
Medtr2g074840.1	MtrunA17Chr2g0314991	RLK-Pelle_LRR-II-2	8341	14	14	1	1001	110741	[signal peptide(1)]; [LRR_8(1)]; [Malectin(1)]; [transmembrane region(1)];[Pkinase(1)]	24	1	[605-627]	[663-934]	1
Medtr2g075010.1	MtrunA17Chr2g0315081	RLK-Pelle_LRR-II-2	8249	14	14	2	994	110697	[signal peptide(1)]; [LRR_1(1)]; [Malectin(1)]; [transmembrane region(1)];[Pkinase(1)]	24	1	[598-620]	[654-925]	1
Medtr2g075250.1	MtrunA17Chr2g0315151	RLK-Pelle_LRR-II-2	11052	14	14	2	1011	111658	[signal peptide(1)]; [LRR(3)]; [Malectin(1)]; [transmembrane region(1)];[Pkinase(1)]	29	3	[609-631]	[666-936]	1
Medtr5g083910.1	MtrunA17Chr5g0438071	RLK-Pelle_LRR-II-2	8721	14	14	2	996	110160	[signal peptide(1)]; [LRR_8(1)]; [Malectin(1)]; [transmembrane region(1)];[Pkinase(1)]	25	1	[601-623]	[660-930]	1
Medtr5g091950.1	MtrunA17Chr5g0443531	RLK-Pelle_LRR-II-2	7370	14	14	2	1022	113151	[signal peptide(1)]; [LRR(3)]; [Malectin(1)]; [transmembrane region(1)];[Pkinase(1)]	26	3	[617-639]	[677-949]	1
Medtr8g058250.1	MtrunA17Chr8g0359691	RLK-Pelle_LRR-II-2	13382	14	14	2	1004	110725	[signal peptide(1)]; [LRR(3)]; [Malectin(1)]; [transmembrane region(1)];[Pkinase(1)]	29	3	[607-629]	[665-935]	1
Medtr8g059605.1	MtrunA17Chr8g0359651	RLK-Pelle_LRR-II-2	10254	15	14	1	1000	110890	[signal peptide(1)]; [LRR(3)]; [Malectin(1)]; [transmembrane region(1)];[Pkinase(1)]	25	3	[598-620]	[657-931]	1
Medtr8g059615.1	MtrunA17Chr8g0359641	RLK-Pelle_LRR-II-2	11383	14	14	1	980	108778	[signal peptide(1)]; [LRR(3)]; [Malectin(1)]; [transmembrane region(1)];[Pkinase(1)]	25	3	[581-603]	[640-914]	1
Medtr8g445800.1	MtrunA17Chr8g0358781	RLK-Pelle_LRR-II-2	17039	14	14	1	1044	114971	[signal peptide(1)]; [LRR_8(1)]; [Malectin(1)]; [transmembrane region(1)];[Pkinase(1)]	26	1	[646-668]	[702-969]	1
Medtr8g461110.1	MtrunA17Chr8g0358821	RLK-Pelle_LRR-II-2	13527	14	14	2	1031	113342	[signal peptide(1)]; [LRR_8(1)]; [Malectin(1)]; [transmembrane region(1)];[Pkinase(1)]	26	1	[633-655]	[690-956]	1
Medtr1g009270.1	MtrunA17Chr1g0147701	RLK-Pelle_LRR-III-1	2845	3	2	2	659	73800.1	[signal peptide(1)]; [LRRNT_2(1)]; [transmembrane region(1)];[Pkinase(1)]	26	1	[255-277]	[343-611]	1
Medtr1g028890.1	MtrunA17Chr1g0159161	RLK-Pelle_LRR-III-1	3760	2	2	2	584	64972.1	[signal peptide(1)]; [LRRNT_2(1)]; [transmembrane region(1)];[Pkinase(1)]	20	1	[216-238]	[293-553]	1
Medtr1g052425.1	MtrunA17Chr1g0174251	RLK-Pelle_LRR-III-1	3744	2	1	2	649	70587.6	[signal peptide(1)];[LRRNT_2(1), LRR(2)];[transmembrane region(1)];[Pkinase(1)]	24	3	[270-292]	[344-644]	1
Medtr1g061590.1	MtrunA17Chr1g0179521	RLK-Pelle_LRR-III-1	3265	2	1	2	676	74116.3	[signal peptide(1)]; [LRRNT_2(1)]; [transmembrane region(1)];[Pkinase(1)]	28	1	[272-294]	[364-643]	1
Medtr1g107460.1	MtrunA17Chr1g0208121	RLK-Pelle_LRR-III-1	2786	2	1	1	768	84245.1	[signal peptide(1)];[LRRNT_2(1), LRR_1(2)];[transmembrane region(1)];[Pkinase(1)]	23	3	[338-360]	[460-759]	1
Medtr1g109580.1	MtrunA17Chr1g0209211	RLK-Pelle_LRR-III-1	3012	2	1	2	709	77886.9	[signal peptide(1)];[LRRNT_2(1),LRR(3)];[transmembrane region(1)];[Pkinase(1)]	24	4	[322-344]	[409-701]	1
Medtr1g110280.1	MtrunA17Chr1g0209521	RLK-Pelle_LRR-III-1	3192	2	1	2	669	73213.8	[signal peptide(1)]; [LRRNT_2(1)]; [transmembrane region(1)];[Pkinase(1)]	25	1	[277-299]	[359-634]	1	AT1G68400
Medtr2g030380.1	MtrunA17Chr2g0292521	RLK-Pelle_LRR-III-1	4100	3	2	1	1048	113720	[signal peptide(0)];[LRRNT_2(1), LRR_6(1),LRR(10)];[transmembrane region(1)];[Pkinase(1)]	0	12	[620-642]	[770-1041]	1
Medtr2g042710.1	MtrunA17Chr2g0301071	RLK-Pelle_LRR-III-1	2626	3	2	0	630	69259.5	[signal peptide(1)];[LRRNT_2(1)];[transmembrane region(1)];[Pkinase(1)]	23	1	[250-272]	[355-625]	1
Medtr2g105900.1	MtrunA17Chr2g0334251	RLK-Pelle_LRR-III-1	2016	2	1	0	643	71540.4	[signal peptide(0)];[LRRNT_2(1), LRR(1),LRR_1(1)];[transmembrane region(1)];[Pkinase(1)]	0	3	[237-256]	[343-614]	1
Medtr3g062500.1	MtrunA17Chr3g0108301	RLK-Pelle_LRR-III-1	3552	3	2	1	660	72082.8	[signal peptide(1)];[LRRNT_2(1), LRR_1(1), LRR_8(1)];[transmembrane region(1)];[Pkinase(1)]	46	3	[278-300]	[365-653]	1
Medtr3g090660.1	MtrunA17Chr3g0126271	RLK-Pelle_LRR-III-1	2504	2	1	0	616	67692.3	[signal peptide(1)];[LRRNT_2(1), LRR_8(1)];[transmembrane region(1)];[Pkinase(1)]	20	2	[247-269]	[323-590]	1
Medtr3g093710.1	MtrunA17Chr3g0128551	RLK-Pelle_LRR-III-1	3318	2	1	2	635	69357.9	[signal peptide(1)];[LRR(4)];[transmembrane region(1)];[Pkinase(1)]	26	4	[261-283]	[344-611]	1
Medtr3g094710.1	MtrunA17Chr3g0129081	RLK-Pelle_LRR-III-1	5367	3	2	2	1033	113462	[signal peptide(1)];[LRRNT_2(1),LRR_6(1),LRR(5)];[transmembrane region(1)];[Pkinase(1)]	20	7	[576-598]	[754-983]	1
Medtr3g102180.1	MtrunA17Chr3g0134221	RLK-Pelle_LRR-III-1	3281	2	1	1	655	72826.5	[signal peptide(1)]; [LRR_8(1)]; [transmembrane region(1)];[coiled coil region( 1)][Pkinase(1)]	25	1	[278-300]	[373-630]	1
Medtr4g014070.1	MtrunA17Chr4g0005201	RLK-Pelle_LRR-III-1	3379	2	1	2	794	86218.1	[signal peptide(1)];[LRRNT_2(1),LRR(5)];[transmembrane region(1)];[Pkinase(1)]	46	6	[420-442]	[503-771]	1
Medtr4g014350.1	MtrunA17Chr4g0005411	RLK-Pelle_LRR-III-1	4103	2	1	2	723	78728.3	[signal peptide(1)];[LRRNT_2(1), LRR_8(1)];[transmembrane region(1)];[Pkinase(1)]	19	2	[314-336]	[415-718]	1
Medtr4g094958.1	MtrunA17Chr4g0053411	RLK-Pelle_LRR-III-1	4324	2	1	2	776	85144.2	[signal peptide(1)];[LRRNT_2(1),LRR_1(1),LRR(3)];[transmembrane region(1)];[Pkinase(1)]	23	5	[338-360]	[465-761]	1
Medtr4g113100.1	MtrunA17Chr4g0062911	RLK-Pelle_LRR-III-1	4005	2	1	2	655	71438.6	[signal peptide(1)];[LRRNT_2(1),LRR_1(1)];[transmembrane region(1)];[Pkinase(1)]	25	2	[259-281]	[349-614]	1
Medtr5g009660.1	MtrunA17Chr5g0396941	RLK-Pelle_LRR-III-1	3039	2	1	2	610	67211.6	[signal peptide(1)];[LRRNT_2(1)];[transmembrane region(1)];[Pkinase(1)]	25	1	[226-248]	[302-593]	1
Medtr5g055470.1	MtrunA17Chr5g0423121	RLK-Pelle_LRR-III-1	3921	2	1	2	633	70279.7	[signal peptide(1)];[LRRNT_2(1)];[transmembrane region(1)];[Pkinase(1)]	24	1	[261-283]	[341-604]	1	AT1G68400
Medtr5g068210.1	MtrunA17Chr5g0428541	RLK-Pelle_LRR-III-1	2927	2	2	2	604	66691.8	[signal peptide(1)]; [LRRNT_2(1)]; [transmembrane region(1)];[Pkinase(1)]	25	1	[230-252]	[314-584]	1
Medtr5g075630.1	MtrunA17Chr5g0432851	RLK-Pelle_LRR-III-1	4070	2	2	2	651	71564.4	[signal peptide(1)];[LRRNT_2(1), LRR_8(1), LRR_1(1)];[transmembrane region(1)];[Pkinase(1)]	44	3	[272-294]	[357-624]	1
Medtr5g078080.1	MtrunA17Chr5g0434551	RLK-Pelle_LRR-III-1	3741	2	1	2	632	69013	[signal peptide(1)];[LRRNT_2(1)];[transmembrane region(1)];[Pkinase(1)]	22	1	[236-258]	[342-607]	1	At1G48480 (RKL1)
Medtr5g083480.1	MtrunA17Chr5g0437741	RLK-Pelle_LRR-III-1	3043	3	2	2	786	85559.1	[signal peptide(0)];[LRRNT_2(1), LRR(6)];[transmembrane region(1)];[Pkinase(1)]	0	7	[410-432]	[495-763]	1
Medtr5g087780.1	MtrunA17Chr5g0440581	RLK-Pelle_LRR-III-1	5132	3	3	2	995	109826	[signal peptide(1)];[LRRNT_2(1), LRR_6(1),LRR(5)];[transmembrane region(1)];[Pkinase(1)]	22	7	[569-591]	[712-989]	1
Medtr6g069030.1	MtrunA17Chr6g0478181	RLK-Pelle_LRR-III-1	3294	3	2	2	615	69650.3	[signal peptide(1)];[LRRNT_2(1),];[transmembrane region(1)];[Pkinase(1)]	24	1	[245-267]	[329-604]	1
Medtr6g093050.1	MtrunA17Chr6g0488771	RLK-Pelle_LRR-III-1	2503	3	2	0	628	69865.7	[signal peptide(1)];[LRRNT_2(1), LRR_8(1)];[transmembrane region(1)];[Pkinase(1)]	23	2	[240-262]	[342-613]	1
Medtr6g470960.1	MtrunA17Chr6g0478621	RLK-Pelle_LRR-III-1	2451	2	1	0	676	73402.4	[signal peptide(1)];[LRRNT_2(1), LRR_8(1)];[transmembrane region(1)];[Pkinase(1)]	21	2	[270-292]	[379-645]	1
Medtr7g059225.1	MtrunA17Chr7g0237801	RLK-Pelle_LRR-III-1	3226	2	1	2	681	74250.5	[signal peptide(1)]; [LRR_8(1)]; [transmembrane region(1)];[Pkinase(1)]	25	1	[304-326]	[389-656]	1	AT3G24660(TMKL1)
Medtr7g070200.1	MtrunA17Chr7g0243401	RLK-Pelle_LRR-III-1	4956	2	1	2	721	77894.8	[signal peptide(1)];[LRRNT_2(1), LRR(3)];[transmembrane region(1)];[Pkinase(1)]	20	3	[317-339]	[428-718]	1
Medtr7g073710.1	MtrunA17Chr7g0245171	RLK-Pelle_LRR-III-1	2326	2	1	2	611	67993.6	[signal peptide(1)]; [LRRNT_2(1)]; [transmembrane region(1)];[Pkinase(1)]	24	1	[262-284]	[336-603]	1	AT5G05160
Medtr7g103440.1	MtrunA17Chr7g0265601	RLK-Pelle_LRR-III-1	3324	2	1	2	689	75347.1	[signal peptide(1)];[LRR(4)];[transmembrane region(1)];[Pkinase(1)]	23	4	[277-299]	[377-656]	1	AT2G36570(PXC1)
Medtr8g021350.1	MtrunA17Chr8g0344471	RLK-Pelle_LRR-III-1	2273	2	1	0	727	80119.4	[signal peptide(1)];[LRRNT_2(1),LRR_8(1)];[transmembrane region(1)];[Pkinase(1)]	25	2	[285-307]	[398-667]	1
Medtr8g087420.1	MtrunA17Chr8g0379571	RLK-Pelle_LRR-III-1	2335	3	2	1	632	70789.9	[signal peptide(1)];[LRRNT_2(1),LRR_8(1)];[transmembrane region(1)];[Pkinase(1)]	28	2	[251-273]	[341-551]	1
Medtr8g099195.1	MtrunA17Chr8g0387791	RLK-Pelle_LRR-III-1	3520	2	2	2	639	70739.7	[signal peptide(1)];[LRRNT_2(1), LRR_1(1), LRR_8(1)];[transmembrane region(1)];[Pkinase(1)]	18	3	[245-267]	[325-592]	1
Medtr8g101260.1	MtrunA17Chr8g0388991	RLK-Pelle_LRR-III-1	3234	3	2	2	622	69653.2	[signal peptide(1)];[LRRNT_2(1),LRR_8(1)];[transmembrane region(1)];[Pkinase(1)]	29	2	[247-269]	[343-613]	1
Medtr8g107470.1	MtrunA17Chr8g0393211	RLK-Pelle_LRR-III-1	3367	2	1	2	666	72178.2	[signal peptide(1)];[LRRNT_2(1), LRR_8(1)];[transmembrane region(1)];[Pkinase(1)]	30	2	[261-283]	[377-642]	1
Medtr3g078250.1	MtrunA17Chr3g0117921	RLK-Pelle_LRR-III-2	2607	2	1	2	643	72055.8	[signal peptide(1)];[LRRNT_2(1)];[transmembrane region(1)];[Pkinase(1)]	24	1	[258-277]	[372-627]	1
Medtr5g011840.1	MtrunA17Chr5g0398741	RLK-Pelle_LRR-IV	3738	4	3	2	683	74619.1	[signal peptide(1)];[LRRNT_2(1),LRR_8(1)];[transmembrane region(1)];[Pkinase(1)]	19	2	[311-333]	[411-675]	1
Medtr6g060230.1	MtrunA17Chr6g0476611	RLK-Pelle_LRR-IV	4758	4	3	2	684	75008.8	[signal peptide(1)]; [LRRNT_2(1)]; [transmembrane region(1)];[Pkinase(1)]	28	1	[310-332]	[412-677]	1
Medtr7g030070.1	MtrunA17Chr7g0229941	RLK-Pelle_LRR-IV	4265	5	4	1	653	72371.1	[signal peptide(1)];[LRRNT_2(1),LRR_8(1)];[transmembrane region(1)];[Pkinase(1)]	17	2	[301-323]	[405-649]	1
Medtr7g038690.1	MtrunA17Chr7g0229941	RLK-Pelle_LRR-IV	4633	4	3	2	669	74038.8	[signal peptide(1)];[LRRNT_2(1), LRR_8(1)];[transmembrane region(1)];[Pkinase(1)]	17	2	[301-323]	[405-665]	1
Medtr0394s0020.1	MtrunA17Chr4g0022311	RLK-Pelle_LRR-IX	2438	/	/	/	371	40814.2	[signal peptide(1)];[LRRNT_2(1)];[transmembrane region(1)];[Pkinase(1)]	27	1	[12-34]	[199-346]	1
Medtr2g087230.1	MtrunA17Chr2g0321921	RLK-Pelle_LRR-IX	3705	2	1	2	953	104931	[signal peptide(1)];[LRRNT_2(2), LRR(7)];[transmembrane region(1)];[Pkinase(1)]	24	9	[500-522]	[605-881]	1
Medtr3g084510.1	MtrunA17Chr3g0121971	RLK-Pelle_LRR-IX	4207	2	1	2	933	100690	[signal peptide(1)];[LRRNT_2(2), LRR(5), LRR_8(1)];[transmembrane region(1)];[Pkinase(1)]	30	7	[484-506]	[585-861]	1
Medtr4g044393.1	MtrunA17Chr4g0022331	RLK-Pelle_LRR-IX	3030	2	1	2	831	91732.8	[signal peptide(1)];[LRRNT_2(2), LRR(3)];[transmembrane region(1)];[Pkinase(1)]	27	5	[459-481]	[533-806]	1
Medtr4g051605.1	MtrunA17Chr4g0025601	RLK-Pelle_LRR-IX	3223	2	1	0	961	104936	[signal peptide(0)];[LRRNT_2(2), LRR(5)];[transmembrane region(1)];[Pkinase(1)]	0	7	[508-530]	[615-890]	1
Medtr5g077430.1	MtrunA17Chr5g0434141	RLK-Pelle_LRR-IX	3826	2	1	2	945	102844	[signal peptide(1)];[LRRNT_2(2),LRR(6)];[transmembrane region(1)];[Pkinase(1)]	27	8	[490-512]	[592-868]	1	AT3G24660(TMK1)
Medtr7g082110.1	MtrunA17Chr7g0250741	RLK-Pelle_LRR-IX	2854	2	1	2	852	94114.9	[signal peptide(1)];[LRRNT_2(2),LRR(4)];[transmembrane region(1)];[Pkinase(1)]	26	6	[460-482]	[535-808]	1
Medtr7g082280.1	MtrunA17Chr7g0250901	RLK-Pelle_LRR-IX	3527	6	5	1	734	82127.4	[signal peptide(1)];[LRRNT_2(1)];[transmembrane region(1)];[Pkinase(1)]	22	1	[399-418]	[455-700]	1
Medtr7g106210.1	MtrunA17Chr7g0267441	RLK-Pelle_LRR-IX	4434	2	1	2	942	102349	[signal peptide(1)];[LRRNT_2(2), LRR(6)];[transmembrane region(1)];[Pkinase(1)]	20	8	[499-521]	[596-872]	1
Medtr8g083240.1	MtrunA17Chr8g0377951	RLK-Pelle_LRR-IX	3545	2	1	1	916	98754.4	[signal peptide(1)];[LRRNT_2(2), LRR(4)];[transmembrane region(1)];[Pkinase(1)]	22	6	[469-491]	[569-845]	1
Medtr8g106100.1	MtrunA17Chr8g0392271	RLK-Pelle_LRR-IX	3307	2	1	0	925	101290	[signal peptide(1)];[LRRNT_2(2),LRR(4)];[transmembrane region(1)];[Pkinase(1)]	30	6	[487-509]	578-853]	1
Medtr1g053525.1	MtrunA17Chr1g0174851	RLK-Pelle_LRR-V	4712	14	13	0	706	78307.5	[signal peptide(0)];[LRRNT_2(1), LRR_1(1), LRR_8(1)];[transmembrane region(1)];[Pkinase(1)]	0	3	[257-279]	[383-660]	1
Medtr2g024330.1	MtrunA17Chr2g0289161	RLK-Pelle_LRR-V	5574	14	14	2	729	79031.9	[signal peptide(0)];[LRRNT_2(1),LRR_6(3)];[transmembrane region(1)];[Pkinase(1)]	0	4	[309-331]	[420-695]	1
Medtr2g090120.1	MtrunA17Chr2g0323941	RLK-Pelle_LRR-V	7931	14	15	2	776	84307.2	[signal peptide(0)];[LRRNT_2(1), LRR_8(1)];[transmembrane region(1)];[Pkinase(1)]	0	2	[322-344]	[491-763]	1
Medtr4g005130.1	MtrunA17Chr4g0000081	RLK-Pelle_LRR-V	6010	14	14	1	790	87435.5	[signal peptide(0)];[LRRNT_2(1), LRR_8(1)];[transmembrane region(1)];[Pkinase(1)]	0	2	[362-384]	[497-764]	1
Medtr4g046113.1	MtrunA17Chr4g0022431	RLK-Pelle_LRR-V	7579	14	15	2	843	91878.3	[signal peptide(1)]; [LRRNT_2(1)]; [transmembrane region(1)];[Pkinase(1)]	29	1	[312-334]	[553-826]	1	At2g20850(ERF)
Medtr7g092910.1	MtrunA17Chr7g0258451	RLK-Pelle_LRR-V	5400	14	14	1	707	77492.4	[signal peptide(1)];[LRRNT_2(1), LRR_8(1)];[transmembrane region(1)];[Pkinase(1)]	25	2	[271-293]	[392-663]	1
Medtr7g117520.1	MtrunA17Chr7g0276571	RLK-Pelle_LRR-V	6908	14	14	2	723	78550.6	[signal peptide(1)];[LRR(7)];[transmembrane region(1)];[Pkinase(1)]	24	7	[294-316]	[416-688]	1
Medtr8g023560.1	MtrunA17Chr8g0345471	RLK-Pelle_LRR-V	7294	14	14	2	716	77828.8	[signal peptide(1)];[LRRNT_2(1), LRR_8(1)];[transmembrane region(1)];[Pkinase(1)]	19	2	[287-309]	[411-683]	1
Medtr5g038600.1	MtrunA17Chr5g0416151	RLK-Pelle_LRR-VI-1	3005	7	6	2	683	76239.5	[signal peptide(0)];[LRR_1(2)];[transmembrane region(1)];[Pkinase(1)]	0	1	[314-336]	[394-667]	1
Medtr6g023390.1	MtrunA17Chr6g0459201	RLK-Pelle_LRR-VI-1	4363	6	5	0	769	86046.7	[signal peptide(1)];[LRR_8(2)];[transmembrane region(1)];[Pkinase(1)]	30	2	[399-421]	[487-752]	1
Medtr6g027720.1	MtrunA17Chr6g0460961	RLK-Pelle_LRR-VI-1	5928	7	7	2	785	87764.1	[signal peptide(1)]; [LRR_8(1)]; [transmembrane region(1)];[Pkinase(1)]	23	1	[391-413]	[480-752]	1
Medtr7g031470.1	MtrunA17Chr7g0226051	RLK-Pelle_LRR-VI-1	5181	7	6	2	768	85526.3	[signal peptide(1)]; [LRR(4)]; [transmembrane region(1)];[Pkinase(1)]	19	4	[395-417]	[486-751]	1
Medtr7g086420.1	MtrunA17Chr7g0253951	RLK-Pelle_LRR-VI-1	5558	7	7	2	774	85248	[signal peptide(1)];[LRRNT_2(1)];[transmembrane region(1)];[Pkinase(1)]	20	1	[381-403]	[468-741]	1
Medtr8g468500.1	MtrunA17Chr8g0362301	RLK-Pelle_LRR-VI-1	4819	7	6	2	721	79825.3	[signal peptide(1)];[LRR_1(1), LRR_8(1)];[transmembrane region(1)];[Pkinase(1)]	28	2	[348-370]	[433-701]	1
Medtr1g084790.1	MtrunA17Chr1g0193121	RLK-Pelle_LRR-VI-2	3864	9	8	2	627	70354.2	[signal peptide(1)]; [LRRNT_2(1)]; [transmembrane region(1)];[Pkinase(1)]	29	1	[274-296]	[338-599]	1
Medtr2g016320.1	MtrunA17Chr2g0283991	RLK-Pelle_LRR-VI-2	3892	13	12	0	699	79078.8	[signal peptide(1)]; [LRRNT_2(1)]; [transmembrane region(1)];[Pkinase(1)]	29	1	[342-364]	[415-668]	1
Medtr2g016360.1	MtrunA17Chr2g0283991	RLK-Pelle_LRR-VI-2	3891	13	12	0	699	79078.8	[signal peptide(1)]; [LRRNT_2(1)]; [transmembrane region(1)];[Pkinase(1)]	29	1	[342-364]	[415-668]	1
Medtr3g071480.1	MtrunA17Chr3g0113951	RLK-Pelle_LRR-VI-2	4012	9	8	2	645	70997.3	[signal peptide(1)];[LRRNT_2(1)];[transmembrane region(1)];[Pkinase(1)]	23	1	[293-315]	[356-614]	1
Medtr5g010440.1	MtrunA17Chr5g0397651	RLK-Pelle_LRR-VI-2	3927	11	10	2	661	73701.5	[signal peptide(1)];[LRRNT_2(1)];[transmembrane region(1)];[Pkinase(1)]	21	1	[289-315]	[364-636]	1
Medtr8g086390.1	MtrunA17Chr8g0379101	RLK-Pelle_LRR-VI-2	5781	13	13	2	707	79169.8	[signal peptide(1)]; [LRRNT_2(1)]; [transmembrane region(1)];[Pkinase(1)]	29	1	[351-373]	[422-676]	1
Medtr8g098510.1	MtrunA17Chr8g0386631	RLK-Pelle_LRR-VI-2	4663	13	12	2	658	73109.8	[signal peptide(1)];[LRRNT_2(1), LRR_8(1)];[transmembrane region(1)];[Pkinase(1)]	22	2	[288-314]	[363-631]	1
Medtr3g093930.1	MtrunA17Chr3g0128731	RLK-Pelle_LRR-VII-1	3750	2	1	0	989	106697	[signal peptide(1)];[LRRNT_2(1), LRR_1(1), LRR(7)];[transmembrane region(1)];[Pkinase(1)]	34	9	[628-650]	[703-972]	1
Medtr4g028090.1	MtrunA17Chr4g0012841	RLK-Pelle_LRR-VII-1	4537	2	2	2	866	96464.9	[signal peptide(1)];[LRRNT_2(1), LRR(6)];[transmembrane region(1)];[Pkinase(1)]	22	6	[513-535]	[582-850]	1
Medtr5g011410.1	MtrunA17Chr5g0398441	RLK-Pelle_LRR-VII-1	2777	2	1	0	892	97783.9	[signal peptide(0)];[LRRNT_2(1), LRR(4)];[transmembrane region(1)];[Pkinase(1)]	0	5	[525-547]	[604-882]	1
Medtr7g022160.1	MtrunA17Chr7g0222321	RLK-Pelle_LRR-VII-1	3937	2	1	2	1016	112548	[signal peptide(0)];[LRRNT_2(1), LRR_8(1),LRR(7)];[transmembrane region(1)];[Pkinase(1)]	0	9	[653-675]	[727-1002]	1
Medtr7g073290.1	MtrunA17Chr7g0244931	RLK-Pelle_LRR-VII-1	3544	2	1	2	954	104367	[signal peptide(0)];[LRRNT_2(1), LRR_1(1), LRR(11)];[transmembrane region(1)];[Pkinase(1)]	0	13	[595-617]	[[670-939]	1
Medtr4g065087.1	MtrunA17Chr8g0379161	RLK-Pelle_LRR-VII-2	2695	2	1	1	626	70202.1	[signal peptide(1)]; [LRR(3)]; [transmembrane region(1)];[Pkinase(1)]	19	3	[254-276]	[357-535]	1
Medtr4g130920.1	MtrunA17Chr4g0074031	RLK-Pelle_LRR-VII-2	3266	1	0	2	851	94115.7	[signal peptide(1)];[LRR_6(1), LRR_8(1),LRR(4)];[transmembrane region(1)];[Pkinase(1)]	22	6	[456-478]	[545-843]	1
Medtr8g086490.1	MtrunA17Chr8g0379161	RLK-Pelle_LRR-VII-2	2653	2	1	0	626	70202.1	[signal peptide(1)];[LRR(3)];[transmembrane region(1)];[Pkinase(1)]	19	3	[254-276]	[357-535]	1
Medtr3g113140.1	MtrunA17Chr3g0142271	RLK-Pelle_LRR-VII-3	3907	1	0	2	1150	125499	[signal peptide(1)];[LRRNT_2(1), LRR(14)];[transmembrane region(1)];[Pkinase(1)]	21	15	[765-787]	[848-1127]	1	AT1G75640
Medtr5g021670.1	MtrunA17_Chr5g0405191	RLK-Pelle_LRR-VII-3	4387	1	0	2	1131	122657	[signal peptide(1)];[LRRNT_2(1), LRR_1(1), LRR(12)];[transmembrane region(1)];[Pkinase(1)]	20	14	[752-774]	[835-1108]	1
Medtr2g028580.1	MtrunA17Chr2g0291501	RLK-Pelle_LRR-VIII	5760	14	13	0	954	105971	[signal peptide(1)]; [LRRNT_2(1)]; [transmembrane region(1)];[Pkinase(1)]	22	1	[568-590]	[640-908]	1
Medtr3g062570.1	MtrunA17Chr3g0108351	RLK-Pelle_LRR-VIII	7811	14	14	2	936	103678	[signal peptide(1)];[LRRNT_2(1),LRR(4)];[transmembrane region(1)];[Pkinase(1)]	28	4	[557-579]	[620-889]	1
Medtr3g062590.1	MtrunA17Chr3g0108361	RLK-Pelle_LRR-VIII	7524	14	14	2	955	105515	[signal peptide(1)];[LRRNT_2(1), LRR(3)];[transmembrane region(1)];[Pkinase(1)]	31	4	[559-581]	[622-891]	1
Medtr5g075650.1	MtrunA17Chr5g0432871	RLK-Pelle_LRR-VIII	8971	14	15	2	947	104888	[signal peptide(1)];[LRRNT_2(1), LRR_8(1)];[transmembrane region(1)];[Pkinase(1)]	27	2	[553-575]	[616-885]	1
Medtr7g021570.1	MtrunA17Chr7g0221711	RLK-Pelle_LRR-VIII	6788	14	14	1	963	107404	[signal peptide(1)];[LRRNT_2(1), LRR(4)];[transmembrane region(1)];[Pkinase(1)]	23	5	[559-581]	[622-894]	1
Medtr7g074010.1	MtrunA17Chr7g0245221	RLK-Pelle_LRR-VIII	9260	14	15	2	962	107592	[signal peptide(1)];[LRRNT_2(1), LRR(5)];[transmembrane region(1)];[Pkinase(1)]	23	5	[526-577]	[621-893]	1
Medtr8g070880.1	MtrunA17Chr8g0369211	RLK-Pelle_LRR-VIII	8257	14	14	2	966	106429	[signal peptide(1)];[LRRNT_2(1)];[transmembrane region(1)];[Pkinase(1)]	22	1	[558-580]	[629-899]	1
Medtr4g092530.1	MtrunA17Chr4g0049181	RLK-Pelle_LRR-Xa	2031	2	1	2	594	67065.8	[signal peptide(0)]; [LRRNT_2(1)]; [transmembrane region(1)];[Pkinase(1)]	0	1	[203-234]	[309-560]	1
Medtr7g080810.1	MtrunA17Chr7g0249841	RLK-Pelle_LRR-Xa	3442	2	2	2	615	67447.5	[signal peptide(0)];[LRRNT_2(1)];[transmembrane region(1)];[Pkinase(1)]	0	1	[229-251]	[303-577]	1
Medtr8g010180.1	MtrunA17Chr8g0337671	RLK-Pelle_LRR-Xa	3966	2	2	2	618	67943.1	[signal peptide(1)]; [LRRNT_2(1)]; [transmembrane region(1)];[Pkinase(1)]	29	1	[231-253]	[307-581]	1
Medtr1g100787.1	MtrunA17Chr1g0203631	RLK-Pelle_LRR-Xb-1	4283	1	0	2	1271	138775	[signal peptide(1)];[LRRNT_2(1), LRR(13)];[transmembrane region(1)];[Pkinase(1)]	21	14	[906-928]	[993-1265]	1	AT5G07280
Medtr2g078810.1	MtrunA17Chr2g0317071	RLK-Pelle_LRR-Xb-1	4633	1	0	2	1055	116068	[signal peptide(1)];[LRRNT_2(1), LRR_8(1),LRR(5)];[transmembrane region(1)];[Pkinase(1)]	26	7	[694-716]	[774-1045]	1
Medtr3g009400.1	MtrunA17Chr3g0079661	RLK-Pelle_LRR-Xb-1	3853	1	0	2	1204	132460	[signal peptide(0)];[LRRNT_2(1), LRR(9)];[transmembrane region(1)];[Pkinase(1)]	0	10	[821-843]	[906-1178]	1
Medtr3g095100.1	MtrunA17Chr3g0129391	RLK-Pelle_LRR-Xb-1	4347	1	0	2	1188	130697	[signal peptide(1)];[LRRNT_2(1), LRR_6(2), LRR_4(1),LRR_8(1),LRR(7)];[transmembrane region(1)];[Pkinase(1)]	27	12	[788-810]	[875-1147]	1	AT4G3940 (BRI1）
Medtr8g023720.1	MtrunA17Chr8g0345561	RLK-Pelle_LRR-Xb-1	3884	1	0	2	1088	120078	[signal peptide(1)];[LRRNT_2(1), LRR(7)];[transmembrane region(1)];[Pkinase(1)]	43	8	[722-744]	[809-1080]	1
Medtr3g437630.1	MtrunA17Chr3g0091461	RLK-Pelle_LRR-Xb-2	5584	4	3	1	1196	133565	[signal peptide(1)];[LRRNT_2(1), LRR_6(1), LRR(6)];[transmembrane region(1)];[Pkinase(1)]	27	8	726-748]	[804-1064]	1
Medtr4g109170.1	MtrunA17Chr4g0061201	RLK-Pelle_LRR-Xb-2	3873	2	1	2	1100	121414	[signal peptide(1)];[LRRNT_2(1), LRR_1(1), LRR(5)];[transmembrane region(1)];[Pkinase(1)]	25	7	[730-752]	[808-1081]	1
Medtr0365s0020.1	MtrunA17Chr1g0165241	RLK-Pelle_LRR-XI-1	2863	/	/	/	890	98155.8	[signal peptide(1)];[LRRNT_2(1), LRR(6)];[transmembrane region(1)];[Pkinase(1)]	23	7	[546-568]	[613-886]	1
Medtr0365s0030.1	MtrunA17Chr1g0165231	RLK-Pelle_LRR-XI-1	3773	/	/	/	1157	127484	[signal peptide(1)];[LRRNT_2(1), LRR(10)];[transmembrane region(1)];[Pkinase(1)]	23	11	[816-838]	[880-1156]	1
Medtr0400s0030.1	MtrunA17Chr1g0165281	RLK-Pelle_LRR-XI-1	2863	/	/	/	890	981556	[signal peptide(1)];[LRRNT_2(1), LRR(6)];[transmembrane region(1)];[Pkinase(1)]	23	7	[546-568]	[613-886]	1
Medtr0400s0040.1	MtrunA17Chr1g0165301	RLK-Pelle_LRR-XI-1	3638	/	/	/	1157	127484	[signal peptide(1)];[LRRNT_2(1), LRR(9)];[transmembrane region(1)];[Pkinase(1)]	23	10	[816-838]	[880-1156]	1
Medtr0491s0010.1	MtrunA17Chr8g0357171	RLK-Pelle_LRR-XI-1	3175	/	/	/	372	42613.4	[signal peptide(0)]; [LRR(2)]; [transmembrane region(1)];[Pkinase(1)]	0	2	[104-126]	[169-365]	1
Medtr0491s0030.1	MtrunA17Chr8g0357151	RLK-Pelle_LRR-XI-1	3437	/	/	/	826	92071.6	[signal peptide(1)];[LRR(7)];[transmembrane region(1)];[Pkinase(1)]	17	7	[460-482]	[526-793]	1
Medtr1g038890.1	MtrunA17Chr1g0165141	RLK-Pelle_LRR-XI-1	3512	2	1	0	1137	126070	[signal peptide(1)];[LRRNT_2(1), LRR(10)];[transmembrane region(1)];[Pkinase(1)]	29	11	[791-813]	[854-1126]	1
Medtr1g039220.1	MtrunA17Chr1g0165221	RLK-Pelle_LRR-XI-1	3579	2	1	0	1131	124162	[signal peptide(1)];[LRR(11)];[transmembrane region(1)];[Pkinase(1)]	24	11	[787-809]	[854-1128]	1
Medtr1g039240.1	MtrunA17Chr1g0165211	RLK-Pelle_LRR-XI-1	3636	2	1	0	1157	127302	[signal peptide(0)];[LRRNT_2(1),LRR(11)];[transmembrane region(1)];[Pkinase(1)]	0	12	[813-835]	[880-1154]	1
Medtr1g039310.1	MtrunA17Chr1g0165191	RLK-Pelle_LRR-XI-1	3696	2	1	0	1167	128877	[signal peptide(1)];[LRRNT_2(1), LRR_1(2), LRR(6)];[transmembrane region(1)];[Pkinase(1)]	23	9	[814-836]	[877-1144]	1
Medtr1g040525.1	MtrunA17Chr1g0165891	RLK-Pelle_LRR-XI-1	2928	4	3	0	866	96345.6	[signal peptide(1)];[LRRNT_2(1), LRR(5)];[transmembrane region(1)];[Pkinase(1)]	23	6	[525-547]	[589-865]	1
Medtr1g040545.1	MtrunA17Chr1g0165901	RLK-Pelle_LRR-XI-1	3328	2	1	1	1006	110928	[signal peptide(1)];[LRRNT_2(1), LRR(8)];[transmembrane region(1)];[Pkinase(1)]	19	9	[662-684]	[729-1005]	1
Medtr1g040555.1	MtrunA17Chr1g0165921	RLK-Pelle_LRR-XI-1	2559	2	1	0	804	89321.2	[signal peptide(1)];[LRRNT_2(1), LRR(8)];[transmembrane region(1)];[Pkinase(1)]	19	9	[562-584]	[629-803]	1
Medtr1g040615.1	MtrunA17Chr1g0165971	RLK-Pelle_LRR-XI-1	8104	6	5	0	2123	234066	[signal peptide(1)];[LRRNT_2(2), LRR(20),LRR_8(1)];[transmembrane region(1)];[Pkinase(2)]	19	23	[783-805]	[847-1119];[1846-2121]	2
Medtr1g040625.1	MtrunA17Chr1g0165981	RLK-Pelle_LRR-XI-1	2128	3	2	0	570	62921.6	[signal peptide(0)]; [LRR_8(1)]; [transmembrane region(1)];[Pkinase(1)]	0	1	[531-551]	[364-489]	1
Medtr1g047670.1	MtrunA17Chr1g0169841	RLK-Pelle_LRR-XI-1	5375	2	2	2	1112	122371	[signal peptide(1)];[LRRNT_2(1),LRR(9)];[transmembrane region(1)];[Pkinase(1)]	31	10	[748-770]	[813-1086]	1
Medtr1g069470.1	MtrunA17Chr1g0183231	RLK-Pelle_LRR-XI-1	3767	2	1	2	999	108817	[signal peptide(1)];[LRRNT_2(1), LRR_8(1),LRR(5)];[transmembrane region(1)];[Pkinase(1)]	24	7	[623-655]	[701-976]	1
Medtr1g079520.1	MtrunA17Chr1g0189871	RLK-Pelle_LRR-XI-1	4124	3	2	2	1066	117707	[signal peptide(1)];[LRRNT_2(1), LRR(5), LRR(9)];[transmembrane region(1)];[Pkinase(1)]	26	10	[699-721]	[763-1043]	1
Medtr1g080440.1	MtrunA17Chr1g0190411	RLK-Pelle_LRR-XI-1	3523	2	1	2	1018	112630	[signal peptide(1)];[LRRNT_2(1), LRR_8(1), LRR(6)];[transmembrane region(1)];[Pkinase(1)]	24	8	[641-663]	[709-982]	1
Medtr1g090520.1	MtrunA17Chr1g0197051	RLK-Pelle_LRR-XI-1	3879	2	1	2	1088	119746	[signal peptide(1)];[LRRNT_2(1), LRR(7)];[transmembrane region(1)];[Pkinase(1)]	20	8	[755-777]	[806-1088]	1
Medtr1g096260.1	MtrunA17Chr1g0200461	RLK-Pelle_LRR-XI-1	2776	2	1	0	795	85735.2	[signal peptide(0)]; [LRR(5)]; [transmembrane region(1)];[Pkinase(1)]	0	5	[451-473]	[557-791]	1
Medtr1g096270.1	MtrunA17Chr1g0200471	RLK-Pelle_LRR-XI-1	3768	2	1	2	921	99557.2	[signal peptide(1)]; [LRR(4)]; [transmembrane region(1)];[Pkinase(1)]	24	4	[572-594]	[679-917]	1
Medtr1g097580.1	MtrunA17Chr1g0201241	RLK-Pelle_LRR-XI-1	3474	2	1	0	1067	116348	[signal peptide(1)];[LRRNT_2(1), LRR(11)];[transmembrane region(1)];[Pkinase(1)]	26	12	[705-727]	[775-1040]	1	AT1G34110
Medtr2g005810.1	MtrunA17Chr2g0277081	RLK-Pelle_LRR-XI-1	4823	2	1	2	1007	110782	[signal peptide(1)];[LRRNT_2(1), LRR(7)];[transmembrane region(1)];[Pkinase(1)]	21	8	[637-656]	[688-958]	1
Medtr2g010470.1	MtrunA17Chr2g0280191	RLK-Pelle_LRR-XI-1	3655	2	1	2	979	108542	[signal peptide(1)];[LRRNT_2(1), LRR_1(1), LRR(6)];[transmembrane region(1)];[Pkinase(1)]	41	8	[621-643]	[680-962]	1
Medtr2g014560.1	MtrunA17Chr2g0282831	RLK-Pelle_LRR-XI-1	4406	2	1	2	993	109552	[signal peptide(1)];[LRRNT_2(1), LRR(9)];[transmembrane region(1)];[Pkinase(1)]	18	10	[623-645]	[680-967]	1
Medtr2g029010.1	MtrunA17Chr2g0291771	RLK-Pelle_LRR-XI-1	3436	3	2	1	910	99728.3	[signal peptide(1)];[LRRNT_2(1), LRR(8)];[transmembrane region(1)];[Pkinase(1)]	25	9	[558-606]	[663-905]	1
Medtr2g070020.1	MtrunA17Chr2g0312651	RLK-Pelle_LRR-XI-1	4971	2	2	2	1116	123889	[signal peptide(1)];[LRRNT_2(1), LRR(8)];[transmembrane region(1)];[Pkinase(1)]	31	9	[742-764]	[808-1082]	1
Medtr2g090710.1	MtrunA17Chr2g0324931	RLK-Pelle_LRR-XI-1	3348	2	1	2	993	109227	[signal peptide(1)];[LRRNT_2(1), LRR(7)];[transmembrane region(1)];[Pkinase(1)]	22	8	[629-651]	[685-963]	1	AT4G28490(HAESA)
Medtr2g105680.1	MtrunA17Chr2g0334191	RLK-Pelle_LRR-XI-1	3548	2	1	2	1080	119339	[signal peptide(1)];[LRRNT_2(1),LRR_8(2),LRR(5)];[transmembrane region(1)];[Pkinase(1)]	20	8	[738-760]	[792-1068]	1
Medtr2g437730.1	MtrunA17Chr2g0296591	RLK-Pelle_LRR-XI-1	4142	5	4	1	1121	123478	[signal peptide(1)];[LRRNT_2(1),LRR_8(1),LRR(10)];[transmembrane region(1)];[Pkinase(1)]	20	12	[776-798]	[850-1098]	1
Medtr2g449790.1	MtrunA17Chr2g0304981	RLK-Pelle_LRR-XI-1	3993	2	1	2	948	104524	[signal peptide(1)];[LRRNT_2(1), LRR_8(1), LRR(4)];[transmembrane region(1)];[Pkinase(1)]	23	6	[631-653]	[695-935]	1
Medtr3g060880.1	MtrunA17Chr3g0102901	RLK-Pelle_LRR-XI-1	4151	2	1	2	1101	120568	[signal peptide(1)];[LRRNT_2(1), LRR(8)];[transmembrane region(1)];[Pkinase(1)]	37	9	[720-742]	[775-1051]	1
Medtr3g090480.1	MtrunA17Chr3g0126181	RLK-Pelle_LRR-XI-1	3838	2	1	2	1086	119667	[signal peptide(1)];[LRRNT_2(1), LRR_1(1), LRR(9)];[transmembrane region(1)];[Pkinase(1)]	23	11	[705-727]	[766-1041]	1
Medtr3g109820.1	MtrunA17Chr3g0140361	RLK-Pelle_LRR-XI-1	4442	2	2	2	984	109542	[signal peptide(1)];[LRRNT_2(1), LRR(10)];[transmembrane region(1)];[Pkinase(1)]	30	11	[640-662]	[704-973]	1
Medtr3g110450.1	MtrunA17Chr3g0140551	RLK-Pelle_LRR-XI-1	3530	2	1	2	1033	114965	[signal peptide(1)];[LRRNT_2(1), LRR(7)];[transmembrane region(1)];[Pkinase(1)]	30	8	[640-662]	[697-1000]	1
Medtr3g110860.1	MtrunA17Chr3g0140871	RLK-Pelle_LRR-XI-1	3834	2	1	2	986	109210	[signal peptide(1)];[LRRNT_2(1)];[transmembrane region(1)];[Pkinase(1)]	23	1	[601-623]	[669-959]	1
Medtr3g449390.1	MtrunA17Chr3g0095081	RLK-Pelle_LRR-XI-1	5205	2	1	2	985	109683	[signal peptide(1)];[LRRNT_2(1), LRR(7)];[transmembrane region(1)];[Pkinase(1)]	22	8	[655-674]	[706-981]	1
Medtr4g036505.1	MtrunA17Chr4g0018651	RLK-Pelle_LRR-XI-1	3793	2	1	1	1012	112706	[signal peptide(1)];[LRR_6(2),LRR(5)];[transmembrane region(1)];[Pkinase(1)]	19	6	[624-656]	[696-968]	1
Medtr4g036575.1	MtrunA17Chr4g0018701	RLK-Pelle_LRR-XI-1	4558	2	1	2	1038	114312	[signal peptide(1)];[LRRNT_2(1), LRR(5)];[transmembrane region(1)];[Pkinase(1)]	19	6	[649-671]	[716-995]	1
Medtr4g036695.1	MtrunA17Chr4g0018801	RLK-Pelle_LRR-XI-1	2662	2	1	0	796	88786.9	[signal peptide(1)];[LRRNT_2(1), LRR_6(1),LRR(5)];[transmembrane region(1)];[Pkinase(1)]	19	7	[5-27]	[487-766]	1
Medtr4g037015.1	MtrunA17Chr4g0019041	RLK-Pelle_LRR-XI-1	3251	3	2	2	870	95792.5	[signal peptide(1)];[LRRNT_2(1), LRR(6)];[transmembrane region(1)];[Pkinase(1)]	30	7	[537-559]	[598-865]	1
Medtr4g037720.1	MtrunA17Chr4g0019371	RLK-Pelle_LRR-XI-1	3075	2	1	2	941	103955	[signal peptide(1)];[LRR(6)];[transmembrane region(1)];[Pkinase(1)]	32	6	[608-630]	[669-936]	1
Medtr4g070970.1	MtrunA17Chr4g0035464	RLK-Pelle_LRR-XI-1	3663	2	1	1	940	103884	[signal peptide(0)];[LRR(7)];[transmembrane region(1)];[Pkinase(1)]	0	7	[600-619]	[651-926]	1	AT1G75820(CLV1)	MtSUNN
Medtr4g088320.1	MtrunA17Chr4g0046511	RLK-Pelle_LRR-XI-1	4221	2	1	2	999	110319	[signal peptide(1)];[LRR(8)];[transmembrane region(1)];[Pkinase(1)]	23	8	[628-650]	[686-965]	1
Medtr4g094790.1	MtrunA17_Chr4g0052921	RLK-Pelle_LRR-XI-1	4600	2	1	2	1268	139099	[signal peptide(1)];[LRRNT_2(1), LRR(15)];[transmembrane region(1)];[Pkinase(1)]	25	16	[885-907]	[962-1248]	1
Medtr4g097880.1	MtrunA17Chr4g0054521	RLK-Pelle_LRR-XI-1	4073	2	1	2	1005	109936	[signal peptide(1)];[LRRNT_2(1), LRR(6)];[transmembrane region(1)];[Pkinase(1)]	21	7	[631-661]	[689-960]	1
Medtr4g105370.1	MtrunA17Chr4g0058761	RLK-Pelle_LRR-XI-1	4941	2	1	2	1112	121525	[signal peptide(1)];[LRRNT_2(1), LRR_8(1),LRR(9)];[transmembrane region(1)];[Pkinase(1)]	26	11	[707-729]	[772-1046]	1
Medtr5g014700.1	MtrunA17Chr5g0400681	RLK-Pelle_LRR-XI-1	4198	2	1	2	1014	111055	[signal peptide(1)];[LRRNT_2(1), LRR(7)];[transmembrane region(1)];[Pkinase(1)]	20	8	[634-664]	[692-963]	1
Medtr5g014720.1	MtrunA17Chr5g0400701	RLK-Pelle_LRR-XI-1	4465	2	1	2	1005	111117	[signal peptide(1)];[LRRNT_2(1), LRR(4)];[transmembrane region(1)];[Pkinase(1)]	17	5	[650-672]	[706-989]	1
Medtr5g045910.1	MtrunA17Chr5g0419721	RLK-Pelle_LRR-XI-1	9283	6	5	1	1243	135169	[signal peptide(1)];[LRRNT_2(1), LRR(6)];[transmembrane region(1)];[Pkinase(1)]	39	7	[721-743]	[782-1060]	1
Medtr5g085700.1	MtrunA17Chr5g0439291	RLK-Pelle_LRR-XI-1	3234	2	1	0	1033	113735	[signal peptide(1)];[LRRNT_2(1), LRR(7)];[transmembrane region(1)];[Pkinase(1)]	29	8	[678-700]	[743-1012]	1
Medtr5g087340.1	MtrunA17Chr5g0440191	RLK-Pelle_LRR-XI-1	4017	2	1	2	1157	128890	[signal peptide(1)];[LRRNT_2(1), LRR(4)];[transmembrane region(1)];[Pkinase(1)]	28	5	[886-907]	[762-1050]	1
Medtr5g087350.1	MtrunA17Chr5g0440211	RLK-Pelle_LRR-XI-1	3920	2	1	2	1086	121139	[signal peptide(1)];[LRRNT_2(1), LRR(5)];[transmembrane region(1)];[Pkinase(1)]	25	6	[580-637]	[691-979]	1
Medtr5g087360.1	MtrunA17Chr5g0440221	RLK-Pelle_LRR-XI-1	5434	4	3	0	1590	178964	[signal peptide(1)];[LRRNT_2(1),LRR_8(1),LRR(5)];[transmembrane region(1)];[Pkinase(2)]	30	7	[613-637]	[692-980],[1185-1472]	2
Medtr5g087370.1	MtrunA17Chr5g0440231	RLK-Pelle_LRR-XI-1	3390	3	2	0	1052	117472	[signal peptide(1)];[LRRNT_2(1), LRR_8(1)];[transmembrane region(1)];[Pkinase(1)]	26	2	[657-679]	[653-940]	1
Medtr5g090100.1	MtrunA17Chr5g0442151	RLK-Pelle_LRR-XI-1	4135	2	1	2	967	107140	[signal peptide(1)];[LRRNT_2(1), LRR(6)];[transmembrane region(1)];[Pkinase(1)]	23	7	[630-649]	[681-956]	1
Medtr5g096530.1	MtrunA17Chr5g0447001	RLK-Pelle_LRR-XI-1	3512	2	1	2	931	102980	[signal peptide(1)];[LRRNT_2(1), LRR(6)];[transmembrane region(1)];[Pkinase(1)]	34	7	[596-618]	[665-924]	1
Medtr6g068970.1	MtrunA17Chr6g0478111	RLK-Pelle_LRR-XI-1	3931	2	1	2	1039	115589	[signal peptide(1)];[LRRNT_2(1), LRR_1(1), LRR(6)];[transmembrane region(1)];[Pkinase(1)]	21	8	[658-680]	[713-997]	1
Medtr6g088755.1	MtrunA17Chr6g0486961	RLK-Pelle_LRR-XI-1	3235	2	1	0	981	111051	[signal peptide(1)];[LRRNT_2(1), LRR_1(1), LRR(5)];[transmembrane region(1)];[Pkinase(1)]	17	7	[617-639]	[675-957]	1
Medtr6g088770.1	MtrunA17Chr6g0487021	RLK-Pelle_LRR-XI-1	3167	5	4	0	868	98342.1	[signal peptide(1)];[LRRNT_2(1), LRR_1(2), LRR(4)];[transmembrane region(1)];[Pkinase(1)]	17	7	[761-781]	[626-844]	1
Medtr6g088785.1	MtrunA17Chr6g0487031	RLK-Pelle_LRR-XI-1	4922	3	2	2	1015	113287	[signal peptide(1)];[LRRNT_2(1), LRR(7)];[transmembrane region(1)];[Pkinase(1)]	24	8	[636-658]	[692-976]	1
Medtr6g088790.1	MtrunA17Chr6g0487061	RLK-Pelle_LRR-XI-1	3840	2	1	2	1012	113584	[signal peptide(1)];[LRRNT_2(1), LRR_1(1), LRR(7)];[transmembrane region(1)];[Pkinase(1)]	27	9	[642-664]	[694-976]	1
Medtr7g007550.1	MtrunA17Chr7g0215631	RLK-Pelle_LRR-XI-1	1803	1	0	1	576	65819.6	[signal peptide(1)]; [LRR(5)]; [transmembrane region(1)];[Pkinase(1)]	17	5	[384-406]	[450-576]	1
Medtr7g007560.1	MtrunA17Chr7g0215641	RLK-Pelle_LRR-XI-1	2643	2	1	0	775	86933.5	[signal peptide(1)];[LRR_1(1), LRR(4)];[transmembrane region(1)];[Pkinase(1)]	17	5	[406-428]	[475-742]	1
Medtr7g007620.1	MtrunA17Chr7g0215671	RLK-Pelle_LRR-XI-1	2775	2	1	0	742	84051.8	[signal peptide(1)]; [LRR(6)]; [transmembrane region(1)];[Pkinase(1)]	17	6	[376-398]	[442-709]	1
Medtr7g007630.1	MtrunA17Chr7g0215681	RLK-Pelle_LRR-XI-1	2557	2	1	1	788	89443.5	[signal peptide(1)];[LRR_1(1), LRR(5)];[transmembrane region(1)];[Pkinase(1)]	34	6	[422-444]	[488-756]	1
Medtr7g009940.1	MtrunA17Chr7g0217041	RLK-Pelle_LRR-XI-1	3097	2	1	2	808	90426.6	[signal peptide(1)];[LRR_1(2), LRR(7)];[transmembrane region(1)];[Pkinase(1)]	20	9	[460-479]	[[520-788]	1
Medtr7g009970.1	MtrunA17Chr7g0217061	RLK-Pelle_LRR-XI-1	2692	2	1	0	791	88821.6	[signal peptide(1)];[LRR(4)];[transmembrane region(1)];[Pkinase(1)]	32	4	[452-447]	[491-758]	1
Medtr7g010000.1	MtrunA17Chr7g0217081	RLK-Pelle_LRR-XI-1	3039	2	1	0	868	96717.6	[signal peptide(1)]; [LRR(8)]; [transmembrane region(1)];[Pkinase(1)]	17	8	[501-523]	[568-837]	1
Medtr7g010010.1	MtrunA17Chr7g0217101	RLK-Pelle_LRR-XI-1	2697	4	3	0	719	81120.7	[signal peptide(0)];[LRR(6)];[transmembrane region(1)];[Pkinase(1)]	0	6	[371-393]	[438-687]	1
Medtr7g013350.1	MtrunA17Chr7g0218871	RLK-Pelle_LRR-XI-1	1929	5	4	0	415	45921.6	[signal peptide(1)]; [LRR(3)]; [transmembrane region(1)];[Pkinase(1)]	18	3	[349-375]	[197-384]	1
Medtr7g013680.1	MtrunA17Chr7g0218991	RLK-Pelle_LRR-XI-1	2748	2	1	0	748	84822.9	[signal peptide(1)];[LRR_1(1), LRR(5)];[transmembrane region(1)];[Pkinase(1)]	17	6	[375-397]	[441-708]	1
Medtr7g028432.1	MtrunA17Chr4g0019041	RLK-Pelle_LRR-XI-1	3251	2	1	2	946	104095	[signal peptide(1)];[LRRNT_2(1), LRR(7)];[transmembrane region(1)];[Pkinase(1)]	30	8	[613-635]	[674-941]	1
Medtr7g039330.1	MtrunA17Chr7g0231541	RLK-Pelle_LRR-XI-1	3997	2	1	0	1278	140932	[signal peptide(1)];[LRRNT_2(1), LRR_1(1), LRR(10)];[transmembrane region(1)];[Pkinase(1)]	38	12	[941-963]	[1010-1278]	1
Medtr7g045510.1	MtrunA17Chr7g0232131	RLK-Pelle_LRR-XI-1	3700	2	1	0	1180	130278	[signal peptide(1)];[LRRNT_2(1), LRR(11)];[transmembrane region(1)];[Pkinase(1)]	38	12	[843-865]	[912-1179]	1
Medtr7g045710.1	MtrunA17Chr7g0232171	RLK-Pelle_LRR-XI-1	3526	3	2	2	1080	119953	[signal peptide(1)];[LRRNT_2(1), LRR(8)];[transmembrane region(1)];[Pkinase(1)]	30	9	[724-746]	[793-1058]	1
Medtr7g045860.1	MtrunA17Chr7g0232211	RLK-Pelle_LRR-XI-1	3690	2	1	2	1083	119889	[signal peptide(1)];[LRRNT_2(1), LRR_1(1), LRR(8)];[transmembrane region(1)];[Pkinase(1)]	24	10	[737-763]	[806-1073]	1
Medtr7g050990.1	MtrunA17Chr7g0233851	RLK-Pelle_LRR-XI-1	4634	7	6	0	924	104407	[signal peptide(1)];[Nodulin_late(1)];[Terpene_synth_C(1)];[LRR_1(2),LRR_8(2)];[transmembrane region(1)];[Pkinase(1)]	26	4	[576-598]	[641-917]	1
Medtr7g051040.1	MtrunA17Chr7g0233881	RLK-Pelle_LRR-XI-1	3027	2	1	0	962	107074	[signal peptide(1)];[LRRNT_2(1), LRR(7)];[transmembrane region(1)];[Pkinase(1)]	32	8	[598-620]	[665-940]	1
Medtr7g059285.1	MtrunA17Chr7g0237821	RLK-Pelle_LRR-XI-1	3915	2	1	2	1133	123349	[signal peptide(1)]; [LRR(9)]; [transmembrane region(1)];[Pkinase(1)]	27	9	[713-741]	[781-1070]	1
Medtr7g081410.1	MtrunA17Chr7g0250351	RLK-Pelle_LRR-XI-1	3413	2	1	1	1066	117069	[signal peptide(1)];[LRRNT_2(1), LRR(8)];[transmembrane region(1)];[Pkinase(1)]	19	9	[703-725]	[768-1038]	1
Medtr7g081480.1	MtrunA17Chr7g0250381	RLK-Pelle_LRR-XI-1	3659	2	1	2	1061	117269	[signal peptide(1)];[LRRNT_2(1), LRR(9)];[transmembrane region(1)];[Pkinase(1)]	20	10	[705-727]	[770-1041]	1
Medtr7g081570.1	MtrunA17Chr7g0250401	RLK-Pelle_LRR-XI-1	3781	2	1	2	1052	116432	[signal peptide(1)];[LRRNT_2(1), LRR(7)];[transmembrane region(1)];[Pkinase(1)]	17	8	[695-717]	[760-1031]	1
Medtr7g081720.1	MtrunA17Chr7g0250491	RLK-Pelle_LRR-XI-1	3955	2	1	2	1078	119836	[signal peptide(1)];[LRRNT_2(1), LRR(7)];[transmembrane region(1)];[Pkinase(1)]	23	8	[720-742]	[787-1056]	1
Medtr7g081780.1	MtrunA17Chr7g0250471	RLK-Pelle_LRR-XI-1	3555	2	1	2	1060	117124	[signal peptide(1)];[LRRNT_2(1),LRR(8)];[transmembrane region(1)];[Pkinase(1)]	23	9	[704-726]	[769-1039]	1
Medtr7g091680.1	MtrunA17Chr7g0257621	RLK-Pelle_LRR-XI-1	3882	2	2	2	886	97006.4	[signal peptide(1)]; [LRR(8)]; [transmembrane region(1)];[Pkinase(1)]	23	8	[534-556]	[607-882]	1
Medtr7g092430.1	MtrunA17Chr7g0258081	RLK-Pelle_LRR-XI-1	3192	2	1	2	889	96734.8	[signal peptide(1)];[LRRNT_2(1), LRR(7)];[transmembrane region(1)];[Pkinase(1)]	27	7	[533-570]	[597-867]	1
Medtr7g092880.1	MtrunA17Chr7g0270510	RLK-Pelle_LRR-XI-1	3602	7	6	1	1015	114034	[signal peptide(0)];[LRRNT_2(1), LRR_8(1), LRR_1(1)];[transmembrane region(1)];[Pkinase(1)]	0	2	[589-620]	[579-906]	1
Medtr7g096980.1	MtrunA17Chr7g0261331	RLK-Pelle_LRR-XI-1	4033	2	1	1	1224	133887	[signal peptide(1)];[LRRNT_2(1), LRR(11)];[transmembrane region(1)];[Pkinase(1)]	27	12	[863-885]	[928-1199]	1
Medtr7g098610.1	MtrunA17Chr7g0262141	RLK-Pelle_LRR-XI-1	3802	2	1	2	1024	112140	[signal peptide(1)];[LRRNT_2(1),LRR_8(1),LRR(6)];[transmembrane region(1)];[Pkinase(1)]	34	8	[646-668]	[709-985]	1
Medtr7g407090.1	MtrunA17Chr7g0215011	RLK-Pelle_LRR-XI-1	2521	2	1	0	773	87018.4	[signal peptide(1)]; [LRR(5)]; [transmembrane region(1)];[Pkinase(1)]	17	5	[407-429]	[473-740]	1
Medtr7g407130.1	MtrunA17Chr7g0215061	RLK-Pelle_LRR-XI-1	2697	2	1	1	818	92567.4	[signal peptide(1)]; [LRR(6)]; [transmembrane region(1)];[Pkinase(1)]	18	6	[453-475]	[518-786]	1
Medtr7g446160.1	MtrunA17Chr7g0232631	RLK-Pelle_LRR-XI-1	3041	2	1	0	983	109086	[signal peptide(0)];[LRRNT_2(1), LRR(8)];[transmembrane region(1)];[Pkinase(1)]	0	9	[638-666]	[709-979]	1
Medtr7g446190.1	MtrunA17Chr7g0232601	RLK-Pelle_LRR-XI-1	4635	6	5	0	895	100302	[signal peptide(1)];[LRRNT_2(1), LRR(5)];[transmembrane region(1)];[Pkinase(1)]	20	5	[73-96]	[718-888]	1
Medtr8g047160.1	MtrunA17Chr8R0102270	RLK-Pelle_LRR-XI-1	2566	4	3	0	640	72171.9	[signal peptide(0)];[LRR_1(3), LRR_8(1)];[transmembrane region(1)];[Pkinase(1)]	0	4	[287-309]	[353-620]	1
Medtr8g047210.1	MtrunA17Chr8g0357171	RLK-Pelle_LRR-XI-1	3086	3	2	2	890	100189	[signal peptide(1)];[LRR_1(2), LRR(7)];[transmembrane region(1)];[Pkinase(1)]	18	9	525-547]	[590-858]	1
Medtr8g047220.1	MtrunA17Chr8g0357171	RLK-Pelle_LRR-XI-1	3059	2	1	0	953	107227	[signal peptide(1)];[LRR(8), LRR_1(2)];[transmembrane region(1)];[Pkinase(1)]	33	12	[588-610]	[653-920]	1
Medtr8g047230.1	MtrunA17Chr8g0357191	RLK-Pelle_LRR-XI-1	3356	2	1	2	997	111111	[signal peptide(1)];[LRR_1(2), LRR(10)];[transmembrane region(1)];[Pkinase(1)]	32	12	[631-653]	[697-965]	1
Medtr3g075440.1	MtrunA17Chr3g0116591	RLK-Pelle_LRR-XI-2	2439	1	0	2	628	69993	[signal peptide(1)];[LRR_8(1)];[transmembrane region(1)];[Pkinase(1)]	25	1	[274-296]	[334-632]	1
Medtr0070s0020.1	MtrunA17Chr8g0363401	RLK-Pelle_LRR-XII	2712	/	/	/	598	65714	[signal peptide(0)];[LRR(5)];[transmembrane region(1)];[Pkinase(1)]	0	5	[254-276]	[313-585]	1
Medtr1g029930.1	MtrunA17Chr1g0159851	RLK-Pelle_LRR-XII	2733	4	3	0	797	88155.7	[signal peptide(1)];[LRRNT_2(1),LRR(7)];[transmembrane region(1)];[Pkinase(1)]	17	8	[770-796]	[584-763]	1
Medtr1g029940.1	MtrunA17Chr1g0159871	RLK-Pelle_LRR-XII	2998	2	1	0	937	102417	[signal peptide(0)]; [LRR(8)]; [transmembrane region(1)];[Pkinase(1)]	0	8	[580-602]	[634-926]	1
Medtr1g029950.1	MtrunA17Chr1g0159881	RLK-Pelle_LRR-XII	2254	4	3	0	589	65309.4	[signal peptide(1)]; [LRRNT_2(1)]; [transmembrane region(1)];[Pkinase(1)]	32	1	[233-255]	[287-569]	1
Medtr1g088930.1	MtrunA17Chr1g0196001	RLK-Pelle_LRR-XII	4405	2	1	2	1016	112911	[signal peptide(1)];[LRRNT_2(1), LRR(7)];[transmembrane region(1)];[Pkinase(1)]	30	8	[657-679]	[712-988]	1	AT5G20480 (EFR)
Medtr1g088935.1	MtrunA17Chr1g0196011	RLK-Pelle_LRR-XII	2699	3	2	0	840	92874.4	[signal peptide(0)];[LRR_1(1), LRR(6)];[transmembrane region(1)];[Pkinase(1)]	0	7	[477-499]	[534-829]	1
Medtr1g088940.1	MtrunA17Chr1g0196031	RLK-Pelle_LRR-XII	3552	2	2	2	1018	113227	[signal peptide(1)];[LRRNT_2(1), LRR(8)];[transmembrane region(1)];[Pkinase(1)]	25	9	[652-674]	[709-1005]	1
Medtr2g016530.1	MtrunA17Chr2R0024680	RLK-Pelle_LRR-XII	4807	5	4	1	1215	134361	[signal peptide(1)];[LRRNT_2(1), LRR(18)];[transmembrane region(1)];[Pkinase(1)]	29	19	[873-895]	[934-1206]	1
Medtr2g016580.1	MtrunA17Chr2g0284151	RLK-Pelle_LRR-XII	2710	2	1	0	753	82965.1	[signal peptide(1)]; [LRR(7)]; [transmembrane region(1)];[Pkinase(1)]	20	7	[431-453]	[490-743]	1
Medtr2g040910.1	MtrunA17Chr2g0300201	RLK-Pelle_LRR-XII	3182	2	1	0	1027	1.11403e+06	[signal peptide(1)];[LRRNT_2(1), LRR(5)];[transmembrane region(1)];[Pkinase(1)]	37	6	[660-682]	[715-967]	1
Medtr2g072620.1	MtrunA17Chr2g0314021	RLK-Pelle_LRR-XII	3132	4	3	0	706	77211.5	[signal peptide(1)];[LRRNT_2(1), LRR(4)];[transmembrane region(1)];[Pkinase(1)]	25	5	[347-369]	[401-672]	1
Medtr2g072640.1	MtrunA17Chr2g0314031	RLK-Pelle_LRR-XII	3147	4	3	0	737	80984.9	[signal peptide(1)];[LRRNT_2(1), LRR(5)];[transmembrane region(1)];[Pkinase(1)]	26	6	[378-400]	[432-702]	1
Medtr3g007730.1	/	RLK-Pelle_LRR-XII	4318	6	5	0	485	54834.8	[signal peptide(0)]; [LRRNT_2(1)]; [transmembrane region(1)];[Pkinase(1)]	0	1	[94-115]	[271-371]	1
Medtr3g070220.1	MtrunA17Chr3g0113221	RLK-Pelle_LRR-XII	3467	2	1	2	1022	113119	[signal peptide(1)];[LRRNT_2(1), LRR(9)];[transmembrane region(1)];[Pkinase(1)]	23	10	[650-672]	[705-999]	1
Medtr3g092390.1	MtrunA17Chr3g0127671	RLK-Pelle_LRR-XII	3692	2	1	1	1044	115676	[signal peptide(0)];[LRRNT_2(1), LRR(6)];[transmembrane region(1)];[Pkinase(1)]	0	7	[659-681]	[718-1034]	1
Medtr3g092420.1	MtrunA17Chr3g0127701	RLK-Pelle_LRR-XII	3545	2	1	1	999	110580	[signal peptide(1)];[LRRNT_2(1), LRR(6)];[transmembrane region(1)];[Pkinase(1)]	22	7	[615-637]	[673-990]	1
Medtr3g449540.1	MtrunA17Chr3g0095201	RLK-Pelle_LRR-XII	12727	4	3	0	915	101546	[signal peptide(0)]; [LRR(10)]; [transmembrane region(1)];[Pkinase(1)]	0	10	[576-598]	[635-907]	1
Medtr4g029710.1	/	RLK-Pelle_LRR-XII	8942	4	3	0	1038	115151	[signal peptide(0)];[LRRNT_2(1), LRR(13)];[transmembrane region(1)];[Pkinase(1)]	0	14	[695-717]	[754-1023]	1
Medtr4g094610.1	MtrunA17Chr4g0051961	RLK-Pelle_LRR-XII	4061	2	1	2	1162	126687	[signal peptide(1)];[LRRNT_2(1), LRR(13)];[transmembrane region(1)];[Pkinase(1)]	24	14	[805-827]	[870-1148]	1	AT5G4633（FLS2）
Medtr4g130390.1	MtrunA17Chr4g0073641	RLK-Pelle_LRR-XII	3661	2	1	2	983	109807	[signal peptide(1)];[LRRNT_2(1),LRR(6)];[transmembrane region(1)];[Pkinase(1)]	21	7	[597-625]	[669-963]	1
Medtr5g019070.1	MtrunA17Chr5g0403401	RLK-Pelle_LRR-XII	3171	2	1	0	1018	112534	[signal peptide(1)];[LRRNT_2(1),LRR_8(1)];[transmembrane region(1)];[Pkinase(1)]	23	2	[646-668]	[703-1002]	1	AT5G20480 (EFR)
Medtr5g024450.1	MtrunA17Chr5g0407241	RLK-Pelle_LRR-XII	3682	3	2	2	1047	115890	[signal peptide(1)];[LRRNT_2(1), LRR_6(1),LRR_8(1)];[transmembrane region(1)];[Pkinase(1)]	30	3	[666-688]	[720-1019]	1
Medtr5g025180.1	MtrunA17Chr5R0049630	RLK-Pelle_LRR-XII	2257	4	3	0	658	72923.4	[signal peptide(0)]; [LRR_8(1)]; [transmembrane region(1)];[Pkinase(1)]	0	1	[349-371]	[406-580]	1
Medtr5g025840.1	MtrunA17Chr5g0408401	RLK-Pelle_LRR-XII	3278	3	2	1	992	109868	[signal peptide(1)];[LRRNT_2(1), LRR(4)];[transmembrane region(1)];[Pkinase(1)]	19	5	[616-638]	[672-969]	1	AT5G20480 (EFR)
Medtr5g025850.1	MtrunA17Chr5g0408421	RLK-Pelle_LRR-XII	3666	3	2	2	1010	112511	[signal peptide(1)];[LRRNT_2(1), LRR_1(1), LRR(6)];[transmembrane region(1)];[Pkinase(1)]	23	8	[641-663]	[696-970]	1	AT5G20480 (EFR)
Medtr5g025860.1	MtrunA17Chr5g0408431	RLK-Pelle_LRR-XII	3077	2	1	0	995	109770	[signal peptide(0)];[LRRNT_2(1),LRR(6)];[transmembrane region(1)];[Pkinase(1)]	0	7	[628-650]	[683-982]	1
Medtr5g025890.1	MtrunA17Chr5g0408511	RLK-Pelle_LRR-XII	3137	2	1	0	1017	112816	[signal peptide(1)];[LRRNT_2(1), LRR_8(1)];[transmembrane region(1)];[Pkinase(1)]	35	2	[657-679]	[711-1004]	1
Medtr5g025930.1	MtrunA17Chr5g0408571	RLK-Pelle_LRR-XII	4312	6	5	0	1164	130236	[signal peptide(1)];[LRRNT_2(1), LRR_8(1)];[transmembrane region(1)];[Pkinase(1)]	22	2	[632-654]	[687-985]	1
Medtr5g025950.1	MtrunA17Chr5g0408581	RLK-Pelle_LRR-XII	3546	3	2	3	1056	117351	[signal peptide(1)];[LRRNT_2(1), LRR(9)];[transmembrane region(1)];[Pkinase(1)]	35	10	[661-683]	[716-1014]	1
Medtr5g026000.1	MtrunA17Chr5g0408611	RLK-Pelle_LRR-XII	3219	2	1	1	1013	112310	[signal peptide(1)];[LRRNT_2(1),LRR(6)];[transmembrane region(1)];[Pkinase(1)]	23	7	[647-669]	[702-1000]	1
Medtr5g026010.1	MtrunA17Chr5g0408621	RLK-Pelle_LRR-XII	3294	2	1	2	1017	111745	[signal peptide(1)];[LRRNT_2(1), LRR_8(1),LRR(5)];[transmembrane region(1)];[Pkinase(1)]	23	7	[649-668]	[702-1001]	1
Medtr5g026150.1	MtrunA17Chr5g0408801	RLK-Pelle_LRR-XII	4146	3	2	0	1095	120898	[signal peptide(0)];[LRRNT_2(1), LRR(9)];[transmembrane region(1)];[Pkinase(1)]	0	10	[629-651]	[684-983]	1
Medtr5g026160.1	MtrunA17Chr5g0408811	RLK-Pelle_LRR-XII	3285	3	2	0	1009	111586	[signal peptide(0)];[LRRNT_2(1), LRR(8)];[transmembrane region(1)];[Pkinase(1)]	0	9	[636-658]	[690-982]	1
Medtr5g026200.1	MtrunA17Chr5g0408821	RLK-Pelle_LRR-XII	3763	6	5	1	863	94940.9	[signal peptide(0)];[LRR_8(1)];[transmembrane region(1)];[Pkinase(1)]	0	1	[504-526]	558-856]	1
Medtr5g026760.1	MtrunA17Chr5g0409241	RLK-Pelle_LRR-XII	2155	3	2	0	632	70358.7	[signal peptide(1)];[LRRNT_2(1)];[transmembrane region(1)];[Pkinase(1)]	27	1	[344-366]	[399-629]	1
Medtr5g044680.1	MtrunA17Chr5g0419221	RLK-Pelle_LRR-XII	3541	3	2	1	1033	114093	[signal peptide(1)];[LRRNT_2(1), LRR(7)];[transmembrane region(1)];[Pkinase(1)]	35	8	[657-679]	[714-1013]	1
Medtr5g082270.1	MtrunA17Chr5g0436841	RLK-Pelle_LRR-XII	3205	2	1	0	1007	111397	[signal peptide(1)];[LRRNT_2(1), LRR(7)];[transmembrane region(1)];[Pkinase(1)]	31	8	[655-678]	[710-992]	1
Medtr5g082290.1	MtrunA17Chr5g0436861	RLK-Pelle_LRR-XII	3248	2	1	0	1009	110310	[signal peptide(1)];[LRRNT_2(1),LRR(8)];[transmembrane region(1)];[Pkinase(1)]	27	8	[538-673]	[705-991]	1
Medtr5g082420.1	MtrunA17Chr5g0436921	RLK-Pelle_LRR-XII	4933	3	2	0	880	97324.4	[signal peptide(1)];[LRRNT_2(1), LRR(6)];[transmembrane region(1)];[Pkinase(1)]	22	7	[522-544]	[576-868]	1
Medtr5g082460.1	MtrunA17Chr5g0436941	RLK-Pelle_LRR-XII	3266	2	1	0	1002	110847	[signal peptide(1)];[LRRNT_2(1), LRR(8)];[transmembrane region(1)];[Pkinase(1)]	22	9	[647-669]	[701-992]	1
Medtr5g082920.1	MtrunA17Chr5g0437331	RLK-Pelle_LRR-XII	3393	2	1	1	1010	112046	[signal peptide(1)];[LRRNT_2(1), LRR(7)];[transmembrane region(1)];[Pkinase(1)]	32	8	[654-676]	[708-997]	1
Medtr6g036780.1	MtrunA17Chr6g0464141	RLK-Pelle_LRR-XII	3232	3	2	1	990	109711	[signal peptide(1)];[LRRNT_2(1), LRR_1(1), LRR(8)];[transmembrane region(1)];[Pkinase(1)]	36	10	[622-644]	[678-977]	1
Medtr6g036790.1	MtrunA17Chr6g0464161	RLK-Pelle_LRR-XII	3177	3	2	0	1002	111311	[signal peptide(1)];[LRRNT_2(1), LRR_1(1), LRR(7)];[transmembrane region(1)];[Pkinase(1)]	36	9	[635-657]	[690-923]	1
Medtr6g036840.1	MtrunA17Chr6g0464171	RLK-Pelle_LRR-XII	3176	2	1	0	1027	113830	[signal peptide(1)];[LRRNT_2(1), LRR_1(1), LRR(6)];[transmembrane region(1)];[Pkinase(1)]	37	8	[660-682]	[715-1014]	1
Medtr6g036870.1	MtrunA17Chr6g0464181	RLK-Pelle_LRR-XII	3021	4	3	0	925	102455	[signal peptide(1)];[LRRNT_2(1),LRR(7)];[transmembrane region(1)];[Pkinase(1)]	28	8	[623-645]	[678-902]	1
Medtr6g036890.1	MtrunA17Chr6g0464211	RLK-Pelle_LRR-XII	3237	3	2	0	994	110172	[signal peptide(0)];[LRRNT_2(1), LRR(6)];[transmembrane region(1)];[Pkinase(1)]	0	7	[625-647]	[681-921]	1
Medtr6g040210.1	MtrunA17Chr0c09g0493531	RLK-Pelle_LRR-XII	2833	3	2	0	847	93828.6	[signal peptide(1)];[LRR_1(1), LRR(9)];[transmembrane region(1)];[Pkinase(1)]	23	10	[514-536]	[573-938]	1
Medtr7g067530.1	MtrunA17Chr7g0241921	RLK-Pelle_LRR-XII	3987	2	1	2	1003	110022	[signal peptide(1)];[LRRNT_2(1), LRR(7)];[transmembrane region(1)];[Pkinase(1)]	34	8	[633-655]	[689-995]	1
Medtr7g078340.1	MtrunA17Chr7g0248261	RLK-Pelle_LRR-XII	3089	4	3	0	938	103543	[signal peptide(1)];[LRRNT_2(1), LRR(8),LRR_8(1)];[transmembrane region(1)];[Pkinase(1)]	30	10	[4-30]	[636-879]	1
Medtr8g036870.1	/	RLK-Pelle_LRR-XII	1923	6	5	0	421	47809.5	[signal peptide(1)]; [LRRNT_2(1)]; [transmembrane region(1)];[Pkinase(1)]	16	1	[50-75]	[280-382]	1
Medtr8g066700.1	MtrunA17Chr8g0366461	RLK-Pelle_LRR-XII	3244	2	1	2	1010	111326	[signal peptide(1)];[LRRNT_2(1), LRR(6)];[transmembrane region(1)];[Pkinase(1)]	34	7	[654-676]	[709-999]	1
Medtr8g068540.1	MtrunA17Chr8g0367351	RLK-Pelle_LRR-XII	3527	2	1	2	1020	112538	[signal peptide(1)];[LRRNT_2(1), LRR(7)];[transmembrane region(1)];[Pkinase(1)]	20	8	[655-677]	[711-1010]	1
Medtr8g089200.1	MtrunA17Chr8g0380941	RLK-Pelle_LRR-XII	4416	3	2	2	1023	112444	[signal peptide(1)];[LRRNT_2(1),LRR_8(1),LRR(8)];[transmembrane region(1)];[Pkinase(1)]	38	10	[657-679]	[714-1006]	1
Medtr8g089210.1	MtrunA17Chr8g0380951	RLK-Pelle_LRR-XII	3558	4	3	0	993	108810	[signal peptide(1)];[LRRNT_2(1),LRR_8(1),LRR(8)];[transmembrane region(1)];[Pkinase(1)]	29	10	[632-654]	[689-982]	1
Medtr8g465340.1	MtrunA17Chr8g0361231	RLK-Pelle_LRR-XII	4912	4	3	0	1082	119895	[signal peptide(1)];[LRRNT_2(1), LRR(8)];[transmembrane region(1)];[Pkinase(1)]	23	9	[743-765]	[801-1069]	1
Medtr8g468620.1	/	RLK-Pelle_LRR-XII	5030	7	6	1	732	80980.9	[signal peptide(0)]; [LRR(6)]; [transmembrane region(1)];[Pkinase(1)]	0	6	[267-291]	[457-719]	1
Medtr8g469570.1	/	RLK-Pelle_LRR-XII	5377	3	2	0	559	61698.8	[signal peptide(1)];[LRR(6)];[transmembrane region(1)];[Pkinase(1)]	17	6	[306-328]	[365-475]	1
Medtr8g469600.1	MtrunA17Chr8g0362941	RLK-Pelle_LRR-XII	4038	5	4	0	860	95948.9	[signal peptide(0)]; [LRR(8)]; [transmembrane region(1)];[Pkinase(1)]	0	8	[516-538]	[575-847]	1
Medtr8g469650.1	/	RLK-Pelle_LRR-XII	3416	4	3	1	761	83978.4	[signal peptide(0)]; [LRR(8)]; [transmembrane region(1)];[Pkinase(1)]	0	8	[471-493]	[530-723]	1
Medtr8g469780.1	MtrunA17Chr8g0363061	RLK-Pelle_LRR-XII	2711	3	2	0	806	89143.5	[signal peptide(0)]; [LRR(7)]; [transmembrane region(1)];[Pkinase(1)]	0	7	[462-484]	[521-793]	1
Medtr8g469830.1	MtrunA17Chr8g0363111	RLK-Pelle_LRR-XII	4219	4	3	0	821	91630	[signal peptide(0)]; [LRR(6)]; [transmembrane region(1)];[Pkinase(1)]	0	6	[477-499]	[536-809]	1
Medtr8g470050.1	MtrunA17Chr8g0363221	RLK-Pelle_LRR-XII	2621	3	2	0	782	86807	[signal peptide(1)]; [LRR(6)]; [transmembrane region(1)];[Pkinase(1)]	21	6	[461-483]	[520-769]	1
Medtr8g470400.1	MtrunA17Chr8g0363281	RLK-Pelle_LRR-XII	3619	3	2	0	844	93783.9	[signal peptide(1)]; [LRR(7)]; [transmembrane region(1)];[Pkinase(1)]	15	7	[500-522]	[559-831]	1
Medtr8g470560.1	MtrunA17Chr8g0362871	RLK-Pelle_LRR-XII	2704	2	1	1	829	undefined	[signal peptide(0)]; [LRR(9)]; [transmembrane region(1)];[Pkinase(1)]	0	9	[485-507]	[544-816]	1
Medtr8g470950.1	MtrunA17Chr8g0363691	RLK-Pelle_LRR-XII	13428	6	5	0	777	86996.1	[signal peptide(0)];[LRR_1(1), LRR(6)];[transmembrane region(1)];[Pkinase(1)]	0	7	[433-455]	[492-764]	1
Medtr4g107620.1	MtrunA17Chr4g0060011	RLK-Pelle_LRR-XIIIa	4051	13	12	2	603	66810.4	[signal peptide(1)];[LRRNT_2(1)];[transmembrane region(1)];[Pkinase(1)]	26	1	[244-266]	[315-584]	1
Medtr5g026510.1	MtrunA17Chr5g0409041	RLK-Pelle_LRR-XIIIa	10448	13	13	2	591	65045.6	[signal peptide(1)];[LRRNT_2(1)];[transmembrane region(1)];[Pkinase(1)]	28	1	[240-262]	[306-573]	1
Medtr1g015530.1	MtrunA17Chr1g0151041	RLK-Pelle_LRR-XIIIb	7746	14	14	2	985	108140	[signal peptide(1)];[LRRNT_2(1),LRR(8)];[transmembrane region(1)];[Pkinase(1)]	24	9	[576-606]	[652-918]	1	At2G26330(ERECTA)
Medtr1g102500.1	MtrunA17Chr1g0204461	RLK-Pelle_LRR-XIIIb	7550	14	14	1	993	109845	[signal peptide(1)];[LRRNT_2(1),LRR(10)];[transmembrane region(1)];[Pkinase(1)]	37	11	[598-620]	[664-929]	1
Medtr1g022265.1	MtrunA17Chr1g0155161	RLK-Pelle_LRR-XIV	5152	4	4	2	836	91415.5	[signal peptide(1)];[LRRNT_2(1), LRR(7)];[transmembrane region(1)];[Pkinase(1)]	24	8	[381-403]	[461-737]	1
Medtr3g116640.1	MtrunA17Chr3g0144581	RLK-Pelle_LRR-XIV	5765	4	4	2	889	96430	[signal peptide(1)];[LRR(6)];[transmembrane region(1)];[Pkinase(1)]	24	6	[443-465]	[517-797]	1
Medtr6g015190.1	MtrunA17Chr6g0454621	RLK-Pelle_LRR-XV	3877	1	0	2	1112	120623	[signal peptide(1)];[LRRNT_2(1), LRR(6)];[transmembrane region(1)];[Pkinase(1)]	23	7	[771-793]	[833-1103]	1
Medtr6g015265.1	MtrunA17Chr6g0454661	RLK-Pelle_LRR-XV	4108	1	0	2	1111	120655	[signal peptide(1)];[LRRNT_2(1), LRR(7)];[transmembrane region(1)];[Pkinase(1)]	26	8	[770-792]	[832-1103]	1
Medtr7g084220.1	MtrunA17Chr7g0252301	RLK-Pelle_LRR-XV	5384	1	0	2	1064	117247	[signal peptide(1)];[LRRNT_2(1), LRR_1(1), LRR(4)];[transmembrane region(1)];[Pkinase(1)]	22	6	[726-748]	[788-1059]	1

## Sheet: Preliminary results of blastp 
Medtr0002s0090.1	AEE28523.1	32.03	128	84	2	573	699	191	316	2e-10	52
Medtr0005s0230.1	AEE28523.1	33.96	106	66	2	375	476	143	248	7e-09	45.1
Medtr0007s0020.1	AEE28523.1	32.96	355	203	11	516	846	609	952	2e-50	180
Medtr0007s0390.1	AEE28523.1	35.07	134	77	5	534	664	834	960	3e-22	89
Medtr0012s0150.1	AEE28523.1	27.07	181	109	5	270	429	119	297	5e-07	40.8
Medtr0015s0030.1	AEE28523.1	31.3	361	201	10	280	621	625	957	2e-47	167
Medtr0015s0060.1	AEE28523.1	34.06	323	184	8	14	318	641	952	1e-47	162
Medtr0015s0090.1	AEE28523.1	36.3	303	163	9	332	617	668	957	3e-45	160
Medtr0017s0230.1	AEE28523.1	28.14	629	317	14	291	894	69	587	4e-39	144
Medtr0017s0240.1	AEE28523.1	27.86	359	218	14	9	353	32	363	2e-15	65.9
Medtr0017s0270.1	AEE28523.1	28.41	359	189	9	1	326	224	547	3e-26	98.2
Medtr0028s0170.1	AEE28523.1	28.17	213	128	8	84	281	685	887	7e-10	48.5
Medtr0049s0070.1	AEE28523.1	30.98	523	286	13	96	571	459	953	8e-66	221
Medtr0049s0070.2	AEE28523.1	30.98	523	286	13	33	508	459	953	3e-66	221
Medtr0049s0070.3	AEE28523.1	30.98	523	286	13	33	508	459	953	3e-66	221
Medtr0061s0050.1	AEE28523.1	28.14	629	317	14	326	929	69	587	3e-39	144
Medtr0070s0020.1	AEE28523.1	29.22	657	370	15	1	582	313	949	2e-81	266
Medtr0070s0040.1	AEE28523.1	29.2	137	97	0	73	209	360	496	9e-19	72.8
Medtr0070s0070.1	AEE28523.1	34.96	123	80	0	2	124	397	519	5e-18	68.6
Medtr0073s0020.1	AEE28523.1	36.56	186	91	6	25	191	675	852	2e-28	104
Medtr0074s0060.1	AEE28523.1	32.63	331	194	9	271	582	632	952	4e-49	172
Medtr0083s0120.1	AEE28523.1	32.41	145	92	3	87	227	156	298	1e-10	51.6
Medtr0087s0010.1	AEE28523.1	27.13	247	161	9	13	252	32	266	1e-14	60.8
Medtr0087s0020.1	AEE28523.1	28.71	519	302	19	305	805	79	547	2e-32	122
Medtr0087s0030.1	AEE28523.1	27.61	536	324	14	27	546	60	547	4e-40	145
Medtr0087s0040.1	AEE28523.1	28.26	559	325	16	346	898	79	567	1e-39	145
Medtr0087s0050.1	AEE28523.1	26.83	600	358	18	55	647	51	576	1e-28	110
Medtr0087s0070.1	AEE28523.1	28.62	580	310	22	120	647	77	604	4e-46	164
Medtr0087s0090.1	AEE28523.1	26.35	592	362	12	55	638	51	576	4e-33	123
Medtr0090s0020.1	AEE28523.1	33.15	356	204	9	460	789	630	977	2e-46	166
Medtr0090s0020.2	AEE28523.1	38.08	260	133	7	460	698	630	882	9e-43	154
Medtr0090s0020.3	AEE28523.1	36.69	278	147	8	460	716	630	899	5e-43	154
Medtr0090s0020.4	AEE28523.1	36.76	204	109	4	460	647	630	829	2e-31	118
Medtr0137s0010.1	AEE28523.1	31.11	180	110	5	72	246	150	320	6e-11	52.4
Medtr0137s0070.1	AEE28523.1	31.76	148	92	4	1	141	194	339	2e-09	47.4
Medtr0137s0070.2	AEE28523.1	31.76	148	92	4	1	141	194	339	2e-09	47
Medtr0148s0080.1	AEE28523.1	37.92	298	155	9	710	984	664	954	7e-50	178
Medtr0154s0020.1	AEE28523.1	30	130	81	3	79	198	752	881	3e-09	45.1
Medtr0154s0040.1	AEE28523.1	29.23	130	82	3	79	198	752	881	8e-09	43.9
Medtr0189s0010.1	AEE28523.1	30.77	130	80	4	99	218	752	881	1e-09	46.6
Medtr0194s0030.1	AEE28523.1	39.38	292	147	7	335	604	670	953	1e-58	201
Medtr0205s0040.1	AEE28523.1	37.21	258	149	7	369	617	720	973	3e-39	145
Medtr0230s0010.1	AEE28523.1	37.18	78	45	1	532	605	187	264	8e-08	43.1
Medtr0271s0040.1	AEE28523.1	36.14	83	53	0	13	95	441	523	4e-14	58.9
Medtr0274s0010.1	AEE28523.1	26.35	501	281	12	25	476	47	508	1e-30	114
Medtr0274s0050.1	AEE28523.1	39.39	66	40	0	33	98	441	506	3e-11	49.7
Medtr0280s0040.1	AEE28523.1	38.91	239	134	6	534	765	720	953	3e-44	159
Medtr0283s0050.1	AEE28523.1	30.94	223	120	12	27	224	670	883	2e-17	71.6
Medtr0289s0020.1	AEE28523.1	30.35	201	108	8	13	198	583	766	4e-17	67.8
Medtr0289s0030.1	AEE28523.1	34.95	309	164	11	20	309	583	873	2e-44	152
Medtr0289s0040.1	AEE28523.1	30.14	554	323	8	29	525	24	570	2e-59	206
Medtr0341s0020.1	AEE28523.1	32.26	310	180	5	328	616	652	952	3e-44	158
Medtr0349s0030.1	AEE28523.1	23.35	167	108	6	28	182	722	880	5e-07	38.1
Medtr0365s0020.1	AEE28523.1	29.38	970	557	23	16	884	10	952	9e-104	336
Medtr0365s0030.1	AEE28523.1	31.03	912	546	23	294	1154	73	952	3e-108	353
Medtr0391s0020.1	AEE28523.1	39.33	89	48	2	674	759	187	272	5e-10	50.1
Medtr0394s0020.1	AEE28523.1	30.92	152	99	4	199	347	805	953	2e-17	71.2
Medtr0400s0030.1	AEE28523.1	29.38	970	557	23	16	884	10	952	9e-104	336
Medtr0400s0040.1	AEE28523.1	31.03	912	546	23	294	1154	73	952	3e-108	353
Medtr0464s0040.1	AEE28523.1	29.3	157	99	5	50	196	715	869	2e-13	56.2
Medtr0466s0010.1	AEE28523.1	29.59	196	132	6	2	196	330	520	3e-18	70.9
Medtr0468s0010.1	AEE28523.1	27.04	196	131	6	532	717	95	288	5e-08	43.9
Medtr0491s0010.1	AEE28523.1	31.45	372	198	16	1	343	511	854	2e-39	138
Medtr0491s0020.1	AEE28523.1	34.81	339	181	5	114	424	244	570	2e-44	154
Medtr0491s0030.1	AEE28523.1	30.66	760	459	20	77	791	214	950	8e-83	276
Medtr0602s0020.1	AEE28523.1	31.75	570	283	10	32	523	30	571	9e-54	186
Medtr0603s0010.1	AEE28523.1	34.58	107	65	3	635	736	142	248	7e-09	47
Medtr0640s0020.1	AEE28523.1	25.18	552	334	14	218	720	79	600	5e-34	127
Medtr0648s0020.1	AEE28523.1	26.05	499	273	14	2	442	46	506	3e-30	112
Medtr0685s0020.1	AEE28523.1	26.56	192	100	8	5	188	725	883	9e-10	46.2
Medtr0690s0010.1	AEE28523.1	33.54	325	175	9	218	509	637	953	2e-43	154
Medtr0722s0020.1	AEE28523.1	28.37	208	107	5	29	222	131	310	5e-11	52
Medtr0779s0010.1	AEE28523.1	38.1	63	39	0	7	69	77	139	2e-09	41.6
Medtr0830s0010.1	AEE28523.1	29.38	960	485	28	57	901	68	949	2e-84	282
Medtr1395s0010.1	AEE28523.1	32.08	424	273	10	1	413	104	523	1e-42	150
Medtr1415s0010.1	AEE28523.1	33.33	345	221	7	2	344	211	548	4e-41	143
Medtr1g009240.1	AEE28523.1	26.74	187	101	7	28	182	30	212	9e-10	45.8
Medtr1g009270.1	AEE28523.1	27.24	312	185	9	333	613	654	954	6e-29	110
Medtr1g009310.1	AEE28523.1	31.17	324	162	13	435	710	635	945	9e-30	113
Medtr1g010220.1	AEE28523.1	32.32	396	220	12	337	705	601	975	6e-45	160
Medtr1g010240.1	AEE28523.1	48.53	136	65	3	407	539	751	884	2e-31	118
Medtr1g010250.1	AEE28523.1	36.14	285	158	7	303	567	673	953	1e-42	152
Medtr1g010260.1	AEE28523.1	41.63	233	113	7	411	625	657	884	8e-41	148
Medtr1g012550.1	AEE28523.1	34.72	288	159	7	508	772	672	953	2e-46	167
Medtr1g012610.1	AEE28523.1	22.08	231	150	9	52	263	664	883	1e-07	42
Medtr1g012610.2	AEE28523.1	22.08	231	150	9	43	254	664	883	1e-07	41.6
Medtr1g012610.3	AEE28523.1	22.08	231	150	9	53	264	664	883	1e-07	42
Medtr1g013040.1	AEE28523.1	39.35	277	144	7	159	415	667	939	4e-52	177
Medtr1g013040.2	AEE28523.1	41.5	253	125	6	159	391	667	916	4e-51	174
Medtr1g013700.1	AEE28523.1	28.27	237	137	10	1	216	663	887	1e-10	50.4
Medtr1g014240.1	AEE28523.1	35.27	292	158	9	369	635	668	953	5e-44	157
Medtr1g015020.1	AEE28523.1	37.46	299	149	9	86	361	670	953	3e-52	176
Medtr1g015020.2	AEE28523.1	37.46	299	149	9	86	361	670	953	3e-52	176
Medtr1g015050.1	AEE28523.1	31.1	328	185	12	376	673	629	945	2e-34	127
Medtr1g015530.1	AEE28523.1	33.05	953	562	20	24	923	28	957	6e-130	409
Medtr1g015530.2	AEE28523.1	32.95	947	559	20	1	894	34	957	1e-128	405
Medtr1g016300.1	AEE28523.1	36.92	214	111	8	669	860	672	883	1e-28	110
Medtr1g016300.2	AEE28523.1	35.86	145	73	6	669	795	672	814	5e-17	72.4
Medtr1g018910.1	AEE28523.1	30.65	186	121	5	90	269	391	574	3e-17	70.9
Medtr1g019340.1	AEE28523.1	24.57	289	134	10	105	363	663	897	2e-14	62.8
Medtr1g019340.2	AEE28523.1	24.57	289	134	10	105	363	663	897	3e-14	62
Medtr1g020060.1	AEE28523.1	37.06	340	178	13	7	324	628	953	1e-48	164
Medtr1g021100.1	AEE28523.1	26.83	123	87	2	702	824	186	305	3e-10	50.4
Medtr1g021110.1	AEE28523.1	23.26	288	184	10	507	776	280	548	1e-09	48.5
Medtr1g021570.1	AEE28523.1	33.95	324	185	7	401	706	653	965	1e-43	157
Medtr1g021570.2	AEE28523.1	33.33	330	191	7	258	569	653	971	2e-44	157
Medtr1g021570.3	AEE28523.1	33.7	181	103	3	401	566	653	831	3e-25	97.8
Medtr1g021570.4	AEE28523.1	33.33	330	191	7	246	557	653	971	1e-44	158
Medtr1g021610.1	AEE28523.1	34.15	284	169	4	356	622	670	952	2e-47	168
Medtr1g021630.1	AEE28523.1	34.44	302	176	5	359	639	652	952	9e-49	172
Medtr1g021632.1	AEE28523.1	31.71	369	209	9	279	620	600	952	3e-50	176
Medtr1g021635.1	AEE28523.1	32	350	203	7	298	626	614	949	4e-48	170
Medtr1g021642.1	AEE28523.1	33.66	303	178	7	343	627	655	952	5e-49	172
Medtr1g021845.1	AEE28523.1	33.78	299	158	12	336	607	664	949	4e-35	129
Medtr1g022265.1	AEE28523.1	30.19	318	178	13	447	739	656	954	3e-29	112
Medtr1g022265.2	AEE28523.1	30.72	319	175	14	197	489	656	954	2e-29	110
Medtr1g023020.1	AEE28523.1	42.22	45	24	1	9	51	805	849	6e-08	36.2
Medtr1g026160.1	AEE28523.1	29.07	289	165	9	146	395	666	953	1e-30	112
Medtr1g026160.10	AEE28523.1	33.18	220	123	7	144	339	666	885	2e-28	105
Medtr1g026160.11	AEE28523.1	33.18	220	123	7	144	339	666	885	1e-28	105
Medtr1g026160.12	AEE28523.1	32.87	216	121	7	144	335	666	881	1e-27	102
Medtr1g026160.13	AEE28523.1	32.87	216	121	7	144	335	666	881	1e-27	102
Medtr1g026160.14	AEE28523.1	33.18	220	123	7	144	339	666	885	1e-28	105
Medtr1g026160.15	AEE28523.1	33.18	220	123	7	144	339	666	885	1e-28	105
Medtr1g026160.16	AEE28523.1	32.87	216	121	7	144	335	666	881	1e-27	102
Medtr1g026160.17	AEE28523.1	32.87	216	121	7	144	335	666	881	1e-27	102
Medtr1g026160.18	AEE28523.1	32.87	216	121	7	144	335	666	881	1e-27	102
Medtr1g026160.19	AEE28523.1	32.87	216	121	7	144	335	666	881	1e-27	102
Medtr1g026160.2	AEE28523.1	33.18	220	123	7	146	341	666	885	2e-28	105
Medtr1g026160.3	AEE28523.1	33.18	220	123	7	146	341	666	885	2e-28	105
Medtr1g026160.4	AEE28523.1	33.18	220	123	7	146	341	666	885	1e-28	105
Medtr1g026160.5	AEE28523.1	33.18	220	123	7	144	339	666	885	2e-28	105
Medtr1g026160.6	AEE28523.1	33.18	220	123	7	291	486	666	885	7e-28	105
Medtr1g026160.7	AEE28523.1	33.18	220	123	7	144	339	666	885	2e-28	105
Medtr1g026160.8	AEE28523.1	33.18	220	123	7	291	486	666	885	5e-28	105
Medtr1g026160.9	AEE28523.1	33.18	220	123	7	144	339	666	885	1e-28	105
Medtr1g026190.1	AEE28523.1	25.14	179	116	6	116	285	718	887	7e-08	42
Medtr1g026940.1	AEE28523.1	33.71	350	200	12	256	580	619	961	2e-44	158
Medtr1g026990.1	AEE28523.1	33.92	286	165	6	9	274	672	953	4e-41	142
Medtr1g027030.1	AEE28523.1	35.56	239	145	6	473	707	720	953	2e-33	125
Medtr1g027030.2	AEE28523.1	35.56	239	145	6	423	657	720	953	2e-33	125
Medtr1g027040.1	AEE28523.1	30.55	347	207	9	211	534	618	953	2e-38	139
Medtr1g027050.1	AEE28523.1	35.98	239	144	7	474	708	720	953	6e-37	136
Medtr1g027060.1	AEE28523.1	33.89	298	168	7	204	478	662	953	1e-42	151
Medtr1g027070.1	AEE28523.1	34.65	254	157	7	421	671	706	953	6e-38	139
Medtr1g027140.1	AEE28523.1	35.66	244	148	7	467	705	714	953	1e-36	135
Medtr1g027150.1	AEE28523.1	32.66	346	200	11	209	531	618	953	3e-41	147
Medtr1g027160.1	AEE28523.1	33.57	286	166	6	9	274	672	953	8e-40	139
Medtr1g027200.1	AEE28523.1	29.71	377	217	10	161	502	597	960	1e-42	151
Medtr1g027250.1	AEE28523.1	36.36	286	158	7	9	274	672	953	2e-47	160
Medtr1g027320.1	AEE28523.1	37.6	250	148	6	29	274	708	953	9e-44	150
Medtr1g027370.1	AEE28523.1	29.22	373	233	10	232	582	597	960	2e-42	151
Medtr1g027410.1	AEE28523.1	39.2	250	144	6	128	373	708	953	8e-45	155
Medtr1g027420.1	AEE28523.1	34.87	195	112	6	339	524	772	960	1e-28	108
Medtr1g027440.1	AEE28523.1	37.9	248	137	5	307	539	708	953	1e-40	145
Medtr1g027460.1	AEE28523.1	35.93	295	147	7	36	301	672	953	7e-47	160
Medtr1g027470.1	AEE28523.1	37.14	70	43	1	45	113	783	852	3e-13	54.3
Medtr1g027490.1	AEE28523.1	33.84	331	187	8	365	668	628	953	5e-44	157
Medtr1g027500.1	AEE28523.1	32.65	343	194	11	266	581	628	960	1e-42	152
Medtr1g027540.1	AEE28523.1	29.58	355	202	9	55	376	614	953	6e-40	141
Medtr1g027570.1	AEE28523.1	36.47	329	174	13	399	702	657	975	2e-45	162
Medtr1g027580.1	AEE28523.1	35.5	307	166	10	399	683	657	953	8e-44	157
Medtr1g027600.1	AEE28523.1	36.48	307	163	11	402	686	657	953	4e-43	155
Medtr1g027640.1	AEE28523.1	36.07	305	167	8	404	688	657	953	4e-44	158
Medtr1g027660.1	AEE28523.1	35.41	305	169	8	376	660	657	953	4e-44	158
Medtr1g027670.1	AEE28523.1	36.6	306	164	9	41	325	657	953	6e-48	164
Medtr1g027680.1	AEE28523.1	35.31	286	163	8	398	665	672	953	5e-42	151
Medtr1g027690.1	AEE28523.1	33.05	351	201	10	232	559	614	953	2e-44	157
Medtr1g027700.1	AEE28523.1	32.82	323	181	7	14	306	637	953	5e-43	149
Medtr1g027730.1	AEE28523.1	31.69	325	179	8	10	300	638	953	4e-41	143
Medtr1g027740.1	AEE28523.1	41.67	84	48	1	323	405	772	855	5e-18	73.9
Medtr1g027820.1	AEE28523.1	31.14	350	211	7	201	530	614	953	5e-43	152
Medtr1g027830.1	AEE28523.1	34.25	292	156	8	362	627	672	953	7e-39	141
Medtr1g027840.1	AEE28523.1	32.32	328	173	9	10	300	638	953	5e-44	152
Medtr1g027890.1	AEE28523.1	37.08	240	139	6	141	374	720	953	6e-40	141
Medtr1g027930.1	AEE28523.1	35.05	214	115	7	43	244	752	953	4e-34	121
Medtr1g027960.1	AEE28523.1	32.12	358	193	11	228	550	611	953	3e-42	150
Medtr1g027970.1	AEE28523.1	33.88	366	206	11	218	561	602	953	1e-46	164
Medtr1g027990.1	AEE28523.1	36.93	287	157	8	401	668	672	953	3e-44	158
Medtr1g028020.1	AEE28523.1	34.27	286	166	7	153	420	672	953	9e-39	141
Medtr1g028080.1	AEE28523.1	31.2	375	225	11	214	564	591	956	1e-41	149
Medtr1g028100.1	AEE28523.1	33.92	286	167	7	95	362	672	953	1e-40	143
Medtr1g028130.1	AEE28523.1	31.47	375	224	11	214	564	591	956	1e-42	152
Medtr1g028170.1	AEE28523.1	33.92	286	167	7	122	389	672	953	1e-40	144
Medtr1g028210.1	AEE28523.1	40.4	99	58	1	24	122	726	823	5e-20	77
Medtr1g028220.1	AEE28523.1	32.65	343	203	7	212	533	618	953	2e-44	157
Medtr1g028280.1	AEE28523.1	34.27	286	165	7	340	606	672	953	3e-37	136
Medtr1g028280.2	AEE28523.1	34.27	286	165	7	379	645	672	953	3e-37	136
Medtr1g028290.1	AEE28523.1	32.97	364	216	8	218	561	598	953	4e-46	162
Medtr1g028890.1	AEE28523.1	32.46	305	169	10	283	555	655	954	7e-39	140
Medtr1g028890.2	AEE28523.1	32.46	305	169	10	283	555	655	954	7e-39	140
Medtr1g029610.1	AEE28523.1	37.33	292	158	7	291	563	668	953	5e-53	184
Medtr1g029690.1	AEE28523.1	41.52	289	146	7	358	627	669	953	1e-60	207
Medtr1g029930.1	AEE28523.1	30.95	391	222	6	76	456	196	548	1e-41	151
Medtr1g029940.1	AEE28523.1	30.51	544	308	17	20	558	70	548	9e-53	187
Medtr1g029950.1	AEE28523.1	29.03	472	295	12	90	543	478	927	1e-46	164
Medtr1g031200.1	AEE28523.1	33.22	289	169	6	207	475	672	956	1e-40	144
Medtr1g031220.1	AEE28523.1	44.12	68	36	2	9	75	819	885	2e-12	50.8
Medtr1g031280.1	AEE28523.1	34.83	290	164	7	352	621	672	956	1e-43	155
Medtr1g031320.1	AEE28523.1	34.8	319	174	8	288	577	640	953	2e-45	161
Medtr1g031400.1	AEE28523.1	36	150	91	4	102	250	763	908	4e-25	93.2
Medtr1g031430.1	AEE28523.1	34.16	161	95	6	3	157	801	956	7e-23	85.1
Medtr1g031450.1	AEE28523.1	33.86	127	66	2	332	442	672	796	4e-16	68.2
Medtr1g031460.1	AEE28523.1	32.39	352	193	9	242	564	618	953	1e-43	155
Medtr1g031510.1	AEE28523.1	33.1	290	169	7	323	592	672	956	2e-40	145
Medtr1g031520.1	AEE28523.1	34.66	277	156	7	320	576	672	943	1e-40	146
Medtr1g031530.1	AEE28523.1	35.17	290	163	7	36	305	672	956	5e-46	157
Medtr1g031540.1	AEE28523.1	36.21	290	160	6	292	561	670	954	1e-45	165
Medtr1g031540.2	AEE28523.1	36.33	289	159	6	1	269	671	954	6e-46	165
Medtr1g031560.1	AEE28523.1	35.02	277	155	7	341	597	672	943	3e-41	148
Medtr1g031580.1	AEE28523.1	33.72	341	193	9	259	576	626	956	5e-46	162
Medtr1g031780.1	AEE28523.1	38.67	300	153	10	55	331	669	960	3e-53	180
Medtr1g032470.1	AEE28523.1	42.59	108	58	3	49	156	484	587	1e-10	47.4
Medtr1g032480.1	AEE28523.1	27.43	401	206	9	5	404	211	527	1e-30	112
Medtr1g032930.1	AEE28523.1	31.89	392	210	10	405	777	600	953	2e-46	166
Medtr1g033000.1	AEE28523.1	36.24	298	168	7	573	854	661	952	7e-52	184
Medtr1g033010.1	AEE28523.1	36.58	298	167	7	568	849	661	952	5e-53	188
Medtr1g033040.1	AEE28523.1	35.33	300	169	8	575	857	661	952	4e-50	179
Medtr1g034030.1	AEE28523.1	27.8	259	154	12	6	247	670	912	1e-13	59.7
Medtr1g034030.2	AEE28523.1	29.95	197	116	9	66	247	723	912	3e-14	60.8
Medtr1g034180.1	AEE28523.1	30	230	129	5	218	418	343	569	2e-22	89.7
Medtr1g036870.1	AEE28523.1	31.67	120	69	3	4	110	191	310	2e-07	40
Medtr1g037250.1	AEE28523.1	28.26	184	105	5	525	686	119	297	2e-07	43.1
Medtr1g037610.1	AEE28523.1	36.79	106	66	1	577	681	193	298	2e-09	48.9
Medtr1g038890.1	AEE28523.1	30.54	956	558	26	200	1126	74	952	4e-109	356
Medtr1g039080.1	AEE28523.1	35.76	302	165	9	4	285	660	952	5e-46	155
Medtr1g039090.1	AEE28523.1	28.73	543	270	9	5	446	17	543	9e-45	157
Medtr1g039220.1	AEE28523.1	31.08	930	561	22	224	1126	74	950	9e-110	357
Medtr1g039240.1	AEE28523.1	30.21	1013	538	29	178	1154	73	952	5e-99	328
Medtr1g039310.1	AEE28523.1	30.84	989	552	26	199	1153	73	963	3e-102	337
Medtr1g040073.1	AEE28523.1	34.27	356	189	13	375	700	609	949	6e-45	161
Medtr1g040077.1	AEE28523.1	30.43	184	96	8	375	535	609	783	6e-14	62
Medtr1g040130.1	AEE28523.1	27.78	90	64	1	6	95	861	949	9e-07	34.7
Medtr1g040200.1	AEE28523.1	33.93	333	155	16	54	332	628	949	4e-37	131
Medtr1g040525.1	AEE28523.1	30.48	866	492	26	37	861	154	950	3e-95	312
Medtr1g040545.1	AEE28523.1	30.2	1053	560	28	12	1001	10	950	3e-114	367
Medtr1g040555.1	AEE28523.1	29.89	870	508	23	7	801	10	852	2e-88	291
Medtr1g040575.1	AEE28523.1	33.27	556	361	7	141	690	26	577	1e-67	230
Medtr1g040615.1	AEE28523.1	30.58	958	513	25	1243	2118	63	950	1e-100	338
Medtr1g040625.1	AEE28523.1	29.85	268	162	3	10	277	306	547	4e-34	125
Medtr1g040875.1	AEE28523.1	27.43	226	143	7	20	226	662	885	2e-15	65.5
Medtr1g042700.1	AEE28523.1	25.09	275	134	11	120	370	671	897	1e-15	67
Medtr1g043690.1	AEE28523.1	39.68	63	36	2	537	598	836	897	6e-11	52.4
Medtr1g044550.1	AEE28523.1	30.3	99	66	2	79	177	453	548	6e-09	42.7
Medtr1g045960.1	AEE28523.1	36.79	106	64	2	545	647	193	298	4e-09	47.4
Medtr1g047190.1	AEE28523.1	30.87	311	196	9	82	386	250	547	9e-27	101
Medtr1g047670.1	AEE28523.1	35.26	950	483	21	188	1086	84	952	2e-154	478
Medtr1g047800.1	AEE28523.1	32.08	159	97	6	537	689	163	316	6e-10	50.1
Medtr1g047950.1	AEE28523.1	27.92	197	113	3	107	274	303	499	2e-18	73.2
Medtr1g047960.1	AEE28523.1	31.53	203	124	4	106	298	351	548	3e-22	85.5
Medtr1g048360.1	AEE28523.1	36.71	286	154	8	341	601	668	951	4e-48	169
Medtr1g048630.1	AEE28523.1	28.37	215	128	8	12	202	671	883	1e-15	68.9
Medtr1g050402.1	AEE28523.1	28.98	176	83	3	565	698	122	297	8e-08	44.3
Medtr1g050520.1	AEE28523.1	31	229	116	9	37	240	672	883	2e-16	69.7
Medtr1g050690.1	AEE28523.1	30.41	296	167	11	418	679	666	956	4e-27	104
Medtr1g052115.1	AEE28523.1	35.92	103	48	5	116	205	789	886	1e-11	55.8
Medtr1g052115.2	AEE28523.1	35.92	103	48	5	116	205	789	886	1e-11	55.8
Medtr1g052115.4	AEE28523.1	35.92	103	48	5	28	117	789	886	6e-12	56.2
Medtr1g052275.1	AEE28523.1	37.72	281	153	8	357	618	680	957	2e-45	161
Medtr1g052425.1	AEE28523.1	34.5	258	147	4	386	643	718	953	2e-42	151
Medtr1g052530.1	AEE28523.1	26.21	206	121	9	75	255	688	887	1e-09	47.4
Medtr1g052530.2	AEE28523.1	26.44	174	109	6	95	255	720	887	9e-10	47.8
Medtr1g052850.1	AEE28523.1	40.38	104	57	2	2	100	779	882	3e-22	82.4
Medtr1g052880.1	AEE28523.1	36.7	297	161	7	702	976	661	952	3e-47	170
Medtr1g053525.1	AEE28523.1	32.82	323	198	7	348	656	632	949	8e-45	160
Medtr1g054325.1	AEE28523.1	33.33	147	74	1	87	209	398	544	2e-19	75.1
Medtr1g054340.1	AEE28523.1	33.55	301	176	7	73	358	662	953	1e-41	145
Medtr1g054865.1	AEE28523.1	25.45	224	125	11	167	360	672	883	3e-08	43.5
Medtr1g060790.1	AEE28523.1	28.74	167	90	6	473	619	670	827	9e-10	48.9
Medtr1g060790.2	AEE28523.1	28.74	167	90	6	473	619	670	827	9e-10	48.9
Medtr1g061190.1	AEE28523.1	31.56	320	176	14	522	806	638	949	1e-28	110
Medtr1g061590.1	AEE28523.1	35	320	164	11	352	645	653	954	2e-45	162
Medtr1g063910.1	AEE28523.1	35.25	295	162	7	94	371	671	953	1e-44	155
Medtr1g063910.2	AEE28523.1	35.25	295	162	7	94	371	671	953	1e-44	155
Medtr1g063910.3	AEE28523.1	35.25	295	162	7	103	380	671	953	2e-44	155
Medtr1g064560.1	AEE28523.1	32.77	296	153	10	507	759	661	953	3e-38	140
Medtr1g064630.1	AEE28523.1	33.22	307	175	8	49	333	669	967	2e-49	168
Medtr1g066950.1	AEE28523.1	32.09	508	284	14	415	873	460	955	6e-59	206
Medtr1g067140.1	AEE28523.1	40	295	145	9	73	345	665	949	6e-55	184
Medtr1g069340.1	AEE28523.1	38.14	312	166	9	335	625	648	953	3e-53	186
Medtr1g069470.1	AEE28523.1	34.87	978	569	17	29	986	33	962	1e-178	539
Medtr1g069675.1	AEE28523.1	37.65	85	53	0	40	124	464	548	2e-15	60.8
Medtr1g069695.1	AEE28523.1	28.2	305	181	7	94	369	227	522	2e-22	87.8
Medtr1g069735.1	AEE28523.1	27.62	286	133	14	117	376	663	900	3e-19	79
Medtr1g069735.2	AEE28523.1	27.62	286	133	14	117	376	663	900	3e-19	78.2
Medtr1g069735.3	AEE28523.1	27.62	286	133	14	117	376	663	900	2e-19	78.6
Medtr1g071480.1	AEE28523.1	34.65	101	52	4	116	205	789	886	5e-12	55.5
Medtr1g075610.1	AEE28523.1	27.98	218	127	12	24	221	672	879	8e-09	43.9
Medtr1g075880.1	AEE28523.1	26.09	276	129	13	122	371	671	897	6e-16	68.2
Medtr1g076370.1	AEE28523.1	25.97	231	142	9	16	224	662	885	3e-12	55.5
Medtr1g077800.1	AEE28523.1	30.23	215	130	4	21	217	672	884	5e-24	94.7
Medtr1g077800.2	AEE28523.1	30.23	215	130	4	21	217	672	884	4e-24	95.1
Medtr1g078150.1	AEE28523.1	27.07	314	195	10	405	694	193	496	3e-09	47.4
Medtr1g078490.1	AEE28523.1	30.95	126	77	2	580	700	211	331	3e-08	44.3
Medtr1g079430.1	AEE28523.1	36.64	292	157	8	71	342	666	949	5e-46	162
Medtr1g079430.2	AEE28523.1	36.52	293	157	8	71	343	666	949	2e-46	164
Medtr1g079520.1	AEE28523.1	34.61	916	520	19	173	1046	77	955	4e-134	423
Medtr1g080020.1	AEE28523.1	31.08	222	125	8	15	210	672	891	4e-15	62.8
Medtr1g080440.1	AEE28523.1	33.96	957	504	23	103	990	62	959	5e-154	474
Medtr1g080720.1	AEE28523.1	29.46	533	287	13	153	658	77	547	2e-38	140
Medtr1g080740.1	AEE28523.1	37.66	239	142	6	562	797	721	955	5e-40	146
Medtr1g081000.1	AEE28523.1	29.71	239	130	12	41	248	713	944	6e-14	62
Medtr1g081000.2	AEE28523.1	29.71	239	130	12	41	248	713	944	6e-14	62
Medtr1g081330.1	AEE28523.1	30.41	217	126	10	29	224	671	883	3e-17	72.8
Medtr1g081330.2	AEE28523.1	34.59	133	76	6	17	139	752	883	1e-13	61.2
Medtr1g081665.1	AEE28523.1	34.6	263	120	10	398	624	632	878	2e-34	128
Medtr1g081790.1	AEE28523.1	32	275	149	10	695	933	672	944	5e-29	112
Medtr1g081790.2	AEE28523.1	35.98	214	113	8	695	886	672	883	2e-28	109
Medtr1g081870.1	AEE28523.1	29.82	228	123	7	120	320	664	881	9e-16	67.8
Medtr1g082310.1	AEE28523.1	37.2	293	150	10	155	420	668	953	2e-48	167
Medtr1g082580.1	AEE28523.1	38.63	277	145	7	165	422	680	950	2e-49	170
Medtr1g084760.1	AEE28523.1	28.51	235	131	11	74	281	665	889	2e-13	59.3
Medtr1g084760.2	AEE28523.1	28.51	235	131	11	74	281	665	889	2e-13	59.3
Medtr1g084760.3	AEE28523.1	28.51	235	131	11	74	281	665	889	2e-13	59.3
Medtr1g084790.1	AEE28523.1	27.43	288	179	8	341	601	670	954	2e-29	111
Medtr1g086230.1	AEE28523.1	33.74	329	188	8	154	461	634	953	4e-46	161
Medtr1g086370.1	AEE28523.1	28.19	227	126	11	74	273	665	881	4e-12	55.1
Medtr1g086370.2	AEE28523.1	28.19	227	126	11	74	273	665	881	4e-12	55.1
Medtr1g086370.3	AEE28523.1	28.19	227	126	11	74	273	665	881	4e-12	55.1
Medtr1g086370.4	AEE28523.1	30.57	157	92	9	6	154	734	881	4e-09	44.7
Medtr1g086370.5	AEE28523.1	28.19	227	126	11	41	240	665	881	3e-12	55.1
Medtr1g086870.1	AEE28523.1	38.51	335	176	9	245	562	632	953	8e-57	195
Medtr1g088930.1	AEE28523.1	29.46	964	589	27	21	955	15	916	2e-92	306
Medtr1g088935.1	AEE28523.1	30.41	868	510	25	6	828	131	949	2e-96	315
Medtr1g088940.1	AEE28523.1	29.58	987	560	26	16	952	15	916	2e-91	304
Medtr1g088940.2	AEE28523.1	29.58	987	560	26	59	995	15	916	1e-91	305
Medtr1g088945.1	AEE28523.1	32.81	64	41	1	110	171	854	917	9e-12	50.4
Medtr1g089280.1	AEE28523.1	27.59	348	183	11	64	349	156	496	3e-23	89.7
Medtr1g089570.1	AEE28523.1	35.29	306	172	9	106	389	657	958	2e-45	157
Medtr1g089600.1	AEE28523.1	36.54	353	175	14	242	571	627	953	2e-57	197
Medtr1g090020.1	AEE28523.1	34.8	227	121	10	900	1108	666	883	2e-24	97.4
Medtr1g090520.1	AEE28523.1	32.66	946	544	17	166	1087	76	952	5e-124	396
Medtr1g090917.1	AEE28523.1	26.07	234	137	7	58	266	676	898	5e-15	64.7
Medtr1g090917.2	AEE28523.1	26.07	234	137	7	58	266	676	898	6e-15	64.7
Medtr1g090917.3	AEE28523.1	28.57	154	90	5	1	141	752	898	1e-11	52.8
Medtr1g090917.4	AEE28523.1	28.57	154	90	5	1	141	752	898	2e-11	52.8
Medtr1g093630.1	AEE28523.1	31.64	177	111	5	434	607	484	653	1e-10	51.6
Medtr1g093900.1	AEE28523.1	31.97	244	141	2	143	362	304	546	2e-22	88.6
Medtr1g094730.1	AEE28523.1	25.7	284	174	9	133	410	696	948	4e-21	84
Medtr1g096260.1	AEE28523.1	28.64	866	534	16	1	795	104	956	1e-84	280
Medtr1g096270.1	AEE28523.1	28.74	922	594	22	46	921	52	956	2e-87	290
Medtr1g096490.1	AEE28523.1	28.07	171	100	7	78	233	725	887	2e-08	43.5
Medtr1g097160.1	AEE28523.1	35.87	315	171	10	286	579	649	953	7e-50	174
Medtr1g097290.1	AEE28523.1	38.12	181	76	6	42	187	720	899	1e-29	105
Medtr1g097580.1	AEE28523.1	33.08	931	515	21	153	1053	110	962	2e-125	399
Medtr1g097945.1	AEE28523.1	27.72	404	216	17	130	472	209	597	4e-18	75.1
Medtr1g098300.1	AEE28523.1	28.32	226	127	8	124	323	664	880	3e-14	63.2
Medtr1g098360.1	AEE28523.1	37.94	311	142	11	92	379	671	953	7e-50	169
Medtr1g098980.1	AEE28523.1	28.98	566	328	13	304	842	69	587	2e-42	155
Medtr1g099110.1	AEE28523.1	35.14	222	119	9	282	479	665	885	9e-27	102
Medtr1g099110.2	AEE28523.1	35.14	222	119	9	265	462	665	885	5e-27	103
Medtr1g099240.1	AEE28523.1	36.11	72	46	0	205	276	187	258	3e-11	51.2
Medtr1g099250.1	AEE28523.1	32.68	205	120	5	2	198	211	405	9e-18	70.1
Medtr1g099260.1	AEE28523.1	36.91	298	165	8	345	623	668	961	1e-46	165
Medtr1g099400.1	AEE28523.1	33.52	355	204	12	463	794	608	953	3e-50	178
Medtr1g100110.1	AEE28523.1	36.21	290	145	10	505	759	671	955	7e-41	149
Medtr1g100250.1	AEE28523.1	29.73	222	128	7	412	610	667	883	5e-19	79.3
Medtr1g100787.1	AEE28523.1	34.18	948	518	28	368	1266	63	953	3e-123	397
Medtr1g100820.1	AEE28523.1	28.62	304	178	11	353	622	651	949	4e-23	91.7
Medtr1g100820.2	AEE28523.1	28.62	304	178	11	351	620	651	949	5e-23	91.7
Medtr1g101250.1	AEE28523.1	33.09	544	304	13	494	1029	84	575	3e-52	187
Medtr1g101630.1	AEE28523.1	28.72	188	110	8	77	246	711	892	2e-12	57
Medtr1g101630.2	AEE28523.1	28.72	188	110	8	77	246	711	892	2e-12	57
Medtr1g102190.1	AEE28523.1	36.62	325	176	8	23	321	635	955	2e-56	187
Medtr1g102360.1	AEE28523.1	46.25	80	41	2	117	195	751	829	7e-16	67.8
Medtr1g102500.1	AEE28523.1	31.93	974	570	19	18	929	10	952	4e-124	394
Medtr1g103080.1	AEE28523.1	30.11	93	49	3	69	145	404	496	2e-08	42
Medtr1g103090.1	AEE28523.1	30.18	222	150	4	95	313	326	545	2e-26	99.4
Medtr1g103270.1	AEE28523.1	28.53	312	176	10	83	365	671	964	4e-26	98.2
Medtr1g103760.1	AEE28523.1	29.11	213	131	7	18	211	672	883	8e-16	67
Medtr1g103850.1	AEE28523.1	29.55	220	123	11	29	223	671	883	2e-17	73.6
Medtr1g103850.2	AEE28523.1	29.55	220	123	11	29	223	671	883	2e-17	73.6
Medtr1g104555.1	AEE28523.1	32.91	234	143	7	436	665	733	956	1e-30	115
Medtr1g104850.1	AEE28523.1	31.53	111	75	1	399	508	460	570	4e-12	55.5
Medtr1g104890.1	AEE28523.1	31.89	323	196	8	306	610	631	947	8e-46	162
Medtr1g104890.2	AEE28523.1	35.4	274	155	6	306	562	631	899	4e-44	156
Medtr1g104890.3	AEE28523.1	28.15	135	79	2	306	425	631	762	6e-13	57.8
Medtr1g104890.4	AEE28523.1	28.15	135	79	2	306	425	631	762	6e-13	57.8
Medtr1g105290.1	AEE28523.1	28.32	226	137	8	60	266	671	890	9e-15	64.7
Medtr1g105290.2	AEE28523.1	25.98	281	177	10	56	308	667	944	9e-15	64.7
Medtr1g105290.3	AEE28523.1	27.75	227	145	7	56	266	667	890	4e-15	65.5
Medtr1g105580.1	AEE28523.1	28.57	140	67	4	31	143	669	802	2e-09	47
Medtr1g105585.1	AEE28523.1	29.34	334	184	8	308	601	628	949	2e-40	145
Medtr1g105595.1	AEE28523.1	34.4	343	199	9	292	615	614	949	1e-53	187
Medtr1g105595.2	AEE28523.1	36.4	283	161	5	303	568	669	949	3e-52	181
Medtr1g105600.1	AEE28523.1	35.51	321	177	8	578	875	644	957	4e-55	194
Medtr1g105615.1	AEE28523.1	38.89	180	95	1	340	504	664	843	3e-37	134
Medtr1g105615.2	AEE28523.1	38.89	180	95	1	340	504	664	843	3e-37	134
Medtr1g105630.1	AEE28523.1	32.38	105	66	4	80	182	848	949	7e-16	64.3
Medtr1g105640.1	AEE28523.1	37.33	292	160	8	338	610	668	955	1e-51	180
Medtr1g105640.2	AEE28523.1	36.77	291	163	7	338	610	668	955	2e-51	180
Medtr1g105640.3	AEE28523.1	36.77	291	163	7	338	610	668	955	1e-51	180
Medtr1g105650.1	AEE28523.1	32.85	347	208	9	298	626	614	953	4e-50	176
Medtr1g105655.1	AEE28523.1	29.65	398	240	9	240	615	573	952	2e-53	186
Medtr1g105700.1	AEE28523.1	34.38	288	168	7	365	634	668	952	2e-47	167
Medtr1g105710.1	AEE28523.1	34.72	288	167	7	353	622	668	952	1e-46	165
Medtr1g105725.1	AEE28523.1	31.63	332	185	7	322	618	628	952	2e-40	146
Medtr1g105730.1	AEE28523.1	33.76	157	95	5	5	153	794	949	4e-26	95.1
Medtr1g105750.1	AEE28523.1	34.98	283	164	6	339	603	668	948	1e-46	165
Medtr1g105755.1	AEE28523.1	34.11	214	132	5	378	588	770	977	7e-35	128
Medtr1g105800.1	AEE28523.1	35.89	287	164	6	338	606	668	952	3e-50	176
Medtr1g105820.1	AEE28523.1	35.56	284	163	6	340	605	668	949	3e-49	173
Medtr1g105835.1	AEE28523.1	33.68	288	166	7	41	308	670	952	1e-47	162
Medtr1g105840.1	AEE28523.1	33.33	288	171	6	363	632	668	952	2e-44	159
Medtr1g106785.1	AEE28523.1	38.52	122	66	5	99	214	224	342	2e-14	59.3
Medtr1g107460.1	AEE28523.1	29.38	320	167	12	463	760	671	953	8e-32	120
Medtr1g107500.1	AEE28523.1	30.56	180	113	4	165	338	324	497	1e-09	47
Medtr1g108910.1	AEE28523.1	29.44	248	135	8	89	298	708	953	4e-25	94.4
Medtr1g109580.1	AEE28523.1	32.69	309	166	6	410	702	671	953	1e-45	162
Medtr1g110110.1	AEE28523.1	33.56	295	145	11	325	578	672	956	7e-35	129
Medtr1g110120.1	AEE28523.1	34.92	295	150	12	334	600	672	952	6e-40	144
Medtr1g110130.1	AEE28523.1	36.39	305	151	13	288	562	662	953	9e-43	152
Medtr1g110140.1	AEE28523.1	33.22	298	161	8	57	329	669	953	2e-42	147
Medtr1g110160.1	AEE28523.1	26.67	330	149	9	288	552	652	953	9e-23	90.1
Medtr1g110180.1	AEE28523.1	35.49	293	153	11	344	611	672	953	5e-41	148
Medtr1g110220.1	AEE28523.1	31.97	294	143	8	281	527	670	953	2e-32	120
Medtr1g110230.1	AEE28523.1	33.1	290	150	7	320	573	672	953	1e-40	145
Medtr1g110260.1	AEE28523.1	36.33	300	161	8	230	507	662	953	1e-44	157
Medtr1g110270.1	AEE28523.1	33.67	300	146	9	325	589	672	953	7e-39	140
Medtr1g110280.1	AEE28523.1	35.17	327	171	10	351	648	657	971	8e-48	169
Medtr1g113960.1	AEE28523.1	34.58	214	117	7	307	497	672	885	2e-29	110
Medtr1g113960.2	AEE28523.1	34.58	214	117	7	307	497	672	885	2e-29	111
Medtr1g115225.1	AEE28523.1	28.67	593	356	18	4	561	10	570	6e-35	128
Medtr1g115485.1	AEE28523.1	32.04	309	181	8	347	634	653	953	5e-43	155
Medtr1g116520.1	AEE28523.1	37.63	295	158	8	110	387	664	949	4e-46	159
Medtr1g116520.2	AEE28523.1	37.63	295	158	8	110	387	664	949	4e-46	159
Medtr1g116520.3	AEE28523.1	37.63	295	158	8	69	346	664	949	2e-46	159
Medtr1g117060.1	AEE28523.1	37.99	308	163	9	86	371	651	952	2e-51	176
Medtr1g117060.2	AEE28523.1	37.99	308	163	9	86	371	651	952	2e-51	176
Medtr1g117060.3	AEE28523.1	37.99	308	163	9	86	371	651	952	2e-51	176
Medtr1g117060.4	AEE28523.1	37.99	308	163	9	86	371	651	952	2e-51	176
Medtr1g117060.5	AEE28523.1	37.99	308	163	9	86	371	651	952	2e-51	176
Medtr1g442750.1	AEE28523.1	32.74	113	59	3	552	649	191	301	4e-08	45.4
Medtr1g442790.1	AEE28523.1	26.24	282	136	12	108	365	664	897	2e-17	72.8
Medtr1g442790.2	AEE28523.1	26.24	282	136	12	108	365	664	897	2e-17	72.8
Medtr1g442790.3	AEE28523.1	26.24	282	136	12	108	365	664	897	1e-17	73.2
Medtr2g005290.1	AEE28523.1	27.81	151	89	7	80	225	748	883	5e-11	51.2
Medtr2g005620.1	AEE28523.1	29.81	104	66	4	199	296	787	889	4e-09	45.8
Medtr2g005810.1	AEE28523.1	35.92	966	546	22	27	960	30	954	2e-161	494
Medtr2g006330.1	AEE28523.1	31.14	167	100	7	48	203	725	887	1e-12	56.6
Medtr2g006330.2	AEE28523.1	31.14	167	100	7	48	203	725	887	1e-12	56.6
Medtr2g006330.3	AEE28523.1	33.58	137	76	7	2	127	755	887	3e-10	47.8
Medtr2g006910.1	AEE28523.1	33.42	380	193	14	242	596	609	953	2e-50	177
Medtr2g006910.2	AEE28523.1	33.42	380	193	14	242	596	609	953	2e-50	177
Medtr2g008360.1	AEE28523.1	37.79	299	156	9	291	568	664	953	8e-53	183
Medtr2g008370.1	AEE28523.1	35.33	300	160	9	288	563	664	953	2e-47	166
Medtr2g008380.1	AEE28523.1	37.79	299	156	9	283	560	664	953	2e-51	179
Medtr2g008390.1	AEE28523.1	35.79	299	162	9	292	569	664	953	6e-48	169
Medtr2g008400.1	AEE28523.1	32.44	524	308	15	71	576	458	953	8e-53	184
Medtr2g008740.1	AEE28523.1	32.78	299	168	11	119	393	672	961	8e-40	140
Medtr2g009670.1	AEE28523.1	36.82	296	166	6	425	701	660	953	5e-47	167
Medtr2g010470.1	AEE28523.1	58.11	943	384	6	41	976	28	966	0	1032
Medtr2g011150.1	AEE28523.1	36.39	338	183	11	418	734	627	953	2e-50	178
Medtr2g011160.1	AEE28523.1	36.12	299	161	9	528	803	661	952	1e-50	179
Medtr2g011160.2	AEE28523.1	34.31	102	52	1	522	608	661	762	4e-14	62.8
Medtr2g011170.1	AEE28523.1	33.24	355	194	11	450	772	609	952	4e-48	171
Medtr2g011170.2	AEE28523.1	33.76	157	77	4	450	582	609	762	1e-17	73.9
Medtr2g011180.1	AEE28523.1	37.02	289	159	7	533	802	668	952	6e-50	177
Medtr2g011180.2	AEE28523.1	40.74	216	110	4	533	731	668	882	9e-44	157
Medtr2g011190.1	AEE28523.1	37.07	294	161	9	521	794	664	953	5e-47	168
Medtr2g011210.1	AEE28523.1	38.1	294	158	9	525	798	664	953	2e-50	179
Medtr2g011230.1	AEE28523.1	36.9	290	154	8	520	787	670	952	2e-48	173
Medtr2g011240.1	AEE28523.1	35.79	285	164	5	507	774	670	952	3e-47	169
Medtr2g011270.1	AEE28523.1	33.64	321	183	8	481	776	637	952	3e-48	172
Medtr2g011280.1	AEE28523.1	33.96	318	180	8	504	796	640	952	4e-47	169
Medtr2g011340.1	AEE28523.1	35.07	288	161	7	526	792	670	952	7e-46	165
Medtr2g012350.1	AEE28523.1	31.01	287	146	8	301	536	664	949	1e-34	126
Medtr2g012533.1	AEE28523.1	44.74	38	18	2	16	51	779	815	5e-07	33.5
Medtr2g012670.1	AEE28523.1	34.13	293	169	8	433	707	664	950	4e-46	164
Medtr2g013210.1	AEE28523.1	35.03	334	179	11	10	319	633	952	5e-55	184
Medtr2g013210.2	AEE28523.1	35.03	334	179	11	10	319	633	952	5e-55	184
Medtr2g013720.1	AEE28523.1	34.58	240	143	7	392	623	720	953	3e-34	127
Medtr2g013900.1	AEE28523.1	27.68	289	171	8	167	421	672	956	6e-26	99
Medtr2g014290.1	AEE28523.1	37.37	99	61	1	437	535	450	547	1e-13	60.8
Medtr2g014560.1	AEE28523.1	40.43	930	508	13	50	965	60	957	0	619
Medtr2g014650.1	AEE28523.1	26.89	305	186	8	57	332	660	956	4e-23	88.2
Medtr2g014720.1	AEE28523.1	33.94	109	69	3	474	580	191	298	2e-09	48.1
Medtr2g014840.1	AEE28523.1	31.93	119	80	1	557	674	180	298	5e-09	47.4
Medtr2g014880.1	AEE28523.1	31.75	63	42	1	19	81	895	956	1e-07	35.8
Medtr2g014920.1	AEE28523.1	29.21	315	184	7	65	352	219	521	3e-23	90.9
Medtr2g014960.1	AEE28523.1	38.04	326	174	9	593	895	649	969	5e-52	185
Medtr2g016200.1	AEE28523.1	30.33	488	323	8	111	594	73	547	2e-43	157
Medtr2g016280.1	AEE28523.1	38.1	84	49	2	112	193	801	883	2e-10	50.1
Medtr2g016320.1	AEE28523.1	24.65	288	190	6	409	671	670	955	5e-27	104
Medtr2g016340.1	AEE28523.1	29.47	207	129	6	17	212	684	884	1e-19	79
Medtr2g016360.1	AEE28523.1	24.65	288	190	6	409	671	670	955	5e-27	104
Medtr2g016400.1	AEE28523.1	34.27	213	103	8	25	206	751	957	3e-30	107
Medtr2g016490.1	AEE28523.1	29.96	227	122	13	39	238	665	881	1e-13	59.7
Medtr2g016500.1	AEE28523.1	32.12	495	290	13	102	572	481	953	9e-65	218
Medtr2g016530.1	AEE28523.1	31.84	980	542	24	248	1203	72	949	6e-101	334
Medtr2g016560.1	AEE28523.1	28.23	248	164	6	3	240	255	498	4e-21	80.5
Medtr2g016580.1	AEE28523.1	30.37	777	467	15	3	744	215	952	4e-85	281
Medtr2g016590.1	AEE28523.1	31.41	277	166	3	86	362	294	546	1e-29	108
Medtr2g016620.1	AEE28523.1	33.95	215	131	7	133	340	186	396	1e-12	57
Medtr2g017420.1	AEE28523.1	28.17	600	341	13	328	922	94	608	2e-42	154
Medtr2g017450.1	AEE28523.1	28.62	580	313	16	271	818	77	587	2e-40	148
Medtr2g017470.1	AEE28523.1	28.76	598	341	16	313	895	65	592	1e-34	130
Medtr2g017480.1	AEE28523.1	28.98	628	323	24	314	904	65	606	5e-36	134
Medtr2g017495.1	AEE28523.1	26.18	573	339	14	197	726	77	608	5e-35	130
Medtr2g017785.1	AEE28523.1	29.82	493	254	20	66	480	61	539	2e-28	107
Medtr2g017805.1	AEE28523.1	29.69	293	175	7	5	273	74	359	2e-27	102
Medtr2g017825.1	AEE28523.1	30.25	238	149	5	189	409	716	953	3e-28	105
Medtr2g017825.2	AEE28523.1	30.22	225	140	5	198	405	729	953	2e-26	100
Medtr2g017825.3	AEE28523.1	35.19	162	100	3	189	345	716	877	2e-25	95.9
Medtr2g017825.4	AEE28523.1	35.8	162	99	3	189	345	716	877	7e-26	97.1
Medtr2g017825.5	AEE28523.1	37.23	94	57	1	189	280	716	809	8e-16	65.1
Medtr2g017825.6	AEE28523.1	37.7	122	74	1	189	308	716	837	3e-22	85.1
Medtr2g018145.1	AEE28523.1	38.49	252	127	9	39	269	669	913	4e-43	147
Medtr2g019170.1	AEE28523.1	37.91	182	111	1	141	322	368	547	8e-29	107
Medtr2g019990.1	AEE28523.1	39.42	312	153	10	78	363	651	952	3e-53	182
Medtr2g019990.2	AEE28523.1	43.35	233	116	7	2	227	729	952	3e-48	164
Medtr2g019990.3	AEE28523.1	43.35	233	116	7	2	227	729	952	3e-48	164
Medtr2g020210.1	AEE28523.1	30.7	228	121	8	100	300	664	881	4e-16	68.6
Medtr2g020380.1	AEE28523.1	32.92	161	101	3	46	201	725	883	2e-18	78.2
Medtr2g020810.1	AEE28523.1	34.48	290	167	8	124	391	668	956	4e-45	157
Medtr2g021330.1	AEE28523.1	41.84	98	47	5	137	228	788	881	2e-12	57
Medtr2g021330.2	AEE28523.1	41.84	98	47	5	137	228	788	881	2e-12	57
Medtr2g021330.3	AEE28523.1	41.84	98	47	5	137	228	788	881	2e-12	56.2
Medtr2g022810.1	AEE28523.1	38.33	287	155	7	84	353	671	952	2e-50	171
Medtr2g023150.1	AEE28523.1	32.17	286	150	10	1	246	671	952	2e-32	115
Medtr2g023890.1	AEE28523.1	28.82	229	113	13	9	199	670	886	6e-15	63.2
Medtr2g024260.1	AEE28523.1	36.62	71	39	2	1	71	861	925	1e-07	36.6
Medtr2g024290.1	AEE28523.1	40.2	296	141	10	316	585	664	949	6e-52	181
Medtr2g024290.2	AEE28523.1	40.25	241	112	8	316	530	664	898	8e-42	149
Medtr2g024330.1	AEE28523.1	34.86	327	186	9	391	695	631	952	4e-50	177
Medtr2g027240.1	AEE28523.1	24.69	162	103	4	207	353	670	827	2e-07	40.8
Medtr2g027240.2	AEE28523.1	24.69	162	103	4	207	353	670	827	2e-07	40.8
Medtr2g027240.3	AEE28523.1	24.69	162	103	4	207	353	670	827	2e-07	40.8
Medtr2g028580.1	AEE28523.1	38.55	275	144	7	657	910	684	954	7e-45	162
Medtr2g028580.2	AEE28523.1	38.55	275	144	7	645	898	684	954	5e-45	162
Medtr2g029010.1	AEE28523.1	29.04	985	525	25	31	905	32	952	4e-91	301
Medtr2g030310.1	AEE28523.1	37.93	290	150	8	526	792	671	953	2e-45	163
Medtr2g030310.2	AEE28523.1	37.93	290	150	8	526	792	671	953	3e-45	163
Medtr2g030380.1	AEE28523.1	26.5	649	324	19	6	591	28	586	2e-33	125
Medtr2g030380.2	AEE28523.1	26.18	657	332	19	16	609	20	586	2e-33	126
Medtr2g030380.3	AEE28523.1	26.18	657	332	19	16	609	20	586	2e-33	126
Medtr2g031520.1	AEE28523.1	36.13	310	165	9	368	653	653	953	3e-44	158
Medtr2g031530.1	AEE28523.1	37.1	310	162	9	382	667	653	953	2e-46	166
Medtr2g031660.1	AEE28523.1	31.6	212	117	7	17	228	98	281	1e-16	68.2
Medtr2g032060.1	AEE28523.1	27.19	217	131	8	10	203	672	884	1e-11	52.4
Medtr2g032560.1	AEE28523.1	27.12	601	310	17	240	830	66	548	6e-32	121
Medtr2g034020.1	AEE28523.1	35.85	212	116	7	472	663	672	883	4e-30	114
Medtr2g036430.1	AEE28523.1	35.07	288	143	8	81	330	672	953	3e-42	147
Medtr2g036440.1	AEE28523.1	37.37	289	155	6	80	347	670	953	2e-48	166
Medtr2g036460.1	AEE28523.1	36.27	284	163	4	149	415	671	953	3e-49	170
Medtr2g036480.1	AEE28523.1	33.67	294	167	8	92	364	667	953	9e-40	140
Medtr2g036490.1	AEE28523.1	36.27	295	167	6	128	405	663	953	9e-49	168
Medtr2g036500.1	AEE28523.1	37.37	289	155	6	79	346	670	953	3e-49	168
Medtr2g037890.1	AEE28523.1	32.14	140	79	6	39	175	30	156	4e-09	43.5
Medtr2g037900.1	AEE28523.1	30.7	215	127	10	39	237	30	238	6e-12	53.1
Medtr2g038675.1	AEE28523.1	34.74	285	167	4	118	385	670	952	7e-52	176
Medtr2g038760.1	AEE28523.1	32.71	107	69	3	609	712	186	292	2e-08	45.4
Medtr2g038900.1	AEE28523.1	32.71	107	69	3	598	701	186	292	2e-08	45.4
Medtr2g038930.1	AEE28523.1	31.78	107	70	3	435	538	186	292	2e-07	42
Medtr2g039040.1	AEE28523.1	32.58	89	58	2	470	556	186	274	8e-08	42
Medtr2g039290.1	AEE28523.1	37.79	344	180	9	1009	1334	626	953	9e-51	182
Medtr2g039290.2	AEE28523.1	37.79	344	180	9	1021	1346	626	953	7e-51	183
Medtr2g039290.3	AEE28523.1	37.79	344	180	9	787	1112	626	953	5e-51	183
Medtr2g040150.1	AEE28523.1	25.42	295	136	13	118	385	671	908	1e-13	60.5
Medtr2g040510.1	AEE28523.1	32.39	176	101	5	106	270	715	883	1e-21	84
Medtr2g040910.1	AEE28523.1	28.29	1025	622	29	32	1024	19	962	8e-99	325
Medtr2g041960.1	AEE28523.1	39.46	299	158	9	75	357	662	953	3e-51	177
Medtr2g042710.1	AEE28523.1	27.94	315	186	11	344	629	654	956	3e-32	120
Medtr2g043380.1	AEE28523.1	29.82	342	199	10	227	544	630	954	5e-40	143
Medtr2g045470.1	AEE28523.1	29.81	208	128	7	26	222	685	885	4e-17	71.2
Medtr2g045470.2	AEE28523.1	30.66	137	83	5	15	142	752	885	3e-11	52.4
Medtr2g046130.1	AEE28523.1	39.59	293	154	8	186	459	668	956	7e-53	181
Medtr2g046780.1	AEE28523.1	26.65	379	216	5	8	371	217	548	3e-29	108
Medtr2g047918.1	AEE28523.1	51.22	41	19	1	29	69	774	813	6e-13	51.6
Medtr2g049790.1	AEE28523.1	28.91	211	130	8	29	227	685	887	6e-17	70.9
Medtr2g054870.1	AEE28523.1	33.69	374	193	16	42	389	609	953	5e-49	169
Medtr2g055360.1	AEE28523.1	28.85	520	317	11	167	678	74	548	6e-45	161
Medtr2g055690.1	AEE28523.1	28.19	603	352	10	369	968	73	597	6e-49	176
Medtr2g060730.1	AEE28523.1	37.21	86	47	3	2	83	860	942	2e-12	51.6
Medtr2g063777.1	AEE28523.1	34.26	108	70	1	569	675	191	298	9e-10	49.7
Medtr2g064580.1	AEE28523.1	26	450	251	13	72	492	191	587	3e-30	113
Medtr2g064930.1	AEE28523.1	38.44	320	155	10	27	319	648	952	2e-57	191
Medtr2g064930.2	AEE28523.1	40.39	255	117	7	27	260	648	888	3e-49	164
Medtr2g064930.3	AEE28523.1	39.13	207	98	5	27	213	648	846	5e-36	124
Medtr2g064940.1	AEE28523.1	37.42	310	163	7	30	314	649	952	8e-58	192
Medtr2g067970.1	AEE28523.1	33.44	308	180	8	593	878	650	954	1e-43	158
Medtr2g067980.1	AEE28523.1	33.42	365	206	14	676	1013	599	953	5e-45	163
Medtr2g067990.1	AEE28523.1	33.61	360	199	14	658	989	606	953	3e-46	167
Medtr2g068650.1	AEE28523.1	33.7	368	204	13	388	727	598	953	2e-48	172
Medtr2g069880.1	AEE28523.1	25.57	438	255	9	72	479	191	587	1e-29	111
Medtr2g069990.1	AEE28523.1	25.49	357	180	16	103	432	676	973	1e-09	47.8
Medtr2g070020.1	AEE28523.1	35.16	933	494	22	206	1086	83	956	3e-140	441
Medtr2g072520.1	AEE28523.1	40.51	316	156	9	11	304	656	961	4e-63	204
Medtr2g072600.1	AEE28523.1	30.88	272	158	8	13	281	714	958	1e-40	139
Medtr2g072610.1	AEE28523.1	32.33	631	354	19	85	687	77	662	1e-50	177
Medtr2g072620.1	AEE28523.1	28.09	680	365	18	92	706	350	970	5e-60	206
Medtr2g072640.1	AEE28523.1	29.28	690	408	18	90	737	319	970	1e-71	241
Medtr2g072740.1	AEE28523.1	41.25	160	79	3	11	155	669	828	1e-31	112
Medtr2g072840.1	AEE28523.1	27.65	217	133	8	30	228	671	881	8e-13	58.2
Medtr2g072840.2	AEE28523.1	27.52	218	134	8	29	228	670	881	3e-13	59.3
Medtr2g072840.3	AEE28523.1	33.06	121	71	5	23	138	766	881	2e-11	53.5
Medtr2g073250.1	AEE28523.1	36.33	289	155	6	491	757	672	953	2e-47	169
Medtr2g073520.1	AEE28523.1	38.18	296	155	8	607	880	608	897	1e-47	171
Medtr2g073520.2	AEE28523.1	38.53	353	187	10	475	804	608	953	1e-61	213
Medtr2g073520.3	AEE28523.1	30.68	264	156	4	105	342	285	547	5e-27	104
Medtr2g073540.1	AEE28523.1	41.96	286	143	7	432	698	672	953	6e-60	207
Medtr2g073560.1	AEE28523.1	37.68	353	185	11	583	910	611	953	4e-57	201
Medtr2g073600.1	AEE28523.1	37.71	350	189	10	607	934	611	953	2e-57	201
Medtr2g073630.1	AEE28523.1	41.61	286	144	7	634	900	672	953	2e-58	205
Medtr2g073640.1	AEE28523.1	38.19	288	151	6	675	941	672	953	2e-53	189
Medtr2g073650.1	AEE28523.1	38.83	291	149	8	666	934	670	953	1e-54	193
Medtr2g073650.2	AEE28523.1	38.46	182	87	4	666	827	670	846	2e-30	116
Medtr2g074820.1	AEE28523.1	35.42	288	143	7	160	408	670	953	4e-48	166
Medtr2g074830.1	AEE28523.1	27.21	294	175	9	77	336	91	379	3e-18	75.1
Medtr2g074840.1	AEE28523.1	38.05	297	155	8	661	935	664	953	2e-53	189
Medtr2g074840.2	AEE28523.1	29.41	255	179	1	73	327	295	548	3e-29	111
Medtr2g074870.1	AEE28523.1	34.6	289	143	8	254	501	670	953	7e-45	159
Medtr2g074900.1	AEE28523.1	38.3	47	29	0	26	72	315	361	2e-08	37.7
Medtr2g074930.1	AEE28523.1	35.56	90	56	1	7	94	184	273	1e-10	45.8
Medtr2g074980.1	AEE28523.1	38.83	291	149	8	634	902	670	953	6e-54	191
Medtr2g074990.1	AEE28523.1	39.18	291	148	8	656	924	670	953	1e-54	193
Medtr2g075010.1	AEE28523.1	38.14	291	151	8	658	926	670	953	5e-53	188
Medtr2g075060.1	AEE28523.1	39.46	294	143	9	666	934	670	953	5e-54	191
Medtr2g075140.1	AEE28523.1	27.24	312	189	8	83	363	91	395	8e-23	90.5
Medtr2g075140.2	AEE28523.1	29.88	241	155	7	172	405	162	395	6e-20	81.3
Medtr2g075140.3	AEE28523.1	30.14	219	144	5	15	231	184	395	6e-20	80.5
Medtr2g075230.1	AEE28523.1	35.27	224	132	8	92	311	721	935	3e-29	107
Medtr2g075250.1	AEE28523.1	36.36	374	188	12	604	944	603	959	3e-58	204
Medtr2g075250.2	AEE28523.1	36.36	374	188	12	509	849	603	959	2e-58	204
Medtr2g077970.1	AEE28523.1	32.03	128	60	6	17	122	776	898	3e-12	51.2
Medtr2g078260.1	AEE28523.1	27.87	567	297	22	63	598	61	546	4e-33	124
Medtr2g078420.1	AEE28523.1	31.18	263	151	12	2	246	98	348	2e-15	64.3
Medtr2g078740.1	AEE28523.1	26.15	218	132	6	20	212	671	884	3e-14	63.2
Medtr2g078740.2	AEE28523.1	26.15	218	132	6	20	212	671	884	3e-14	63.2
Medtr2g078740.3	AEE28523.1	26.15	218	132	6	20	212	671	884	3e-14	63.2
Medtr2g078740.4	AEE28523.1	26.15	218	132	6	20	212	671	884	3e-14	63.2
Medtr2g078810.1	AEE28523.1	29.2	1041	568	30	50	1049	44	956	1e-88	296
Medtr2g078810.2	AEE28523.1	38.93	298	149	10	796	1069	668	956	2e-52	186
Medtr2g079560.1	AEE28523.1	29.58	142	73	3	85	199	403	544	6e-12	55.5
Medtr2g079560.2	AEE28523.1	29.58	142	73	3	85	199	403	544	5e-12	55.5
Medtr2g079560.3	AEE28523.1	25.3	419	231	15	20	392	160	542	3e-13	59.7
Medtr2g079560.4	AEE28523.1	29.58	142	73	3	132	246	403	544	5e-12	55.8
Medtr2g080080.1	AEE28523.1	36.08	291	153	8	487	753	672	953	1e-45	164
Medtr2g080090.1	AEE28523.1	30.74	296	147	8	469	720	672	953	1e-32	122
Medtr2g080100.1	AEE28523.1	30.95	349	178	9	412	722	630	953	2e-40	147
Medtr2g080220.1	AEE28523.1	37.94	311	156	11	490	775	657	955	3e-48	172
Medtr2g080250.1	AEE28523.1	36.71	79	42	3	14	87	820	895	7e-10	43.5
Medtr2g081470.1	AEE28523.1	33.22	295	173	7	504	780	669	957	5e-43	155
Medtr2g081500.1	AEE28523.1	31.06	367	214	10	437	782	609	957	4e-48	172
Medtr2g081520.1	AEE28523.1	34.58	295	169	7	509	785	669	957	9e-46	164
Medtr2g081520.2	AEE28523.1	34.58	295	169	7	505	781	669	957	9e-46	164
Medtr2g081520.3	AEE28523.1	37.85	177	94	2	505	666	669	844	6e-31	116
Medtr2g081520.4	AEE28523.1	38.36	232	125	4	505	719	669	899	1e-41	150
Medtr2g081520.5	AEE28523.1	37.85	177	94	2	505	666	669	844	6e-31	116
Medtr2g081520.6	AEE28523.1	35.11	94	46	1	522	600	669	762	6e-12	55.5
Medtr2g081520.7	AEE28523.1	35.11	94	46	1	505	583	669	762	6e-12	55.5
Medtr2g081805.1	AEE28523.1	35.47	203	84	8	129	301	670	855	1e-27	102
Medtr2g082430.1	AEE28523.1	38.16	283	149	5	117	374	671	952	8e-52	177
Medtr2g082430.2	AEE28523.1	38.16	283	149	5	117	374	671	952	8e-52	177
Medtr2g082430.3	AEE28523.1	38.16	283	149	5	117	374	671	952	8e-52	177
Medtr2g083650.1	AEE28523.1	25.45	220	153	5	701	914	138	352	2e-08	45.1
Medtr2g083940.1	AEE28523.1	29.52	227	123	12	87	286	665	881	2e-13	58.9
Medtr2g083940.2	AEE28523.1	29.52	227	123	12	33	232	665	881	2e-13	58.9
Medtr2g084120.1	AEE28523.1	41.16	294	139	9	96	368	670	950	2e-55	186
Medtr2g085065.1	AEE28523.1	26.58	158	100	4	96	241	674	827	3e-07	39.7
Medtr2g085200.1	AEE28523.1	31.7	224	129	8	132	334	664	884	3e-15	66.6
Medtr2g087230.1	AEE28523.1	37.04	297	165	7	601	881	662	952	3e-48	173
Medtr2g087680.1	AEE28523.1	31.18	186	100	6	113	272	751	934	3e-21	82
Medtr2g088020.1	AEE28523.1	28.12	224	117	11	9	198	670	883	6e-15	63.9
Medtr2g089290.1	AEE28523.1	35.5	307	171	8	663	946	651	953	6e-49	175
Medtr2g089360.1	AEE28523.1	34.88	281	154	7	509	767	680	953	3e-41	150
Medtr2g089440.1	AEE28523.1	32.29	288	167	7	507	772	672	953	4e-42	152
Medtr2g089440.2	AEE28523.1	32.29	288	167	7	275	540	672	953	1e-42	151
Medtr2g089975.1	AEE28523.1	34.58	107	57	3	587	680	191	297	1e-07	44.3
Medtr2g090120.1	AEE28523.1	36.43	291	162	7	489	761	664	949	8e-39	142
Medtr2g090120.2	AEE28523.1	41.44	222	109	5	489	692	664	882	6e-35	129
Medtr2g090120.3	AEE28523.1	36.43	291	162	7	489	761	664	949	8e-39	142
Medtr2g090120.4	AEE28523.1	36.43	291	162	7	489	761	664	949	8e-39	142
Medtr2g090120.5	AEE28523.1	36.43	291	162	7	489	761	664	949	8e-39	142
Medtr2g090250.1	AEE28523.1	31.61	348	201	13	298	614	611	952	2e-44	158
Medtr2g090405.1	AEE28523.1	32.1	162	100	5	188	341	725	884	2e-13	60.5
Medtr2g090405.2	AEE28523.1	32.1	162	100	5	188	341	725	884	2e-13	60.5
Medtr2g090410.1	AEE28523.1	33.62	351	200	12	995	1319	609	952	1e-47	172
Medtr2g090710.1	AEE28523.1	40.46	954	519	19	30	966	34	955	0	598
Medtr2g090860.1	AEE28523.1	34.29	70	31	2	36	90	671	740	2e-07	35.4
Medtr2g092980.1	AEE28523.1	31.02	216	125	7	563	756	672	885	2e-23	93.6
Medtr2g092980.2	AEE28523.1	31.02	216	125	7	544	737	672	885	1e-23	93.6
Medtr2g092980.3	AEE28523.1	29.6	250	146	8	508	729	672	919	1e-23	94
Medtr2g092980.4	AEE28523.1	29.6	250	146	8	527	748	672	919	1e-23	93.6
Medtr2g094090.1	AEE28523.1	24.91	265	166	12	98	341	649	901	9e-10	47.4
Medtr2g094090.2	AEE28523.1	25	248	157	10	96	325	647	883	1e-09	46.6
Medtr2g094090.3	AEE28523.1	24.91	265	166	12	98	341	649	901	9e-10	47.4
Medtr2g094910.1	AEE28523.1	37.34	308	169	8	63	355	654	952	5e-53	181
Medtr2g095180.1	AEE28523.1	25.97	308	174	12	105	411	698	952	5e-21	83.2
Medtr2g095880.1	AEE28523.1	37.88	293	150	9	92	362	667	949	5e-49	167
Medtr2g095880.2	AEE28523.1	41.22	245	113	8	92	314	667	902	4e-44	152
Medtr2g095920.1	AEE28523.1	36.13	310	163	10	192	479	657	953	3e-48	168
Medtr2g095950.1	AEE28523.1	38.57	293	148	9	64	334	671	953	3e-51	173
Medtr2g095960.1	AEE28523.1	35.29	238	145	7	121	354	720	952	4e-32	116
Medtr2g095980.1	AEE28523.1	22.03	286	150	7	608	881	679	903	2e-08	45.1
Medtr2g095980.2	AEE28523.1	22.03	286	150	7	608	881	679	903	2e-08	45.1
Medtr2g095980.3	AEE28523.1	22.3	287	148	8	353	626	679	903	2e-08	44.7
Medtr2g096150.1	AEE28523.1	33.33	69	30	1	17	69	747	815	2e-08	38.1
Medtr2g096160.1	AEE28523.1	37.46	299	157	8	501	776	664	955	3e-48	172
Medtr2g096850.1	AEE28523.1	27.95	297	170	11	472	736	672	956	3e-24	95.9
Medtr2g096850.2	AEE28523.1	27.95	297	170	11	321	585	672	956	3e-24	95.5
Medtr2g096950.1	AEE28523.1	33.44	302	169	8	74	357	666	953	8e-43	149
Medtr2g096960.1	AEE28523.1	35.37	246	142	10	120	359	720	954	6e-25	94.7
Medtr2g096970.1	AEE28523.1	34.27	286	167	10	66	345	684	954	2e-35	126
Medtr2g097860.1	AEE28523.1	25.74	202	104	6	97	255	748	946	7e-12	53.9
Medtr2g098250.1	AEE28523.1	29.59	294	158	4	100	345	207	499	1e-31	115
Medtr2g098910.1	AEE28523.1	34.93	335	192	9	482	798	629	955	1e-45	164
Medtr2g099020.1	AEE28523.1	31.29	278	182	5	127	398	209	483	8e-27	100
Medtr2g099530.1	AEE28523.1	40.55	217	106	8	315	512	672	884	3e-35	129
Medtr2g100030.1	AEE28523.1	27.07	229	130	7	24	234	672	881	7e-16	67.8
Medtr2g100290.1	AEE28523.1	37.41	286	159	5	411	678	670	953	1e-51	181
Medtr2g100450.1	AEE28523.1	32.16	482	253	15	413	839	487	949	1e-54	192
Medtr2g100450.2	AEE28523.1	32.16	482	253	15	208	634	487	949	7e-56	193
Medtr2g100450.3	AEE28523.1	29.69	384	200	11	413	744	487	852	3e-37	137
Medtr2g100470.1	AEE28523.1	30.62	418	219	11	400	752	487	898	1e-43	157
Medtr2g100550.1	AEE28523.1	28.57	497	241	18	164	566	473	949	9e-42	149
Medtr2g103810.1	AEE28523.1	37.37	289	151	7	499	764	672	953	3e-44	159
Medtr2g103940.1	AEE28523.1	36.32	234	145	3	175	406	292	523	1e-24	95.5
Medtr2g103950.1	AEE28523.1	35.51	321	180	7	15	312	637	953	4e-56	187
Medtr2g103950.2	AEE28523.1	35.51	321	180	7	15	312	637	953	4e-56	187
Medtr2g104790.1	AEE28523.1	38.04	255	133	6	123	354	664	916	2e-46	160
Medtr2g105010.1	AEE28523.1	26.86	242	155	8	20	252	685	913	2e-09	47
Medtr2g105260.1	AEE28523.1	32.74	223	133	4	20	227	609	829	2e-31	118
Medtr2g105680.1	AEE28523.1	31.22	964	530	24	217	1076	26	960	6e-110	357
Medtr2g105900.1	AEE28523.1	27.09	358	217	13	308	639	632	971	1e-32	121
Medtr2g105930.1	AEE28523.1	34.52	281	153	8	463	715	668	945	8e-36	132
Medtr2g105930.2	AEE28523.1	34.52	281	153	8	463	715	668	945	8e-36	132
Medtr2g105930.3	AEE28523.1	34.52	281	153	8	379	631	668	945	2e-36	134
Medtr2g437230.1	AEE28523.1	36.36	88	56	0	171	258	459	546	2e-15	63.5
Medtr2g437730.1	AEE28523.1	35.29	918	493	23	247	1120	79	939	5e-130	413
Medtr2g449790.1	AEE28523.1	29.87	991	590	24	4	935	8	952	2e-113	364
Medtr2g450870.1	AEE28523.1	29.51	566	325	15	38	579	32	547	4e-48	172
Medtr2g461180.1	AEE28523.1	34.67	225	112	12	1133	1335	672	883	1e-21	89
Medtr2g461310.1	AEE28523.1	29.21	202	119	2	109	310	178	355	5e-16	66.6
Medtr3g007510.1	AEE28523.1	31.56	358	213	10	469	808	627	970	1e-45	164
Medtr3g007510.2	AEE28523.1	31.56	358	213	10	473	812	627	970	2e-45	164
Medtr3g007510.3	AEE28523.1	32.11	355	212	9	473	809	627	970	1e-46	167
Medtr3g007600.1	AEE28523.1	35.06	308	175	8	42	331	670	970	1e-47	162
Medtr3g007630.1	AEE28523.1	33.43	335	195	9	469	784	627	952	9e-45	161
Medtr3g007650.1	AEE28523.1	32.94	340	196	9	475	796	627	952	2e-46	166
Medtr3g007730.1	AEE28523.1	27.83	230	116	5	288	485	747	958	4e-27	102
Medtr3g007870.1	AEE28523.1	32.84	335	193	12	311	618	625	954	7e-44	157
Medtr3g008040.1	AEE28523.1	34.02	97	48	2	37	118	664	759	2e-12	56.6
Medtr3g008270.1	AEE28523.1	31.35	303	174	9	434	708	657	953	3e-32	121
Medtr3g008280.1	AEE28523.1	31.65	316	174	11	413	698	632	935	5e-31	117
Medtr3g008280.2	AEE28523.1	31.65	316	174	11	405	690	632	935	6e-31	117
Medtr3g008280.3	AEE28523.1	31.65	316	174	11	413	698	632	935	5e-31	117
Medtr3g008850.1	AEE28523.1	34	100	47	3	47	129	670	767	4e-11	47.8
Medtr3g008860.1	AEE28523.1	42.39	92	50	3	1	90	806	896	2e-19	72.4
Medtr3g009050.1	AEE28523.1	28.91	377	228	9	112	455	179	548	1e-34	126
Medtr3g009400.1	AEE28523.1	32.05	936	463	33	349	1182	92	956	2e-101	335
Medtr3g010120.1	AEE28523.1	41.82	55	29	1	74	128	221	272	8e-10	43.5
Medtr3g010260.1	AEE28523.1	34.51	113	67	4	456	564	718	827	3e-08	44.3
Medtr3g011270.1	AEE28523.1	25.63	199	127	7	554	748	140	321	1e-07	42.4
Medtr3g011270.2	AEE28523.1	25.63	199	127	7	554	748	140	321	1e-07	42.4
Medtr3g011270.3	AEE28523.1	25.63	199	127	7	554	748	140	321	1e-07	42.4
Medtr3g011270.4	AEE28523.1	25.63	199	127	7	554	748	140	321	1e-07	42.4
Medtr3g011360.1	AEE28523.1	22.99	274	192	9	545	813	62	321	4e-07	40.4
Medtr3g011370.1	AEE28523.1	24.37	197	116	8	559	749	152	321	5e-08	43.5
Medtr3g011390.1	AEE28523.1	24.08	353	210	15	590	909	173	500	1e-07	42.4
Medtr3g011420.1	AEE28523.1	31.58	152	85	8	604	752	188	323	4e-07	40.4
Medtr3g011620.1	AEE28523.1	32.45	151	97	3	536	683	150	298	5e-10	50.4
Medtr3g011630.1	AEE28523.1	37.18	312	151	13	57	334	669	969	4e-42	147
Medtr3g011730.1	AEE28523.1	37.28	287	154	8	316	577	669	954	7e-47	166
Medtr3g011910.1	AEE28523.1	37.41	294	159	7	325	598	664	952	4e-52	181
Medtr3g011910.2	AEE28523.1	36.81	182	99	2	351	517	664	844	6e-33	120
Medtr3g011930.1	AEE28523.1	37.41	286	154	7	202	467	672	952	5e-51	176
Medtr3g011960.1	AEE28523.1	33.33	93	55	3	125	214	864	952	2e-10	48.1
Medtr3g012060.1	AEE28523.1	29.05	179	98	10	598	764	188	349	4e-07	40.4
Medtr3g014040.1	AEE28523.1	28.64	220	126	7	488	692	117	320	9e-11	52.8
Medtr3g014080.1	AEE28523.1	31.54	149	93	4	582	723	193	339	3e-09	48.1
Medtr3g014080.2	AEE28523.1	31.54	149	93	4	582	723	193	339	3e-09	48.1
Medtr3g014320.1	AEE28523.1	38.32	107	63	3	576	680	193	298	2e-09	48.5
Medtr3g014360.1	AEE28523.1	34.91	106	68	1	561	665	193	298	2e-08	45.4
Medtr3g014390.1	AEE28523.1	37.74	106	65	1	574	678	193	298	3e-07	41.2
Medtr3g014470.1	AEE28523.1	35.96	89	56	1	544	631	210	298	7e-09	46.2
Medtr3g014510.1	AEE28523.1	29.93	147	94	5	538	675	99	245	2e-08	45.4
Medtr3g018930.1	AEE28523.1	33.94	109	63	4	580	685	194	296	6e-07	40.4
Medtr3g018930.2	AEE28523.1	33.94	109	63	4	580	685	194	296	4e-07	40.4
Medtr3g018980.1	AEE28523.1	35.24	105	65	3	578	679	194	298	3e-07	41.2
Medtr3g018980.2	AEE28523.1	35.24	105	65	3	578	679	194	298	2e-07	41.2
Medtr3g019080.1	AEE28523.1	24.91	293	175	10	601	854	112	398	2e-07	42.4
Medtr3g019120.1	AEE28523.1	33.11	299	155	8	226	488	664	953	2e-37	135
Medtr3g019120.2	AEE28523.1	35.67	171	89	3	226	382	664	827	1e-25	96.7
Medtr3g019120.3	AEE28523.1	33.11	299	155	8	186	448	664	953	8e-38	135
Medtr3g019390.1	AEE28523.1	40.12	162	79	4	503	648	669	828	8e-30	113
Medtr3g019390.2	AEE28523.1	35.27	292	160	9	503	772	669	953	2e-44	160
Medtr3g019390.3	AEE28523.1	40.12	162	79	4	413	558	669	828	7e-30	112
Medtr3g019420.1	AEE28523.1	35.25	295	156	10	504	773	669	953	1e-45	164
Medtr3g019420.2	AEE28523.1	35.25	295	156	10	504	773	669	953	1e-45	164
Medtr3g019490.1	AEE28523.1	31.96	363	201	11	434	767	608	953	2e-47	169
Medtr3g019500.1	AEE28523.1	34.36	291	165	9	510	780	669	953	5e-44	159
Medtr3g019500.2	AEE28523.1	36.84	95	43	3	510	588	669	762	4e-13	59.3
Medtr3g019500.3	AEE28523.1	40.12	162	79	4	510	655	669	828	2e-29	112
Medtr3g019500.4	AEE28523.1	36.84	95	43	3	510	588	669	762	4e-13	59.3
Medtr3g019500.5	AEE28523.1	36.84	95	43	3	510	588	669	762	4e-13	59.3
Medtr3g019530.1	AEE28523.1	35.05	291	157	10	513	780	672	953	2e-44	160
Medtr3g019530.2	AEE28523.1	35.05	291	157	10	507	774	672	953	3e-44	159
Medtr3g019530.3	AEE28523.1	38.04	92	40	3	513	588	672	762	2e-13	60.1
Medtr3g019530.4	AEE28523.1	38.04	92	40	3	507	582	672	762	2e-13	60.1
Medtr3g019530.5	AEE28523.1	35.05	291	157	10	468	735	672	953	2e-44	160
Medtr3g019580.1	AEE28523.1	35.05	291	163	9	507	777	669	953	3e-46	166
Medtr3g019580.2	AEE28523.1	38.95	95	41	3	510	588	669	762	4e-15	65.5
Medtr3g019580.3	AEE28523.1	37.64	178	93	4	510	671	669	844	9e-32	119
Medtr3g019580.4	AEE28523.1	38.95	95	41	3	510	588	669	762	4e-15	65.5
Medtr3g019580.5	AEE28523.1	35.05	291	163	9	475	745	669	953	1e-46	166
Medtr3g020230.1	AEE28523.1	32.54	335	187	13	431	737	630	953	8e-45	161
Medtr3g020280.1	AEE28523.1	32.4	358	199	13	447	776	611	953	6e-46	165
Medtr3g020320.1	AEE28523.1	34.69	294	160	10	507	777	669	953	8e-44	158
Medtr3g020330.1	AEE28523.1	33.79	290	163	8	464	729	669	953	2e-44	159
Medtr3g020620.1	AEE28523.1	35.58	104	62	3	723	821	142	245	5e-10	50.4
Medtr3g020890.1	AEE28523.1	31.82	110	74	1	561	669	189	298	9e-09	46.6
Medtr3g021100.1	AEE28523.1	28.48	165	108	6	552	708	177	339	7e-07	40
Medtr3g021100.2	AEE28523.1	28.48	165	108	6	552	708	177	339	7e-07	40
Medtr3g021170.1	AEE28523.1	29.5	139	93	4	531	667	163	298	8e-08	43.1
Medtr3g021400.1	AEE28523.1	30.22	182	110	9	520	689	163	339	6e-08	43.5
Medtr3g022930.1	AEE28523.1	30.23	129	84	3	627	751	162	288	2e-08	45.4
Medtr3g023030.1	AEE28523.1	35.51	107	59	4	597	697	190	292	1e-07	42.4
Medtr3g023030.2	AEE28523.1	35.51	107	59	4	597	697	190	292	1e-07	42.4
Medtr3g023030.3	AEE28523.1	35.51	107	59	4	563	663	190	292	1e-07	42.4
Medtr3g023830.1	AEE28523.1	27.96	186	128	6	36	216	212	396	8e-09	43.5
Medtr3g026660.1	AEE28523.1	27.37	190	115	4	926	1115	92	258	4e-07	40.8
Medtr3g026660.2	AEE28523.1	28.5	193	109	6	869	1058	92	258	4e-07	40.8
Medtr3g026990.1	AEE28523.1	30.59	461	293	13	311	762	79	521	1e-36	135
Medtr3g027330.1	AEE28523.1	31.05	496	258	13	444	886	84	548	3e-34	128
Medtr3g027940.1	AEE28523.1	27.14	420	215	11	7	339	11	426	8e-27	100
Medtr3g028630.1	AEE28523.1	34.06	320	176	9	82	371	639	953	3e-44	154
Medtr3g028650.1	AEE28523.1	31.01	345	208	7	208	531	618	953	1e-41	149
Medtr3g030840.1	AEE28523.1	30	80	47	2	25	101	720	793	2e-09	42
Medtr3g030960.1	AEE28523.1	28.92	204	121	7	598	797	170	353	4e-10	51.2
Medtr3g030980.1	AEE28523.1	33.1	145	91	3	538	678	156	298	4e-11	54.3
Medtr3g031470.1	AEE28523.1	34.39	314	172	9	511	803	652	952	6e-47	168
Medtr3g031480.1	AEE28523.1	35.15	293	159	7	525	798	672	952	3e-46	166
Medtr3g031490.1	AEE28523.1	34.38	317	174	9	493	787	648	952	2e-46	166
Medtr3g031500.1	AEE28523.1	33.84	393	204	15	345	703	582	952	8e-51	178
Medtr3g031510.1	AEE28523.1	34.91	318	171	8	54	348	652	956	1e-49	168
Medtr3g031520.1	AEE28523.1	27.53	603	336	14	128	729	74	576	2e-38	142
Medtr3g031580.1	AEE28523.1	32.43	404	228	14	405	782	568	952	5e-49	174
Medtr3g031600.1	AEE28523.1	31.18	372	214	12	450	796	602	956	4e-46	165
Medtr3g031610.1	AEE28523.1	34.16	363	199	10	455	793	610	956	5e-49	174
Medtr3g031640.1	AEE28523.1	30.77	364	208	12	461	797	610	956	2e-43	157
Medtr3g031940.1	AEE28523.1	36.79	106	66	1	577	681	193	298	1e-08	46.2
Medtr3g032070.1	AEE28523.1	28.77	73	40	2	262	322	753	825	3e-08	42
Medtr3g032110.1	AEE28523.1	32.81	128	85	1	600	726	171	298	5e-10	50.4
Medtr3g032150.1	AEE28523.1	34.84	155	93	5	527	676	147	298	3e-10	51.6
Medtr3g032200.1	AEE28523.1	32.31	130	63	3	577	681	193	322	2e-09	48.5
Medtr3g032340.1	AEE28523.1	32.81	128	85	1	603	729	171	298	3e-10	51.6
Medtr3g032370.1	AEE28523.1	34.84	155	93	5	527	676	147	298	2e-10	51.6
Medtr3g032500.1	AEE28523.1	35.48	124	70	5	602	715	170	293	2e-08	45.4
Medtr3g032500.2	AEE28523.1	35.48	124	70	5	602	715	170	293	2e-08	45.4
Medtr3g032760.1	AEE28523.1	32.41	145	92	3	538	678	156	298	3e-10	51.6
Medtr3g032800.1	AEE28523.1	36.29	124	69	5	598	711	170	293	5e-10	50.4
Medtr3g032960.1	AEE28523.1	40.96	83	48	1	574	655	193	275	1e-08	46.2
Medtr3g033080.1	AEE28523.1	32.58	89	59	1	594	681	210	298	7e-08	43.1
Medtr3g033110.1	AEE28523.1	33.02	106	64	2	573	677	193	292	1e-07	42.7
Medtr3g033240.1	AEE28523.1	36.44	118	71	2	568	681	181	298	2e-10	51.6
Medtr3g033380.1	AEE28523.1	35.58	104	66	1	580	682	195	298	2e-08	45.4
Medtr3g034100.1	AEE28523.1	30.13	229	134	6	136	340	730	956	5e-26	97.4
Medtr3g035500.1	AEE28523.1	32.03	128	84	2	573	699	191	316	2e-10	52
Medtr3g035960.1	AEE28523.1	34.09	88	57	1	591	677	211	298	2e-08	45.1
Medtr3g035960.2	AEE28523.1	34.09	88	57	1	591	677	211	298	2e-08	45.1
Medtr3g035960.3	AEE28523.1	34.09	88	57	1	591	677	211	298	2e-08	45.1
Medtr3g037690.1	AEE28523.1	37.5	208	118	7	1	202	751	952	2e-37	129
Medtr3g040520.1	AEE28523.1	26.69	236	136	8	22	237	663	881	2e-13	60.1
Medtr3g040800.1	AEE28523.1	36.05	319	160	11	95	390	656	953	9e-44	152
Medtr3g040810.1	AEE28523.1	26.27	236	137	8	20	235	663	881	3e-13	59.3
Medtr3g041560.1	AEE28523.1	27.56	479	312	13	202	660	60	523	3e-34	127
Medtr3g041560.2	AEE28523.1	27.66	470	309	12	231	684	69	523	4e-34	127
Medtr3g045010.1	AEE28523.1	39.73	73	40	2	106	178	801	869	6e-11	49.3
Medtr3g045020.1	AEE28523.1	29.49	512	322	15	77	563	50	547	6e-43	153
Medtr3g047890.1	AEE28523.1	38.51	296	158	9	184	460	669	959	3e-51	176
Medtr3g048440.1	AEE28523.1	25.38	532	326	13	303	776	69	587	5e-28	108
Medtr3g048470.1	AEE28523.1	29.11	426	241	12	38	447	167	547	1e-35	130
Medtr3g048590.1	AEE28523.1	26.65	349	233	8	315	652	187	523	2e-27	105
Medtr3g048740.1	AEE28523.1	27	663	360	25	38	672	30	596	5e-31	117
Medtr3g048760.1	AEE28523.1	27.15	604	355	20	14	568	30	597	3e-34	127
Medtr3g048785.1	AEE28523.1	26.68	506	286	14	285	714	91	587	1e-34	129
Medtr3g048850.1	AEE28523.1	29.61	233	113	8	145	363	89	284	3e-14	62
Medtr3g048860.1	AEE28523.1	27.94	451	278	10	247	661	84	523	7e-35	129
Medtr3g048910.1	AEE28523.1	26.89	476	283	12	264	682	80	547	2e-33	125
Medtr3g050710.1	AEE28523.1	26.61	248	141	10	166	385	269	503	2e-15	65.1
Medtr3g050780.1	AEE28523.1	37.67	300	155	9	76	353	664	953	7e-50	171
Medtr3g051420.1	AEE28523.1	35.52	290	162	9	467	736	669	953	6e-44	158
Medtr3g051770.1	AEE28523.1	33.33	90	51	4	204	287	801	887	4e-07	39.7
Medtr3g054080.1	AEE28523.1	25.75	233	137	9	10	215	662	885	2e-12	55.8
Medtr3g055830.1	AEE28523.1	31.9	163	92	7	563	713	148	303	1e-09	48.9
Medtr3g056010.1	AEE28523.1	29.22	219	131	10	29	227	669	883	1e-18	73.9
Medtr3g056025.1	AEE28523.1	29.22	219	131	10	29	227	669	883	1e-18	73.9
Medtr3g060330.1	AEE28523.1	29.46	241	141	10	16	233	650	884	5e-11	51.2
Medtr3g060390.1	AEE28523.1	28.87	97	46	4	126	199	788	884	9e-07	37.4
Medtr3g060880.1	AEE28523.1	31.89	1038	574	21	44	1058	32	959	3e-127	405
Medtr3g062420.1	AEE28523.1	34.91	106	50	4	1953	2053	792	883	8e-12	57.4
Medtr3g062500.1	AEE28523.1	35.27	241	140	8	404	635	721	954	2e-39	142
Medtr3g062500.2	AEE28523.1	35.27	241	140	8	394	625	721	954	2e-39	142
Medtr3g062570.1	AEE28523.1	39.32	295	150	7	626	896	672	961	1e-49	177
Medtr3g062570.2	AEE28523.1	39.73	297	146	9	375	645	672	961	2e-50	177
Medtr3g062570.3	AEE28523.1	39.32	295	150	7	511	781	672	961	3e-50	178
Medtr3g062590.1	AEE28523.1	42.02	257	132	7	645	893	707	954	7e-48	172
Medtr3g062590.2	AEE28523.1	42.02	257	132	7	645	893	707	954	7e-48	172
Medtr3g064080.1	AEE28523.1	39.33	300	139	9	327	597	668	953	2e-56	195
Medtr3g064090.1	AEE28523.1	37.8	291	156	5	330	600	668	953	2e-57	197
Medtr3g064103.1	AEE28523.1	32	50	33	1	17	66	909	957	4e-07	34.3
Medtr3g064110.1	AEE28523.1	39.73	292	148	8	343	613	669	953	3e-56	194
Medtr3g067650.1	AEE28523.1	35	300	163	11	185	465	670	956	3e-42	149
Medtr3g067765.1	AEE28523.1	31.25	272	160	7	57	305	686	953	1e-30	111
Medtr3g067770.1	AEE28523.1	33.45	293	174	11	72	351	669	953	7e-36	127
Medtr3g067770.2	AEE28523.1	35.84	173	81	6	72	227	669	828	2e-20	79.3
Medtr3g067770.3	AEE28523.1	33.68	291	172	11	1	278	671	953	3e-36	127
Medtr3g067775.1	AEE28523.1	32.04	181	118	4	97	274	707	885	3e-20	78.6
Medtr3g067780.1	AEE28523.1	31.63	98	65	2	133	230	861	956	7e-16	64.3
Medtr3g067795.1	AEE28523.1	35.6	309	155	12	75	359	665	953	1e-42	149
Medtr3g067795.2	AEE28523.1	36.3	303	149	12	1	279	671	953	4e-43	148
Medtr3g067795.3	AEE28523.1	36.3	303	149	12	1	279	671	953	3e-43	148
Medtr3g067795.4	AEE28523.1	35.83	307	153	12	77	359	667	953	9e-43	149
Medtr3g068025.1	AEE28523.1	35.23	369	202	12	282	624	600	957	4e-48	170
Medtr3g069050.1	AEE28523.1	32.76	290	160	9	347	613	669	946	2e-37	136
Medtr3g069210.1	AEE28523.1	30.53	131	88	3	570	697	166	296	1e-07	42
Medtr3g070220.1	AEE28523.1	29.49	1014	570	24	37	998	30	950	1e-92	308
Medtr3g070590.1	AEE28523.1	30	140	85	5	557	691	165	296	4e-07	40.8
Medtr3g070800.1	AEE28523.1	38.21	301	159	10	477	764	669	955	2e-35	132
Medtr3g071070.1	AEE28523.1	30	140	85	5	352	486	165	296	2e-07	42
Medtr3g071130.1	AEE28523.1	30	140	85	5	557	691	165	296	2e-07	41.6
Medtr3g071130.2	AEE28523.1	30	140	85	5	557	691	165	296	2e-07	41.6
Medtr3g071480.1	AEE28523.1	27.08	288	177	7	359	616	670	954	9e-32	119
Medtr3g072320.1	AEE28523.1	30.05	213	127	7	18	209	672	883	1e-18	76.3
Medtr3g072800.1	AEE28523.1	32.39	389	199	10	452	818	611	957	2e-46	167
Medtr3g072990.1	AEE28523.1	23.21	237	150	10	369	598	672	883	5e-08	43.1
Medtr3g072990.2	AEE28523.1	23.21	237	150	10	367	596	672	883	5e-08	43.1
Medtr3g072990.4	AEE28523.1	23.21	237	150	10	344	573	672	883	6e-08	42.7
Medtr3g072990.5	AEE28523.1	23.21	237	150	10	346	575	672	883	6e-08	42.7
Medtr3g073250.1	AEE28523.1	29.94	167	99	7	315	467	721	883	4e-15	65.5
Medtr3g073250.2	AEE28523.1	29.94	167	99	7	328	480	721	883	4e-15	65.5
Medtr3g073260.1	AEE28523.1	33.33	102	54	6	24	115	747	844	5e-10	45.1
Medtr3g075440.1	AEE28523.1	33.45	553	308	19	86	623	445	952	1e-67	227
Medtr3g076650.1	AEE28523.1	30.91	220	122	9	31	227	671	883	1e-20	83.6
Medtr3g076650.2	AEE28523.1	30.91	220	122	9	31	227	671	883	1e-20	83.6
Medtr3g076970.1	AEE28523.1	28.42	292	161	12	32	286	672	952	3e-19	76.6
Medtr3g076990.1	AEE28523.1	29.95	187	122	8	220	401	362	544	7e-13	58.2
Medtr3g078000.1	AEE28523.1	33.18	211	123	6	66	258	675	885	4e-27	100
Medtr3g078110.1	AEE28523.1	30.35	313	172	12	63	346	669	964	3e-28	104
Medtr3g078250.1	AEE28523.1	26.89	621	313	26	74	630	412	955	4e-40	145
Medtr3g079850.1	AEE28523.1	30.68	352	215	9	277	609	608	949	3e-47	167
Medtr3g079850.2	AEE28523.1	30.89	246	147	5	277	506	608	846	1e-30	114
Medtr3g080050.1	AEE28523.1	36.16	307	164	9	306	590	653	949	4e-50	175
Medtr3g080170.1	AEE28523.1	31.73	271	166	7	387	656	721	973	2e-32	120
Medtr3g080470.1	AEE28523.1	27.21	283	175	11	625	890	123	391	1e-06	40
Medtr3g080470.2	AEE28523.1	27.21	283	175	11	625	890	123	391	5e-07	40.4
Medtr3g080470.3	AEE28523.1	27.21	283	175	11	625	890	123	391	7e-07	40.4
Medtr3g080470.4	AEE28523.1	27.21	283	175	11	625	890	123	391	7e-07	40.4
Medtr3g080960.1	AEE28523.1	29.68	219	129	9	23	220	669	883	8e-19	77.8
Medtr3g082120.1	AEE28523.1	28.61	346	189	10	74	372	171	505	1e-24	94
Medtr3g082130.1	AEE28523.1	29.53	596	353	18	245	823	73	618	2e-36	135
Medtr3g082920.1	AEE28523.1	35.67	157	69	7	81	212	750	899	1e-19	79.3
Medtr3g084510.1	AEE28523.1	36.7	297	166	7	581	861	662	952	4e-52	185
Medtr3g085650.1	AEE28523.1	28.89	225	135	10	413	615	663	884	1e-13	61.6
Medtr3g085650.2	AEE28523.1	28.89	225	135	10	413	615	663	884	1e-13	61.6
Medtr3g085650.3	AEE28523.1	28.89	225	135	10	413	615	663	884	9e-14	61.6
Medtr3g085650.4	AEE28523.1	28.89	225	135	10	413	615	663	884	9e-14	61.6
Medtr3g085650.5	AEE28523.1	28.89	225	135	10	413	615	663	884	9e-14	61.6
Medtr3g085650.6	AEE28523.1	28.89	225	135	10	413	615	663	884	7e-14	62
Medtr3g086120.1	AEE28523.1	33.27	553	279	19	380	881	442	955	6e-70	239
Medtr3g086120.2	AEE28523.1	33.94	495	239	17	380	824	442	898	1e-64	221
Medtr3g086940.1	AEE28523.1	29.34	167	103	7	47	202	723	885	3e-12	55.1
Medtr3g087060.1	AEE28523.1	31.95	532	297	13	65	550	441	953	4e-67	224
Medtr3g087060.2	AEE28523.1	32.1	458	255	10	76	490	441	885	3e-61	206
Medtr3g087060.3	AEE28523.1	31.95	532	297	13	76	561	441	953	4e-67	225
Medtr3g088640.1	AEE28523.1	40.14	289	150	7	411	680	669	953	7e-57	197
Medtr3g088750.1	AEE28523.1	35.37	311	172	7	420	703	660	968	3e-44	159
Medtr3g088755.1	AEE28523.1	36.69	278	151	7	442	698	680	953	1e-42	154
Medtr3g088760.1	AEE28523.1	37.37	297	161	7	416	691	661	953	4e-47	168
Medtr3g088775.1	AEE28523.1	34.71	314	182	8	421	714	643	953	6e-42	151
Medtr3g088780.1	AEE28523.1	30.79	380	184	11	397	744	638	970	3e-38	140
Medtr3g088785.1	AEE28523.1	37.84	296	155	9	421	693	664	953	8e-43	154
Medtr3g088855.1	AEE28523.1	36.54	312	171	10	291	581	648	953	2e-51	179
Medtr3g088930.1	AEE28523.1	27.08	288	183	4	109	369	187	474	3e-24	95.9
Medtr3g088930.2	AEE28523.1	27.08	288	183	4	109	369	187	474	3e-24	95.9
Medtr3g089510.1	AEE28523.1	38.78	98	50	5	137	228	788	881	1e-10	51.6
Medtr3g089510.2	AEE28523.1	38.78	98	50	5	125	216	788	881	9e-11	51.6
Medtr3g090480.1	AEE28523.1	32.5	923	551	16	148	1043	77	954	2e-127	405
Medtr3g090660.1	AEE28523.1	31.35	539	313	15	82	595	451	957	4e-54	187
Medtr3g090660.2	AEE28523.1	31.35	539	313	15	82	595	451	957	4e-54	187
Medtr3g090665.1	AEE28523.1	31.31	313	178	10	38	325	653	953	1e-39	139
Medtr3g092230.1	AEE28523.1	24.66	223	140	8	144	345	672	887	2e-09	47.4
Medtr3g092350.1	AEE28523.1	38.3	47	29	0	66	112	853	899	8e-09	40
Medtr3g092360.1	AEE28523.1	34.03	191	110	1	37	211	380	570	4e-23	89.4
Medtr3g092390.1	AEE28523.1	28.7	1021	590	29	57	1031	21	949	1e-102	336
Medtr3g092420.1	AEE28523.1	28	1007	601	27	27	991	30	954	2e-102	335
Medtr3g093710.1	AEE28523.1	33.99	306	168	9	335	613	656	954	2e-47	167
Medtr3g093710.2	AEE28523.1	33.99	306	168	9	335	613	656	954	2e-47	167
Medtr3g093710.3	AEE28523.1	33.99	306	168	9	335	613	656	954	2e-47	167
Medtr3g093710.4	AEE28523.1	33.99	306	168	9	335	613	656	954	2e-47	167
Medtr3g093930.1	AEE28523.1	30.33	577	358	13	41	587	29	591	2e-61	214
Medtr3g094710.1	AEE28523.1	30.61	539	331	16	20	531	26	548	1e-38	143
Medtr3g095100.1	AEE28523.1	30.57	1001	562	27	191	1151	49	956	1e-109	358
Medtr3g095620.1	AEE28523.1	29.55	220	122	9	31	224	672	884	3e-18	72.4
Medtr3g095680.1	AEE28523.1	28.86	246	141	10	65	284	666	903	3e-18	75.9
Medtr3g095680.2	AEE28523.1	37.07	116	63	5	2	108	789	903	2e-14	63.2
Medtr3g095680.3	AEE28523.1	28.86	246	141	10	33	252	666	903	2e-18	76.3
Medtr3g096230.1	AEE28523.1	26.06	330	164	14	243	517	665	969	3e-20	82.4
Medtr3g096230.2	AEE28523.1	26.06	330	164	14	243	517	665	969	1e-20	83.2
Medtr3g096555.1	AEE28523.1	39.53	296	147	8	349	620	669	956	9e-56	193
Medtr3g096555.2	AEE28523.1	39.53	296	147	8	307	578	669	956	5e-56	193
Medtr3g096590.1	AEE28523.1	46.58	73	25	5	150	214	789	855	2e-10	50.4
Medtr3g096960.1	AEE28523.1	30.74	231	128	8	15	228	666	881	7e-15	64.3
Medtr3g097320.1	AEE28523.1	29.17	168	102	7	48	203	725	887	2e-12	55.5
Medtr3g098070.1	AEE28523.1	28.07	171	100	8	77	232	725	887	1e-07	41.2
Medtr3g098070.2	AEE28523.1	25.7	214	132	9	35	232	685	887	1e-07	40.4
Medtr3g098090.1	AEE28523.1	26.35	167	108	6	80	235	725	887	3e-07	40
Medtr3g098760.1	AEE28523.1	31.02	216	120	7	103	295	672	881	2e-14	63.2
Medtr3g099767.1	AEE28523.1	29.49	217	123	10	118	305	672	887	5e-13	58.5
Medtr3g099920.1	AEE28523.1	29.09	220	119	7	26	218	676	885	3e-17	72
Medtr3g099940.1	AEE28523.1	30.41	217	128	9	31	228	671	883	1e-21	83.2
Medtr3g100090.1	AEE28523.1	36.53	219	117	9	655	852	666	883	9e-29	110
Medtr3g100680.1	AEE28523.1	33.88	307	176	12	50	343	664	956	3e-37	134
Medtr3g100950.1	AEE28523.1	29.13	206	144	2	119	322	343	548	1e-27	106
Medtr3g101210.1	AEE28523.1	28	225	127	8	312	513	671	883	9e-17	71.2
Medtr3g101210.2	AEE28523.1	28	225	127	8	312	513	671	883	6e-17	71.6
Medtr3g102180.1	AEE28523.1	26.92	572	312	15	96	632	454	954	1e-47	168
Medtr3g102400.1	AEE28523.1	31.34	418	234	14	423	807	562	959	3e-46	166
Medtr3g102450.1	AEE28523.1	32.85	347	203	11	4	325	618	959	7e-47	159
Medtr3g104660.1	AEE28523.1	32.34	303	172	10	397	671	652	949	1e-37	137
Medtr3g104700.1	AEE28523.1	23.29	292	142	12	99	364	671	906	8e-11	51.6
Medtr3g104700.2	AEE28523.1	28.22	163	91	6	99	240	671	828	1e-10	51.2
Medtr3g104900.1	AEE28523.1	30.54	298	169	13	170	439	666	953	3e-26	99.8
Medtr3g105320.1	AEE28523.1	35.79	299	154	9	86	361	670	953	3e-48	165
Medtr3g106320.1	AEE28523.1	38.49	304	160	10	98	379	664	962	1e-53	182
Medtr3g107070.1	AEE28523.1	36.46	288	155	6	479	744	672	953	9e-50	176
Medtr3g109100.1	AEE28523.1	32.67	303	171	9	449	723	652	949	3e-37	137
Medtr3g109820.1	AEE28523.1	30.02	1006	607	29	9	977	11	956	9e-109	352
Medtr3g110405.1	AEE28523.1	28.18	220	127	8	43	235	672	887	2e-17	70.5
Medtr3g110450.1	AEE28523.1	34.3	1000	580	21	13	987	8	955	2e-156	481
Medtr3g110840.1	AEE28523.1	40	980	522	19	7	947	8	960	0	605
Medtr3g110860.1	AEE28523.1	57.97	973	385	10	17	984	24	977	0	1084
Medtr3g110860.2	AEE28523.1	57.41	850	339	9	17	862	24	854	0	921
Medtr3g111510.1	AEE28523.1	33.55	310	172	13	263	550	602	899	2e-36	134
Medtr3g112210.1	AEE28523.1	30.15	136	82	6	144	269	788	920	4e-10	48.1
Medtr3g112210.2	AEE28523.1	30.15	136	82	6	144	269	788	920	4e-10	48.1
Medtr3g113140.1	AEE28523.1	31.22	567	304	10	189	730	70	575	3e-46	167
Medtr3g114900.1	AEE28523.1	29.28	304	169	9	273	538	669	964	2e-31	117
Medtr3g115490.1	AEE28523.1	33.06	360	202	11	44	383	634	974	2e-42	149
Medtr3g115500.1	AEE28523.1	41	300	140	10	68	342	666	953	6e-57	189
Medtr3g115500.2	AEE28523.1	41	300	140	10	50	324	666	953	3e-57	189
Medtr3g115500.3	AEE28523.1	42.55	235	117	8	2	228	729	953	1e-49	165
Medtr3g116450.1	AEE28523.1	35.87	315	167	9	271	563	652	953	1e-54	189
Medtr3g116590.1	AEE28523.1	39.02	305	162	8	128	413	660	959	1e-52	179
Medtr3g116590.2	AEE28523.1	38.02	313	170	8	128	421	660	967	4e-53	181
Medtr3g116640.1	AEE28523.1	29.41	323	178	12	503	799	656	954	1e-28	110
Medtr3g116640.2	AEE28523.1	29.41	323	178	12	503	799	656	954	1e-28	110
Medtr3g116890.1	AEE28523.1	51.72	29	14	0	19	47	857	885	9e-09	39.7
Medtr3g117850.1	AEE28523.1	37.03	316	158	12	279	567	669	970	1e-49	174
Medtr3g117850.2	AEE28523.1	37.03	316	158	12	180	468	669	970	2e-50	174
Medtr3g117850.3	AEE28523.1	37.03	316	158	12	150	438	669	970	9e-51	175
Medtr3g117910.1	AEE28523.1	39.44	251	124	9	26	255	670	913	8e-47	157
Medtr3g415610.1	AEE28523.1	37.41	286	154	7	229	494	672	952	8e-49	170
Medtr3g435210.1	AEE28523.1	29.84	124	80	3	363	479	122	245	1e-08	45.4
Medtr3g435220.1	AEE28523.1	34.71	121	71	4	522	634	128	248	2e-10	52
Medtr3g435220.2	AEE28523.1	34.71	121	71	4	522	634	128	248	2e-10	52
Medtr3g435720.1	AEE28523.1	31.72	145	93	3	538	678	156	298	1e-08	45.8
Medtr3g435740.1	AEE28523.1	35.85	106	67	1	618	722	193	298	2e-07	42
Medtr3g437510.1	AEE28523.1	27.36	212	133	6	19	210	673	883	1e-15	63.5
Medtr3g437630.1	AEE28523.1	31.88	941	535	25	157	1062	77	946	2e-108	355
Medtr3g437820.1	AEE28523.1	40.52	116	68	1	85	200	433	547	5e-13	55.5
Medtr3g449240.1	AEE28523.1	26.36	588	346	15	204	732	49	608	9e-35	129
Medtr3g449390.1	AEE28523.1	37.76	903	526	17	100	985	73	956	2e-149	461
Medtr3g449540.1	AEE28523.1	30.36	919	556	23	14	903	85	948	5e-96	315
Medtr3g451090.1	AEE28523.1	27.65	481	279	11	147	568	77	547	6e-31	116
Medtr3g451890.1	AEE28523.1	27.16	232	157	3	89	316	300	523	2e-23	90.1
Medtr3g452210.1	AEE28523.1	27.65	481	279	11	147	568	77	547	6e-31	116
Medtr3g452730.1	AEE28523.1	29.06	523	282	20	258	700	84	597	3e-34	128
Medtr3g452750.1	AEE28523.1	29.46	611	354	16	14	612	30	575	6e-50	178
Medtr3g452760.1	AEE28523.1	28.81	354	219	8	331	668	187	523	2e-31	118
Medtr3g452770.1	AEE28523.1	24.55	501	303	12	270	709	111	597	3e-25	99
Medtr3g452790.1	AEE28523.1	26.69	502	290	13	205	633	91	587	1e-33	125
Medtr3g452800.1	AEE28523.1	26.97	519	272	15	183	663	74	523	4e-33	124
Medtr3g452850.1	AEE28523.1	27.93	648	345	22	13	606	29	608	6e-41	147
Medtr3g452880.1	AEE28523.1	30.95	168	85	3	6	173	411	547	8e-18	70.9
Medtr3g452900.1	AEE28523.1	27.71	433	259	13	294	687	106	523	3e-29	112
Medtr3g452950.1	AEE28523.1	37.7	61	38	0	22	82	463	523	2e-11	48.5
Medtr3g452970.1	AEE28523.1	28.82	347	186	8	129	428	255	587	8e-29	108
Medtr3g452980.1	AEE28523.1	26.59	267	144	9	5	231	343	597	3e-15	63.9
Medtr3g460810.1	AEE28523.1	39.31	290	150	9	329	598	671	954	2e-49	174
Medtr3g460950.1	AEE28523.1	29.46	241	141	10	16	233	650	884	5e-11	51.2
Medtr3g460980.1	AEE28523.1	27.5	160	85	7	74	203	726	884	2e-07	39.3
Medtr3g462390.1	AEE28523.1	35.29	289	164	6	131	401	669	952	1e-49	171
Medtr3g462390.2	AEE28523.1	35.29	289	164	6	19	289	669	952	2e-50	169
Medtr3g462840.1	AEE28523.1	37.29	295	161	10	67	347	669	953	8e-50	171
Medtr3g463540.1	AEE28523.1	26.32	494	304	13	244	685	107	592	1e-26	103
Medtr3g464080.1	AEE28523.1	36.99	319	171	11	478	782	653	955	5e-46	165
Medtr3g465470.1	AEE28523.1	26.83	287	175	6	251	504	670	954	1e-25	99
Medtr3g465570.1	AEE28523.1	33.73	166	104	5	167	328	377	540	9e-16	66.6
Medtr3g465590.1	AEE28523.1	29.26	188	109	10	360	537	716	889	5e-13	58.9
Medtr3g466400.1	AEE28523.1	27.19	217	132	6	19	213	671	883	2e-17	72.4
Medtr3g466480.1	AEE28523.1	30.14	209	125	9	26	221	684	884	4e-16	68.2
Medtr4g005130.1	AEE28523.1	29.25	571	307	18	210	764	463	952	1e-54	191
Medtr4g005420.1	AEE28523.1	30.83	120	55	4	68	160	189	307	1e-11	50.8
Medtr4g005430.1	AEE28523.1	55.17	29	13	0	32	60	233	261	8e-07	33.9
Medtr4g005730.1	AEE28523.1	32.5	160	103	2	70	225	725	883	6e-21	84.7
Medtr4g005730.2	AEE28523.1	32.5	160	103	2	70	225	725	883	7e-21	84.7
Medtr4g005730.3	AEE28523.1	32.5	160	103	2	70	225	725	883	6e-21	84.7
Medtr4g005830.1	AEE28523.1	28.89	225	117	9	88	280	670	883	2e-19	77
Medtr4g005830.2	AEE28523.1	28.89	225	117	9	88	280	670	883	2e-19	77
Medtr4g006970.1	AEE28523.1	26.78	239	141	8	25	248	684	903	1e-09	47.4
Medtr4g007750.1	AEE28523.1	26.69	236	140	13	10	229	672	890	2e-08	42.7
Medtr4g009930.1	AEE28523.1	29.29	198	121	5	48	234	211	400	1e-15	65.1
Medtr4g010110.1	AEE28523.1	27.75	227	114	9	63	241	729	953	2e-17	69.3
Medtr4g011240.1	AEE28523.1	40	100	50	5	1	98	806	897	3e-17	66.6
Medtr4g011310.1	AEE28523.1	26.92	509	293	14	218	653	91	593	1e-35	132
Medtr4g011860.1	AEE28523.1	29.55	528	329	14	474	992	94	587	1e-30	117
Medtr4g013315.1	AEE28523.1	30.65	434	261	13	528	955	187	586	3e-35	132
Medtr4g014070.1	AEE28523.1	34.64	306	170	10	496	776	657	957	3e-43	156
Medtr4g014120.1	AEE28523.1	35.79	95	61	0	1017	1111	453	547	3e-13	60.8
Medtr4g014350.1	AEE28523.1	31.65	316	168	5	419	719	671	953	1e-40	147
Medtr4g014900.1	AEE28523.1	38.33	300	161	7	164	443	667	962	2e-54	185
Medtr4g014900.2	AEE28523.1	41.5	253	125	6	164	396	667	916	5e-51	173
Medtr4g014900.3	AEE28523.1	41.88	191	89	5	164	334	667	855	7e-37	130
Medtr4g015930.1	AEE28523.1	27.91	516	311	7	458	925	45	547	2e-41	152
Medtr4g015930.10	AEE28523.1	27.91	516	311	7	240	707	45	547	9e-42	152
Medtr4g015930.11	AEE28523.1	27.91	516	311	7	240	707	45	547	9e-42	152
Medtr4g015930.12	AEE28523.1	27.91	516	311	7	238	705	45	547	1e-41	151
Medtr4g015930.13	AEE28523.1	27.91	516	311	7	150	617	45	547	6e-42	151
Medtr4g015930.14	AEE28523.1	27.91	516	311	7	150	617	45	547	4e-42	152
Medtr4g015930.2	AEE28523.1	27.91	516	311	7	240	707	45	547	6e-42	152
Medtr4g015930.3	AEE28523.1	27.91	516	311	7	240	707	45	547	6e-42	152
Medtr4g015930.4	AEE28523.1	27.91	516	311	7	240	707	45	547	6e-42	152
Medtr4g015930.5	AEE28523.1	27.91	516	311	7	458	925	45	547	1e-41	152
Medtr4g015930.6	AEE28523.1	27.91	516	311	7	240	707	45	547	9e-42	152
Medtr4g015930.7	AEE28523.1	27.91	516	311	7	240	707	45	547	9e-42	152
Medtr4g015930.8	AEE28523.1	27.91	516	311	7	458	925	45	547	1e-41	152
Medtr4g015930.9	AEE28523.1	27.91	516	311	7	240	707	45	547	6e-42	152
Medtr4g015960.1	AEE28523.1	30.04	486	272	8	86	521	80	547	3e-46	163
Medtr4g016780.1	AEE28523.1	27.79	619	350	14	5	616	63	591	2e-46	164
Medtr4g016800.1	AEE28523.1	28.63	489	287	7	264	705	74	547	1e-45	164
Medtr4g016810.1	AEE28523.1	29.76	531	286	15	113	615	77	548	1e-37	137
Medtr4g016820.1	AEE28523.1	32.81	128	66	2	94	201	460	587	2e-17	69.7
Medtr4g016850.1	AEE28523.1	29.48	485	319	9	359	830	73	547	4e-43	157
Medtr4g016870.1	AEE28523.1	30.77	91	62	1	134	224	363	452	2e-07	38.9
Medtr4g016910.1	AEE28523.1	27.46	630	344	18	9	630	73	597	1e-39	144
Medtr4g017260.1	AEE28523.1	29.94	521	309	16	55	553	61	547	2e-37	138
Medtr4g017280.1	AEE28523.1	28.74	508	310	13	66	542	61	547	2e-34	129
Medtr4g017310.1	AEE28523.1	28.51	505	292	20	66	519	61	547	2e-28	108
Medtr4g017350.1	AEE28523.1	28.57	504	312	13	66	541	61	544	2e-36	135
Medtr4g017370.1	AEE28523.1	27.2	592	359	18	6	588	16	544	1e-39	146
Medtr4g017490.1	AEE28523.1	28.41	440	251	12	19	452	167	548	7e-28	107
Medtr4g017600.1	AEE28523.1	30.54	501	311	15	66	543	61	547	7e-40	147
Medtr4g017640.1	AEE28523.1	28.93	553	324	15	363	905	54	547	1e-41	152
Medtr4g017690.1	AEE28523.1	31.35	185	108	5	2	177	412	586	6e-14	58.9
Medtr4g017700.1	AEE28523.1	28.39	620	345	21	360	967	54	586	6e-33	124
Medtr4g017710.1	AEE28523.1	28.94	584	330	20	307	875	73	586	1e-35	133
Medtr4g017720.1	AEE28523.1	28.04	542	296	17	207	738	91	548	5e-38	141
Medtr4g017730.1	AEE28523.1	27.78	612	336	17	237	840	58	571	4e-44	160
Medtr4g017780.1	AEE28523.1	25.74	544	295	17	236	749	111	575	1e-26	103
Medtr4g018790.1	AEE28523.1	27.96	279	182	7	183	447	680	953	2e-24	95.1
Medtr4g018910.1	AEE28523.1	26.21	557	292	17	334	872	63	518	4e-31	118
Medtr4g018920.1	AEE28523.1	27.64	539	339	19	10	532	40	543	2e-38	139
Medtr4g018930.1	AEE28523.1	39.56	91	50	1	41	126	457	547	9e-10	45.8
Medtr4g018940.1	AEE28523.1	29.4	432	265	12	520	944	188	586	3e-35	132
Medtr4g018970.1	AEE28523.1	26.16	558	287	12	279	813	92	547	5e-33	124
Medtr4g019010.1	AEE28523.1	28.57	616	336	20	332	934	62	586	7e-36	134
Medtr4g019020.1	AEE28523.1	36.36	77	49	0	29	105	460	536	1e-14	61.2
Medtr4g019030.1	AEE28523.1	27.9	613	346	19	304	908	62	586	1e-31	120
Medtr4g019410.1	AEE28523.1	31.5	200	111	7	42	218	688	884	5e-16	68.9
Medtr4g019410.2	AEE28523.1	31.5	200	111	7	42	218	688	884	2e-16	69.7
Medtr4g020070.1	AEE28523.1	27.24	301	174	12	73	336	680	972	3e-19	78.6
Medtr4g020070.2	AEE28523.1	26.65	334	196	14	40	336	651	972	7e-20	79.3
Medtr4g021705.1	AEE28523.1	42.06	107	61	1	4	110	224	329	4e-14	57.8
Medtr4g022460.1	AEE28523.1	31.62	117	74	3	583	698	184	295	1e-08	45.8
Medtr4g027215.1	AEE28523.1	28.87	97	58	2	11	104	866	954	1e-10	48.1
Medtr4g027305.1	AEE28523.1	28.38	229	137	8	85	297	736	953	7e-17	68.9
Medtr4g027410.1	AEE28523.1	29.41	136	95	1	59	193	388	523	1e-13	57
Medtr4g028090.1	AEE28523.1	35.59	295	171	4	576	852	660	953	5e-50	178
Medtr4g028140.1	AEE28523.1	28.45	239	158	5	253	485	722	953	5e-21	84.7
Medtr4g028830.1	AEE28523.1	42.71	96	47	4	137	225	789	883	1e-16	70.5
Medtr4g029020.1	AEE28523.1	29.9	204	130	6	17	211	684	883	5e-18	74.3
Medtr4g029710.1	AEE28523.1	31.39	924	536	21	126	1020	95	949	2e-104	341
Medtr4g032320.1	AEE28523.1	31.78	494	290	13	335	804	76	546	8e-43	156
Medtr4g035180.1	AEE28523.1	39.16	309	168	11	427	726	661	958	9e-51	179
Medtr4g035200.1	AEE28523.1	38.99	554	303	8	1	525	1	548	1e-108	342
Medtr4g035200.2	AEE28523.1	42.17	332	191	1	1	332	218	548	2e-78	253
Medtr4g035200.3	AEE28523.1	42.17	332	191	1	1	332	218	548	2e-78	253
Medtr4g035835.1	AEE28523.1	30.96	197	97	9	806	993	724	890	4e-15	67
Medtr4g036505.1	AEE28523.1	32.04	930	534	23	70	970	93	953	5e-133	418
Medtr4g036575.1	AEE28523.1	32.9	991	571	24	46	1002	29	959	3e-155	478
Medtr4g036695.1	AEE28523.1	33	706	418	14	100	767	265	953	3e-109	348
Medtr4g037015.1	AEE28523.1	32.89	818	427	21	98	866	209	953	4e-104	337
Medtr4g037720.1	AEE28523.1	30.93	1025	538	26	5	937	7	953	1e-114	367
Medtr4g039490.1	AEE28523.1	60.61	33	13	0	33	65	850	882	3e-08	38.1
Medtr4g039800.1	AEE28523.1	31.17	154	68	7	29	144	729	882	7e-10	44.7
Medtr4g040330.1	AEE28523.1	29.14	501	304	10	316	795	77	547	5e-47	169
Medtr4g040340.1	AEE28523.1	31.84	223	130	7	121	327	164	380	2e-14	61.6
Medtr4g040360.1	AEE28523.1	28.27	573	353	12	385	952	68	587	5e-48	172
Medtr4g040420.1	AEE28523.1	31.22	490	311	13	257	738	76	547	2e-40	149
Medtr4g040480.1	AEE28523.1	36.73	294	163	9	510	784	664	953	2e-50	179
Medtr4g044393.1	AEE28523.1	26.62	973	500	26	13	807	17	953	6e-68	231
Medtr4g044663.1	AEE28523.1	32.42	293	168	12	50	316	664	952	6e-36	130
Medtr4g045687.1	AEE28523.1	27.5	120	80	3	162	277	268	384	2e-07	39.3
Medtr4g046113.1	AEE28523.1	37.97	295	153	10	551	824	664	949	1e-39	145
Medtr4g046113.2	AEE28523.1	39.25	265	132	9	551	794	664	920	1e-37	139
Medtr4g046113.3	AEE28523.1	37.97	295	153	10	430	703	664	949	7e-40	145
Medtr4g046920.1	AEE28523.1	28.8	500	289	12	277	764	79	523	2e-35	132
Medtr4g049730.1	AEE28523.1	29.65	172	99	7	36	191	718	883	2e-13	59.3
Medtr4g050410.1	AEE28523.1	29.86	144	96	3	537	676	156	298	4e-10	50.8
Medtr4g051605.1	AEE28523.1	37.12	299	166	6	611	893	662	954	7e-50	178
Medtr4g051648.1	AEE28523.1	28.14	231	115	11	14	209	672	886	1e-12	58.9
Medtr4g052290.1	AEE28523.1	33.21	280	163	6	533	793	671	945	6e-42	152
Medtr4g057260.1	AEE28523.1	35.63	247	119	10	111	320	670	913	7e-29	106
Medtr4g058570.1	AEE28523.1	27.71	231	131	7	397	599	730	952	9e-16	67.8
Medtr4g058710.1	AEE28523.1	38.34	313	169	10	215	512	654	957	4e-52	181
Medtr4g058710.2	AEE28523.1	38.34	313	169	10	215	512	654	957	4e-52	181
Medtr4g058710.3	AEE28523.1	38.34	313	169	10	215	512	654	957	4e-52	181
Medtr4g058710.4	AEE28523.1	38.34	313	169	10	215	512	654	957	4e-52	181
Medtr4g058710.5	AEE28523.1	38.34	313	169	10	215	512	654	957	4e-52	181
Medtr4g059560.1	AEE28523.1	25.6	250	155	9	93	323	646	883	4e-10	48.9
Medtr4g059560.2	AEE28523.1	25.6	250	155	9	93	323	646	883	5e-10	48.1
Medtr4g061130.1	AEE28523.1	30	160	93	5	45	188	672	828	5e-08	41.6
Medtr4g061320.1	AEE28523.1	38.46	91	49	3	152	235	788	878	8e-12	53.9
Medtr4g061420.1	AEE28523.1	33.91	115	72	4	27	140	837	948	8e-18	68.6
Medtr4g061550.1	AEE28523.1	36.86	236	136	7	142	368	722	953	5e-35	125
Medtr4g061570.1	AEE28523.1	33.33	237	120	7	133	333	719	953	7e-29	107
Medtr4g061610.1	AEE28523.1	25.38	197	101	6	687	870	724	887	4e-09	47
Medtr4g061833.1	AEE28523.1	37.46	299	157	8	347	622	664	955	7e-49	172
Medtr4g061833.2	AEE28523.1	37.46	299	157	8	498	773	664	955	9e-49	174
Medtr4g061860.1	AEE28523.1	36	300	166	7	73	350	653	948	1e-44	154
Medtr4g061930.1	AEE28523.1	37.46	299	157	8	498	773	664	955	9e-49	174
Medtr4g061990.1	AEE28523.1	32.17	115	72	4	27	138	837	948	1e-16	64.7
Medtr4g062030.1	AEE28523.1	32.17	115	72	4	22	133	837	948	2e-16	64.3
Medtr4g063930.1	AEE28523.1	33.33	240	151	6	224	458	721	956	1e-36	132
Medtr4g063935.1	AEE28523.1	35.42	240	146	6	163	397	721	956	9e-37	132
Medtr4g063935.2	AEE28523.1	35.42	240	146	6	143	377	721	956	1e-36	131
Medtr4g063940.1	AEE28523.1	32.42	327	177	14	76	376	645	953	5e-37	132
Medtr4g063940.2	AEE28523.1	32.42	327	177	14	76	376	645	953	5e-37	132
Medtr4g063945.1	AEE28523.1	34.27	248	152	7	141	382	720	962	7e-31	113
Medtr4g063945.2	AEE28523.1	34.27	248	152	7	139	380	720	962	6e-31	113
Medtr4g063945.3	AEE28523.1	34.27	248	152	7	141	382	720	962	7e-31	113
Medtr4g063945.4	AEE28523.1	34.27	248	152	7	139	380	720	962	6e-31	113
Medtr4g063950.1	AEE28523.1	37.97	295	148	8	97	369	671	952	2e-44	155
Medtr4g064760.1	AEE28523.1	26.88	599	316	17	29	578	23	548	2e-25	100
Medtr4g065003.1	AEE28523.1	26.01	273	167	7	74	311	680	952	3e-19	78.2
Medtr4g065003.2	AEE28523.1	26.01	273	167	7	74	311	680	952	2e-19	78.2
Medtr4g065087.1	AEE28523.1	28.83	333	151	12	343	622	655	954	6e-34	125
Medtr4g065830.1	AEE28523.1	29.32	324	188	10	37	321	34	355	3e-24	92
Medtr4g065850.1	AEE28523.1	30.65	248	170	2	94	340	302	548	7e-33	119
Medtr4g066660.1	AEE28523.1	26.41	231	138	7	67	272	661	884	7e-10	48.5
Medtr4g067160.1	AEE28523.1	29.2	274	108	14	419	665	663	877	2e-14	64.7
Medtr4g067230.1	AEE28523.1	35.56	315	185	8	491	793	645	953	2e-46	167
Medtr4g068740.1	AEE28523.1	25.91	193	106	8	837	1026	725	883	2e-08	45.4
Medtr4g068740.2	AEE28523.1	25.91	193	106	8	596	785	725	883	4e-08	43.9
Medtr4g069970.1	AEE28523.1	40.14	279	132	10	159	412	685	953	3e-48	167
Medtr4g069970.2	AEE28523.1	40.21	286	135	11	159	419	685	959	5e-49	168
Medtr4g069970.3	AEE28523.1	44.17	206	89	5	159	343	685	885	4e-46	158
Medtr4g070950.1	AEE28523.1	32.53	578	355	8	122	671	77	647	2e-78	259
Medtr4g070970.1	AEE28523.1	34.94	890	518	14	88	928	77	954	1e-163	497
Medtr4g073140.1	AEE28523.1	38.18	296	148	8	304	575	669	953	1e-54	189
Medtr4g073140.2	AEE28523.1	41.8	244	109	6	304	524	669	902	4e-51	177
Medtr4g073140.3	AEE28523.1	40.62	160	75	2	304	447	669	824	5e-33	120
Medtr4g073220.1	AEE28523.1	37.65	255	146	6	340	587	708	956	5e-43	154
Medtr4g073230.1	AEE28523.1	31.78	343	204	8	251	571	619	953	8e-44	155
Medtr4g074080.1	AEE28523.1	31.83	311	180	9	356	641	653	956	2e-38	140
Medtr4g074875.1	AEE28523.1	30.84	214	125	6	26	218	672	883	6e-19	79.7
Medtr4g074875.2	AEE28523.1	30.84	214	125	6	26	218	672	883	6e-19	80.1
Medtr4g075410.1	AEE28523.1	30.84	214	125	6	26	218	672	883	2e-19	81.6
Medtr4g075410.2	AEE28523.1	30.84	214	125	6	26	218	672	883	2e-19	81.3
Medtr4g077630.1	AEE28523.1	39.66	58	34	1	86	143	284	340	1e-08	40.4
Medtr4g078290.1	AEE28523.1	30.49	223	117	9	135	329	672	884	1e-13	61.2
Medtr4g078290.2	AEE28523.1	30.49	223	117	9	135	329	672	884	1e-13	61.2
Medtr4g078535.1	AEE28523.1	30.1	206	141	3	112	315	343	547	1e-25	97.4
Medtr4g080030.1	AEE28523.1	29.97	287	159	11	553	799	672	956	7e-27	104
Medtr4g081640.1	AEE28523.1	38.14	291	149	9	472	739	670	952	2e-49	175
Medtr4g081650.1	AEE28523.1	32.54	378	215	12	438	791	608	969	5e-50	177
Medtr4g081655.1	AEE28523.1	37.02	289	155	8	509	776	670	952	2e-50	178
Medtr4g081655.2	AEE28523.1	40.43	235	115	6	544	758	670	899	1e-43	157
Medtr4g081655.3	AEE28523.1	40.66	182	83	5	544	705	670	846	1e-31	119
Medtr4g081665.1	AEE28523.1	30.87	392	229	10	423	789	595	969	2e-48	172
Medtr4g081675.1	AEE28523.1	31.61	348	205	11	457	779	617	956	4e-45	162
Medtr4g081685.1	AEE28523.1	32.56	344	199	11	458	776	617	952	2e-47	169
Medtr4g081730.1	AEE28523.1	37.33	150	78	4	511	645	672	820	4e-24	95.1
Medtr4g081750.1	AEE28523.1	31.09	386	228	10	775	1136	598	969	1e-46	168
Medtr4g082325.1	AEE28523.1	31.39	223	119	9	149	347	672	884	3e-24	92.8
Medtr4g085480.1	AEE28523.1	32.02	178	118	3	174	349	372	548	1e-22	88.6
Medtr4g085810.1	AEE28523.1	36.62	325	168	11	303	599	643	957	4e-52	182
Medtr4g086250.1	AEE28523.1	38.16	76	46	1	411	485	194	269	5e-10	48.9
Medtr4g086660.1	AEE28523.1	27.8	223	131	10	143	343	672	886	1e-11	54.3
Medtr4g086855.1	AEE28523.1	31.18	170	96	8	65	220	723	885	5e-13	57.4
Medtr4g086855.2	AEE28523.1	38.46	104	45	7	34	125	789	885	8e-10	46.6
Medtr4g087620.1	AEE28523.1	30.86	162	102	5	102	255	725	884	1e-12	56.6
Medtr4g087620.2	AEE28523.1	30.86	162	102	5	102	255	725	884	1e-12	56.6
Medtr4g087620.3	AEE28523.1	30.36	168	107	5	96	255	719	884	6e-13	56.2
Medtr4g088320.1	AEE28523.1	40.88	927	505	13	55	969	60	955	0	588
Medtr4g088745.1	AEE28523.1	27.84	273	166	6	62	304	685	956	6e-26	97.4
Medtr4g088750.1	AEE28523.1	29.21	267	158	6	224	460	691	956	7e-24	93.2
Medtr4g088755.1	AEE28523.1	27.84	273	166	6	57	299	685	956	5e-26	97.4
Medtr4g088945.1	AEE28523.1	37.35	166	75	4	64	202	664	827	7e-24	90.5
Medtr4g088975.1	AEE28523.1	36.04	308	164	9	33	317	655	952	4e-57	189
Medtr4g091570.1	AEE28523.1	38.98	295	154	10	753	1026	664	953	6e-50	179
Medtr4g091670.1	AEE28523.1	36.39	294	162	9	531	804	664	952	3e-47	169
Medtr4g091670.2	AEE28523.1	36	100	47	3	531	614	664	762	6e-12	55.5
Medtr4g091670.3	AEE28523.1	38.25	183	95	4	531	697	664	844	2e-31	118
Medtr4g091670.4	AEE28523.1	36	100	47	3	531	614	664	762	6e-12	55.5
Medtr4g091680.1	AEE28523.1	29.61	358	198	11	446	766	619	959	1e-39	144
Medtr4g091690.1	AEE28523.1	32.58	353	205	10	484	817	619	957	2e-50	179
Medtr4g091730.1	AEE28523.1	33.01	306	170	8	459	745	668	957	2e-42	154
Medtr4g091760.1	AEE28523.1	34.35	294	170	8	532	806	668	957	8e-49	174
Medtr4g091770.1	AEE28523.1	27.88	104	72	3	4	106	854	955	5e-12	50.1
Medtr4g091780.1	AEE28523.1	32.85	347	198	11	474	800	626	957	1e-49	176
Medtr4g091800.1	AEE28523.1	35.85	159	97	5	476	631	801	957	2e-27	105
Medtr4g091820.1	AEE28523.1	34.25	292	171	7	536	809	669	957	1e-47	171
Medtr4g091840.1	AEE28523.1	34.47	293	171	7	537	811	668	957	1e-48	173
Medtr4g091850.1	AEE28523.1	32.94	340	197	9	483	804	626	952	3e-48	172
Medtr4g091860.1	AEE28523.1	33.6	378	204	11	436	790	599	952	2e-53	188
Medtr4g092070.1	AEE28523.1	34.69	294	145	7	123	381	671	952	2e-45	157
Medtr4g092520.1	AEE28523.1	27.73	512	302	12	81	533	446	948	8e-41	146
Medtr4g092530.1	AEE28523.1	28.46	534	306	18	68	556	446	948	2e-48	170
Medtr4g092550.1	AEE28523.1	31.85	292	155	10	151	402	661	948	2e-29	109
Medtr4g092560.1	AEE28523.1	29.26	311	158	11	25	289	654	948	4e-27	100
Medtr4g092570.1	AEE28523.1	36.46	96	53	4	21	110	864	957	3e-11	48.1
Medtr4g093040.1	AEE28523.1	40.64	251	140	7	394	639	715	961	8e-49	172
Medtr4g093040.2	AEE28523.1	40.64	251	140	7	312	557	715	961	4e-49	171
Medtr4g093050.1	AEE28523.1	37.35	249	148	7	384	626	715	961	6e-42	150
Medtr4g093070.1	AEE28523.1	41	239	127	8	389	619	720	952	5e-46	163
Medtr4g093080.1	AEE28523.1	41.95	236	127	6	391	619	720	952	7e-48	171
Medtr4g093110.1	AEE28523.1	36.58	298	164	9	341	617	664	957	7e-47	166
Medtr4g093140.1	AEE28523.1	37.2	293	159	9	346	617	669	957	6e-46	164
Medtr4g094040.1	AEE28523.1	33.72	86	45	1	24	97	711	796	5e-11	47
Medtr4g094310.1	AEE28523.1	33.82	68	44	1	171	237	432	499	6e-08	40.4
Medtr4g094415.1	AEE28523.1	28.57	224	119	8	168	361	671	883	4e-18	74.7
Medtr4g094415.2	AEE28523.1	28.57	224	119	8	168	361	671	883	1e-18	75.5
Medtr4g094430.1	AEE28523.1	26.64	214	131	7	10	201	672	881	1e-11	52.8
Medtr4g094435.1	AEE28523.1	28.81	243	146	5	92	309	259	499	3e-24	91.7
Medtr4g094440.1	AEE28523.1	31.35	252	155	7	94	338	353	593	1e-25	95.9
Medtr4g094450.1	AEE28523.1	25.12	207	117	4	92	297	211	380	2e-09	46.2
Medtr4g094462.1	AEE28523.1	20.08	508	308	15	92	510	457	955	5e-13	58.5
Medtr4g094540.1	AEE28523.1	29.1	189	103	7	639	824	91	251	7e-09	46.2
Medtr4g094610.1	AEE28523.1	29.92	976	568	26	204	1148	62	952	2e-85	288
Medtr4g094790.1	AEE28523.1	33.23	951	525	21	342	1248	68	952	5e-138	438
Medtr4g094858.1	AEE28523.1	34.5	313	173	8	499	790	652	953	1e-42	154
Medtr4g094885.1	AEE28523.1	26.62	571	314	17	84	617	451	953	1e-41	149
Medtr4g094958.1	AEE28523.1	27.16	324	166	9	468	762	671	953	6e-32	120
Medtr4g095012.1	AEE28523.1	38.75	240	94	8	497	689	664	897	7e-39	142
Medtr4g095018.1	AEE28523.1	36.36	99	48	2	499	582	664	762	3e-12	56.2
Medtr4g095032.1	AEE28523.1	38.03	305	150	10	442	721	669	959	2e-47	169
Medtr4g095042.1	AEE28523.1	38.44	294	151	8	501	771	669	955	5e-49	174
Medtr4g095045.1	AEE28523.1	37.33	300	157	9	304	580	664	955	4e-46	163
Medtr4g095400.1	AEE28523.1	28.3	159	85	9	143	282	736	884	3e-08	42.4
Medtr4g095670.1	AEE28523.1	28.93	159	84	11	174	313	736	884	1e-07	40.4
Medtr4g097810.1	AEE28523.1	41.3	46	25	1	13	56	788	833	8e-08	36.6
Medtr4g097880.1	AEE28523.1	36.8	962	545	20	27	962	30	954	0	550
Medtr4g098530.1	AEE28523.1	26	350	186	13	138	430	175	508	1e-16	70.1
Medtr4g098740.1	AEE28523.1	27.11	273	164	8	77	314	680	952	7e-21	83.6
Medtr4g098740.2	AEE28523.1	26.39	216	139	5	1	196	737	952	4e-18	73.6
Medtr4g098890.1	AEE28523.1	38.3	235	117	6	1056	1266	652	882	3e-41	152
Medtr4g099130.1	AEE28523.1	36.42	324	166	11	52	353	650	955	7e-48	164
Medtr4g099240.1	AEE28523.1	31.14	167	100	7	47	202	723	885	5e-13	57.4
Medtr4g099240.2	AEE28523.1	31.14	167	100	7	47	202	723	885	5e-13	57.4
Medtr4g103810.1	AEE28523.1	35.05	97	56	4	330	419	788	884	7e-12	54.7
Medtr4g103810.2	AEE28523.1	35.05	97	56	4	330	419	788	884	7e-12	54.7
Medtr4g103810.3	AEE28523.1	35.05	97	56	4	220	309	788	884	3e-12	55.5
Medtr4g103810.4	AEE28523.1	35.05	97	56	4	220	309	788	884	3e-12	55.5
Medtr4g103810.5	AEE28523.1	35.05	97	56	4	330	419	788	884	7e-12	54.7
Medtr4g103850.1	AEE28523.1	36.96	46	29	0	137	182	722	767	4e-07	37.4
Medtr4g105010.1	AEE28523.1	27.95	229	133	9	204	425	339	542	1e-11	54.3
Medtr4g105070.1	AEE28523.1	36.28	317	180	7	342	639	653	966	1e-53	187
Medtr4g105370.1	AEE28523.1	32.77	1068	568	23	9	1049	10	954	3e-137	432
Medtr4g105520.1	AEE28523.1	33.01	624	357	15	361	933	66	679	5e-60	209
Medtr4g105540.1	AEE28523.1	38.64	295	156	10	323	595	661	952	5e-44	157
Medtr4g105770.1	AEE28523.1	28.51	235	144	6	102	313	720	953	4e-25	94.7
Medtr4g106980.1	AEE28523.1	29.39	313	175	11	92	375	669	964	4e-25	95.1
Medtr4g106980.2	AEE28523.1	32.03	231	127	8	92	308	669	883	3e-24	91.7
Medtr4g107280.1	AEE28523.1	25.93	162	110	4	142	293	723	884	2e-14	62.4
Medtr4g107280.2	AEE28523.1	27.07	133	87	4	132	254	752	884	2e-12	55.8
Medtr4g107490.1	AEE28523.1	26.91	223	131	11	79	276	672	887	4e-10	49.3
Medtr4g107620.1	AEE28523.1	36.2	547	285	17	67	592	455	958	3e-78	257
Medtr4g108270.1	AEE28523.1	35.03	314	171	8	72	367	656	954	2e-48	166
Medtr4g109010.1	AEE28523.1	34.35	294	171	6	535	808	664	955	4e-47	170
Medtr4g109090.1	AEE28523.1	29.91	224	133	8	103	305	664	884	4e-15	66.2
Medtr4g109090.2	AEE28523.1	32.1	162	100	5	4	157	725	884	2e-13	59.7
Medtr4g109170.1	AEE28523.1	29.84	1079	568	30	36	1081	30	952	2e-101	334
Medtr4g111925.1	AEE28523.1	37.08	178	95	3	527	689	653	828	8e-29	110
Medtr4g113100.1	AEE28523.1	36.6	306	158	11	340	616	656	954	8e-44	156
Medtr4g113710.1	AEE28523.1	32.94	340	184	12	70	387	636	953	3e-45	157
Medtr4g114240.1	AEE28523.1	29.79	386	203	13	476	826	609	961	3e-38	140
Medtr4g114250.1	AEE28523.1	34.08	314	165	12	514	796	651	953	7e-43	155
Medtr4g114270.1	AEE28523.1	31.19	311	178	11	512	794	651	953	2e-39	144
Medtr4g114280.1	AEE28523.1	30.97	352	209	11	501	825	609	953	8e-38	139
Medtr4g114670.1	AEE28523.1	26.83	205	136	4	17	211	685	885	1e-19	79
Medtr4g114670.2	AEE28523.1	24.88	205	127	5	17	198	685	885	1e-14	63.2
Medtr4g114670.3	AEE28523.1	26.83	205	136	4	17	211	685	885	1e-19	78.6
Medtr4g115120.1	AEE28523.1	38.03	305	146	11	111	390	666	952	6e-49	168
Medtr4g115630.1	AEE28523.1	37.1	283	160	6	222	488	672	952	8e-50	172
Medtr4g116520.1	AEE28523.1	34.14	249	132	12	1092	1319	666	903	2e-23	94.4
Medtr4g117020.1	AEE28523.1	33.33	291	171	8	449	720	668	954	9e-42	151
Medtr4g117030.1	AEE28523.1	33.56	292	167	9	411	681	669	954	8e-40	145
Medtr4g117040.1	AEE28523.1	32.2	295	177	8	445	720	664	954	2e-40	147
Medtr4g117490.1	AEE28523.1	40.82	98	48	5	137	228	788	881	3e-12	56.6
Medtr4g117490.2	AEE28523.1	40.82	98	48	5	137	228	788	881	1e-12	57.4
Medtr4g117800.1	AEE28523.1	40.98	122	70	2	339	459	732	852	8e-25	95.9
Medtr4g118780.1	AEE28523.1	30.26	228	122	8	102	302	664	881	2e-15	66.2
Medtr4g118855.1	AEE28523.1	35.14	313	167	11	56	345	653	952	6e-42	146
Medtr4g119195.1	AEE28523.1	35.37	82	53	0	591	672	211	292	1e-07	42
Medtr4g119195.2	AEE28523.1	35.37	82	53	0	591	672	211	292	2e-07	41.6
Medtr4g122100.1	AEE28523.1	27.34	128	61	4	5	101	759	885	3e-08	40
Medtr4g122160.1	AEE28523.1	37.1	221	117	9	461	659	665	885	1e-32	122
Medtr4g122160.2	AEE28523.1	35.11	188	101	8	461	627	665	852	5e-26	100
Medtr4g122160.3	AEE28523.1	35.11	188	101	8	461	627	665	852	5e-26	100
Medtr4g123480.1	AEE28523.1	42.47	186	91	8	9	185	774	952	6e-36	124
Medtr4g123490.1	AEE28523.1	40.43	47	28	0	27	73	720	766	4e-08	37.4
Medtr4g123870.1	AEE28523.1	36.45	310	166	9	86	376	656	953	3e-48	165
Medtr4g123870.2	AEE28523.1	36.54	301	163	8	64	345	662	953	3e-48	164
Medtr4g123870.3	AEE28523.1	36.54	301	163	8	64	345	662	953	3e-48	164
Medtr4g123880.1	AEE28523.1	40.25	241	136	6	218	454	720	956	2e-47	165
Medtr4g123880.2	AEE28523.1	40.25	241	136	6	218	454	720	956	1e-47	165
Medtr4g123940.1	AEE28523.1	31.76	170	104	5	68	228	719	885	1e-15	66.6
Medtr4g123940.2	AEE28523.1	29.47	207	132	7	31	228	684	885	3e-16	67.4
Medtr4g124460.1	AEE28523.1	38.12	202	119	3	134	332	207	405	1e-26	99.4
Medtr4g124990.1	AEE28523.1	26.47	306	188	10	348	626	661	956	4e-32	120
Medtr4g125260.1	AEE28523.1	36.34	333	172	10	81	390	662	977	2e-49	171
Medtr4g125800.1	AEE28523.1	30.59	170	110	4	106	268	715	883	2e-20	80.1
Medtr4g125800.2	AEE28523.1	29.35	184	122	4	115	291	701	883	2e-20	80.5
Medtr4g125800.3	AEE28523.1	30.59	170	110	4	53	215	715	883	1e-20	80.1
Medtr4g125930.1	AEE28523.1	31.15	305	177	9	391	667	650	949	6e-34	126
Medtr4g125930.2	AEE28523.1	31.15	305	177	9	191	467	650	949	3e-34	125
Medtr4g126270.1	AEE28523.1	41.18	306	155	8	526	814	656	953	2e-55	196
Medtr4g126930.1	AEE28523.1	35.56	284	164	4	141	407	671	952	4e-53	181
Medtr4g126970.1	AEE28523.1	33.92	283	153	10	151	409	686	958	3e-41	145
Medtr4g127120.1	AEE28523.1	30.68	176	114	8	56	226	370	542	9e-10	47
Medtr4g127840.1	AEE28523.1	34.16	322	181	10	42	336	638	955	4e-53	179
Medtr4g128650.1	AEE28523.1	33.97	262	142	12	801	1040	653	905	6e-25	99
Medtr4g128820.1	AEE28523.1	28.14	167	111	4	54	211	721	887	6e-16	67.4
Medtr4g128990.1	AEE28523.1	31.88	298	176	9	261	536	664	956	2e-43	154
Medtr4g128990.2	AEE28523.1	31.88	298	176	9	260	535	664	956	2e-43	154
Medtr4g129010.1	AEE28523.1	37.14	315	173	6	26	318	646	957	2e-60	199
Medtr4g130210.1	AEE28523.1	33.08	529	273	19	89	565	454	953	3e-67	226
Medtr4g130210.2	AEE28523.1	33.2	518	265	19	34	499	465	953	5e-66	221
Medtr4g130390.1	AEE28523.1	28.17	1001	616	25	4	961	10	950	6e-99	325
Medtr4g130920.1	AEE28523.1	28.97	825	448	27	71	848	224	957	3e-68	233
Medtr4g131060.1	AEE28523.1	25.36	209	137	7	23	219	684	885	9e-14	60.5
Medtr4g131850.1	AEE28523.1	35.16	91	54	3	174	259	169	259	4e-08	44.7
Medtr4g131900.1	AEE28523.1	34.93	335	174	11	88	391	656	977	1e-49	169
Medtr4g132070.1	AEE28523.1	25.57	176	108	8	134	294	720	887	5e-07	39.3
Medtr4g132860.1	AEE28523.1	32.2	236	122	8	84	294	670	892	2e-27	102
Medtr4g133920.1	AEE28523.1	39.6	298	144	9	36	310	669	953	2e-51	172
Medtr4g417260.1	AEE28523.1	26.85	514	292	13	245	730	91	548	2e-34	129
Medtr4g417270.1	AEE28523.1	29.22	551	295	16	66	588	61	544	2e-44	162
Medtr4g417280.1	AEE28523.1	29.28	181	104	4	76	234	300	478	9e-14	61.6
Medtr4g485550.1	AEE28523.1	31.44	194	106	3	137	328	372	540	2e-18	74.7
Medtr5g005170.1	AEE28523.1	34.55	165	93	6	60	212	181	342	5e-21	80.1
Medtr5g005170.2	AEE28523.1	34.42	154	92	5	8	155	192	342	4e-21	79
Medtr5g005450.1	AEE28523.1	33.55	304	173	8	329	614	670	962	3e-47	167
Medtr5g005480.1	AEE28523.1	37.23	282	153	6	333	595	669	945	1e-51	181
Medtr5g005520.1	AEE28523.1	33.11	293	175	5	351	626	664	952	3e-43	155
Medtr5g005520.2	AEE28523.1	37.27	220	120	4	346	548	664	882	8e-40	143
Medtr5g005530.1	AEE28523.1	37.24	290	153	8	332	597	668	952	8e-48	168
Medtr5g006160.1	AEE28523.1	30.46	348	207	12	442	759	611	953	2e-35	131
Medtr5g006560.1	AEE28523.1	27.81	320	181	11	88	378	671	969	6e-23	88.6
Medtr5g006560.2	AEE28523.1	27.81	320	181	11	88	378	671	969	6e-23	88.6
Medtr5g006560.3	AEE28523.1	27.81	320	181	11	122	412	671	969	6e-23	89.4
Medtr5g008860.1	AEE28523.1	30.43	230	124	9	138	340	664	884	1e-16	70.9
Medtr5g009570.1	AEE28523.1	34.83	89	53	3	6	90	861	948	3e-11	48.1
Medtr5g009600.1	AEE28523.1	27.31	249	126	13	246	469	667	885	5e-14	63.2
Medtr5g009660.1	AEE28523.1	32.28	536	299	17	67	573	456	956	2e-63	214
Medtr5g009830.1	AEE28523.1	26.74	172	101	7	115	270	725	887	2e-07	40.8
Medtr5g009830.2	AEE28523.1	26.74	172	101	7	115	270	725	887	2e-07	40.8
Medtr5g009830.3	AEE28523.1	26.74	172	101	7	115	270	725	887	1e-07	40.4
Medtr5g010030.1	AEE28523.1	29.63	216	119	9	47	237	672	879	2e-12	55.8
Medtr5g010440.1	AEE28523.1	24.96	609	379	20	80	637	372	953	9e-44	156
Medtr5g010440.2	AEE28523.1	28.18	291	182	11	171	441	670	953	1e-27	103
Medtr5g010440.3	AEE28523.1	25.27	558	341	17	80	587	372	903	2e-39	142
Medtr5g010440.4	AEE28523.1	24.05	474	295	12	80	511	372	822	2e-32	119
Medtr5g010440.5	AEE28523.1	24.05	474	295	12	80	511	372	822	2e-32	119
Medtr5g010730.1	AEE28523.1	36.59	164	98	4	518	675	720	883	6e-25	98.2
Medtr5g010730.2	AEE28523.1	36.59	164	98	4	463	620	720	883	6e-25	97.8
Medtr5g011410.1	AEE28523.1	27.26	994	554	23	10	883	9	953	3e-87	290
Medtr5g011840.1	AEE28523.1	28.3	311	181	10	393	673	652	950	3e-27	105
Medtr5g011840.2	AEE28523.1	29.45	292	167	9	374	635	668	950	3e-27	104
Medtr5g011840.3	AEE28523.1	29.45	292	167	9	253	514	668	950	2e-27	104
Medtr5g013070.1	AEE28523.1	34.33	300	168	9	505	785	664	953	1e-42	154
Medtr5g013130.1	AEE28523.1	33.62	351	183	11	469	784	620	955	9e-45	161
Medtr5g013550.1	AEE28523.1	30.91	165	99	7	50	203	725	885	3e-13	58.2
Medtr5g013610.1	AEE28523.1	36.69	338	172	12	36	350	640	958	7e-52	174
Medtr5g014700.1	AEE28523.1	38.77	962	529	19	27	965	30	954	0	597
Medtr5g014720.1	AEE28523.1	37.06	1012	539	13	9	999	22	956	0	567
Medtr5g015050.1	AEE28523.1	30	190	103	5	92	257	454	637	1e-12	55.1
Medtr5g017080.1	AEE28523.1	36.63	303	159	9	161	439	660	953	6e-51	176
Medtr5g017080.2	AEE28523.1	40.34	233	109	6	161	370	660	885	2e-49	169
Medtr5g017140.1	AEE28523.1	30.83	133	72	8	84	202	755	881	5e-08	41.2
Medtr5g017830.1	AEE28523.1	28.7	223	129	10	140	340	672	886	2e-11	53.5
Medtr5g017890.1	AEE28523.1	28.25	223	129	8	377	578	671	883	2e-16	70.5
Medtr5g018050.1	AEE28523.1	30.57	193	116	9	62	241	725	912	1e-12	56.2
Medtr5g018050.2	AEE28523.1	30.57	193	116	9	29	208	725	912	7e-13	56.6
Medtr5g018050.3	AEE28523.1	32.14	168	93	9	62	215	725	885	6e-13	55.5
Medtr5g018070.1	AEE28523.1	27.66	188	93	6	553	709	93	268	1e-08	45.4
Medtr5g018570.1	AEE28523.1	32.89	301	166	9	328	603	664	953	2e-39	143
Medtr5g019040.1	AEE28523.1	31.65	357	166	17	257	558	616	949	6e-28	106
Medtr5g019050.1	AEE28523.1	36.51	241	136	7	389	625	725	952	2e-33	124
Medtr5g019070.1	AEE28523.1	29.24	1050	596	34	15	1012	8	962	4e-95	315
Medtr5g019700.1	AEE28523.1	27.8	241	136	10	89	301	722	952	2e-17	72
Medtr5g019940.1	AEE28523.1	38.52	270	134	6	245	489	651	913	2e-53	185
Medtr5g021080.1	AEE28523.1	37.36	91	55	1	598	688	211	299	5e-09	47
Medtr5g021290.1	AEE28523.1	33.33	282	135	3	104	335	197	475	4e-21	83.2
Medtr5g021670.1	AEE28523.1	30.21	566	355	11	177	738	64	593	2e-59	209
Medtr5g022030.1	AEE28523.1	27.93	222	130	10	103	301	670	884	1e-12	57.8
Medtr5g022030.2	AEE28523.1	27.93	222	130	10	103	301	670	884	1e-12	57
Medtr5g022950.1	AEE28523.1	35.53	76	28	2	8	62	803	878	9e-09	39.3
Medtr5g023150.1	AEE28523.1	33.79	219	122	7	294	489	665	883	8e-29	108
Medtr5g023150.2	AEE28523.1	33.79	219	122	7	197	392	665	883	3e-29	109
Medtr5g023980.1	AEE28523.1	34.29	312	171	9	76	369	665	960	1e-44	154
Medtr5g023980.2	AEE28523.1	38.92	203	94	6	90	274	665	855	1e-31	113
Medtr5g024410.1	AEE28523.1	30.17	179	77	5	64	201	714	885	2e-20	77.8
Medtr5g024420.1	AEE28523.1	20.34	118	75	2	1	116	867	967	9e-07	34.3
Medtr5g024450.1	AEE28523.1	27.62	1039	598	28	49	1034	30	967	2e-88	296
Medtr5g024510.1	AEE28523.1	33.62	116	65	6	621	728	789	900	9e-08	42.7
Medtr5g024510.2	AEE28523.1	33.62	116	65	6	499	606	789	900	7e-08	42.7
Medtr5g024510.3	AEE28523.1	33.62	116	65	6	621	728	789	900	7e-08	42.7
Medtr5g024780.1	AEE28523.1	27.31	238	164	8	269	498	306	542	2e-17	72.8
Medtr5g024780.2	AEE28523.1	27.31	238	164	8	269	498	306	542	2e-17	72.8
Medtr5g025020.1	AEE28523.1	32.94	337	197	11	318	636	627	952	1e-44	159
Medtr5g025180.1	AEE28523.1	30.77	481	281	11	110	571	388	835	8e-43	153
Medtr5g025840.1	AEE28523.1	32.13	389	232	5	65	453	191	547	1e-47	172
Medtr5g025850.1	AEE28523.1	28.11	1053	607	28	5	1006	10	963	9e-93	308
Medtr5g025860.1	AEE28523.1	29.3	1000	597	30	12	980	30	950	8e-87	290
Medtr5g025880.1	AEE28523.1	24.64	962	590	24	417	1286	30	948	1e-60	213
Medtr5g025890.1	AEE28523.1	27.9	993	613	28	41	1002	30	950	1e-95	316
Medtr5g025900.1	AEE28523.1	29.18	514	304	17	34	505	27	522	6e-34	124
Medtr5g025910.1	AEE28523.1	28.37	363	217	7	96	430	199	546	4e-28	104
Medtr5g025920.1	AEE28523.1	36.7	109	64	2	14	118	272	379	7e-15	60.1
Medtr5g025930.1	AEE28523.1	27.28	997	604	25	32	983	30	950	7e-96	319
Medtr5g025950.1	AEE28523.1	28.87	1015	618	27	44	1030	30	968	1e-94	313
Medtr5g026000.1	AEE28523.1	28.14	1027	587	28	31	1007	30	955	4e-89	297
Medtr5g026010.1	AEE28523.1	28.33	1052	564	32	31	1011	30	962	2e-92	306
Medtr5g026090.1	AEE28523.1	27.61	891	557	20	91	941	108	950	5e-81	278
Medtr5g026150.1	AEE28523.1	28.05	1016	595	27	10	981	27	950	1e-89	300
Medtr5g026160.1	AEE28523.1	27.79	1047	619	26	3	1001	14	971	6e-92	305
Medtr5g026200.1	AEE28523.1	27.96	862	477	20	32	855	195	950	6e-80	268
Medtr5g026370.1	AEE28523.1	37.34	308	155	10	97	380	671	964	2e-51	175
Medtr5g026510.1	AEE28523.1	36.12	551	284	15	73	581	434	958	1e-85	278
Medtr5g026510.2	AEE28523.1	36.12	551	284	15	73	581	434	958	1e-85	278
Medtr5g026760.1	AEE28523.1	29.64	577	317	11	88	626	374	899	2e-55	191
Medtr5g026960.1	AEE28523.1	30.59	219	116	12	7	194	666	879	1e-15	66.2
Medtr5g027860.1	AEE28523.1	30.66	137	75	5	571	702	171	292	1e-08	45.8
Medtr5g027900.1	AEE28523.1	29.2	137	77	5	573	704	171	292	5e-08	43.5
Medtr5g028070.1	AEE28523.1	32.14	112	70	3	707	815	188	296	1e-07	42.4
Medtr5g028290.1	AEE28523.1	28.43	197	112	9	520	700	84	267	5e-07	40.8
Medtr5g029670.1	AEE28523.1	35.62	73	42	2	120	187	760	832	1e-08	42
Medtr5g030920.1	AEE28523.1	35.17	489	265	14	402	871	500	955	3e-58	204
Medtr5g030920.2	AEE28523.1	34.23	485	252	14	402	848	500	955	5e-60	209
Medtr5g031870.1	AEE28523.1	36.33	289	163	9	141	409	669	956	3e-48	167
Medtr5g031870.2	AEE28523.1	35.99	289	159	9	141	404	669	956	7e-48	165
Medtr5g032010.1	AEE28523.1	25.67	261	146	7	500	718	719	973	4e-18	75.9
Medtr5g032910.1	AEE28523.1	29.06	234	131	9	171	372	312	542	1e-13	60.1
Medtr5g033490.1	AEE28523.1	36.64	292	155	6	311	582	668	949	2e-45	160
Medtr5g033690.1	AEE28523.1	36.63	303	159	8	310	590	665	956	6e-53	184
Medtr5g033820.1	AEE28523.1	37.06	313	163	11	287	576	652	953	6e-52	181
Medtr5g034210.1	AEE28523.1	35.86	304	166	8	141	423	661	956	1e-55	189
Medtr5g034210.2	AEE28523.1	35.86	304	166	8	61	343	661	956	1e-56	190
Medtr5g034210.3	AEE28523.1	35.86	304	166	8	54	336	661	956	1e-56	189
Medtr5g035030.1	AEE28523.1	36.59	317	166	10	49	341	648	953	3e-53	178
Medtr5g035910.1	AEE28523.1	35.76	316	175	11	323	617	645	953	1e-52	184
Medtr5g037160.1	AEE28523.1	28.28	244	144	9	21	246	349	579	3e-11	52.8
Medtr5g037410.1	AEE28523.1	39.26	242	121	6	313	541	657	885	2e-43	154
Medtr5g037590.1	AEE28523.1	35.77	123	77	2	536	656	194	316	2e-09	48.1
Medtr5g038450.1	AEE28523.1	38.12	320	155	11	121	416	652	952	4e-51	176
Medtr5g038600.1	AEE28523.1	24.83	302	189	9	388	664	661	949	6e-20	81.6
Medtr5g038870.1	AEE28523.1	34.9	341	176	12	48	360	634	956	2e-49	169
Medtr5g042440.1	AEE28523.1	36.65	251	143	6	381	622	725	968	5e-39	141
Medtr5g043800.1	AEE28523.1	30.53	285	146	6	71	307	214	494	4e-34	122
Medtr5g044680.1	AEE28523.1	28.05	1048	592	29	43	1033	30	972	2e-83	281
Medtr5g044680.2	AEE28523.1	27.12	1003	563	26	43	937	30	972	2e-87	291
Medtr5g045190.1	AEE28523.1	31.61	155	98	4	289	435	729	883	2e-15	67.4
Medtr5g045910.1	AEE28523.1	31.15	1021	569	19	58	1062	52	954	5e-136	432
Medtr5g046350.1	AEE28523.1	25.67	631	319	20	336	960	61	547	6e-40	147
Medtr5g047060.1	AEE28523.1	35.37	328	174	9	494	793	633	950	2e-44	160
Medtr5g047070.1	AEE28523.1	37.99	308	162	10	259	547	656	953	3e-50	174
Medtr5g047110.1	AEE28523.1	33.23	328	166	9	493	777	633	950	5e-40	146
Medtr5g047120.1	AEE28523.1	38.11	307	161	10	501	788	657	953	1e-49	176
Medtr5g047330.1	AEE28523.1	35.25	122	48	4	78	174	104	219	7e-12	50.8
Medtr5g047340.1	AEE28523.1	29.15	199	101	7	205	389	376	548	1e-11	53.9
Medtr5g047390.1	AEE28523.1	27.9	423	282	9	524	941	143	547	8e-30	114
Medtr5g055070.1	AEE28523.1	32.4	287	173	6	460	728	669	952	3e-44	159
Medtr5g055070.2	AEE28523.1	30.28	317	189	6	426	723	603	906	4e-38	139
Medtr5g055070.3	AEE28523.1	29.12	364	225	7	426	770	603	952	2e-44	160
Medtr5g055310.1	AEE28523.1	34.78	299	154	11	318	589	672	956	3e-40	145
Medtr5g055470.1	AEE28523.1	33.33	306	164	10	333	606	657	954	3e-42	151
Medtr5g057345.1	AEE28523.1	29.17	288	142	10	1	241	680	952	2e-16	66.6
Medtr5g057660.1	AEE28523.1	29.77	299	148	10	35	286	669	952	2e-18	73.6
Medtr5g058090.1	AEE28523.1	32.4	463	267	10	439	858	496	955	8e-52	184
Medtr5g059280.1	AEE28523.1	23.53	238	148	9	360	589	672	883	1e-08	45.1
Medtr5g059280.2	AEE28523.1	23.53	238	148	9	337	566	672	883	1e-08	45.1
Medtr5g059280.3	AEE28523.1	23.53	238	148	9	253	482	672	883	8e-09	45.4
Medtr5g059880.1	AEE28523.1	30.04	223	128	8	191	389	665	883	4e-18	74.3
Medtr5g059910.1	AEE28523.1	26.87	294	169	13	130	381	665	954	5e-19	77
Medtr5g059940.1	AEE28523.1	29.6	223	129	8	124	322	665	883	4e-18	73.9
Medtr5g060350.1	AEE28523.1	29.6	223	129	8	320	518	665	883	1e-17	73.6
Medtr5g061510.1	AEE28523.1	30.59	376	229	9	38	384	33	405	1e-31	115
Medtr5g063740.1	AEE28523.1	30.83	399	242	10	498	890	217	587	6e-35	130
Medtr5g063760.1	AEE28523.1	31.16	398	242	10	122	514	217	587	1e-37	136
Medtr5g064540.1	AEE28523.1	27.08	240	155	9	2	227	679	912	6e-15	63.2
Medtr5g064540.2	AEE28523.1	27.39	241	153	10	2	227	679	912	6e-15	61.6
Medtr5g065130.1	AEE28523.1	35.42	288	161	7	344	611	670	952	2e-46	164
Medtr5g066490.1	AEE28523.1	36.2	221	121	7	644	845	664	883	3e-30	115
Medtr5g067150.1	AEE28523.1	27.32	205	135	5	15	209	685	885	5e-17	70.9
Medtr5g067150.2	AEE28523.1	27.32	205	135	5	15	209	685	885	2e-17	71.2
Medtr5g067150.3	AEE28523.1	27.32	205	135	5	15	209	685	885	3e-17	71.2
Medtr5g067250.1	AEE28523.1	33.44	323	188	7	474	774	636	953	1e-48	173
Medtr5g067310.1	AEE28523.1	33.92	286	170	5	12	280	670	953	1e-47	161
Medtr5g068190.1	AEE28523.1	32.25	307	185	7	321	609	651	952	2e-47	167
Medtr5g068210.1	AEE28523.1	32.16	538	283	18	83	590	472	957	2e-56	194
Medtr5g068250.1	AEE28523.1	35.91	259	144	6	307	548	632	885	8e-44	155
Medtr5g068260.1	AEE28523.1	32.33	331	198	8	292	604	630	952	3e-48	170
Medtr5g068290.1	AEE28523.1	37.82	193	100	5	154	327	664	855	2e-34	123
Medtr5g068770.1	AEE28523.1	24.79	359	217	13	322	638	609	956	1e-26	103
Medtr5g069000.1	AEE28523.1	30.46	197	98	9	810	997	724	890	6e-15	66.6
Medtr5g069580.1	AEE28523.1	28.33	699	401	21	2	693	5	610	3e-49	176
Medtr5g069600.1	AEE28523.1	35.62	306	168	8	116	401	656	952	2e-50	173
Medtr5g071560.1	AEE28523.1	28.36	134	82	6	90	209	752	885	8e-09	44.3
Medtr5g072500.1	AEE28523.1	27.13	188	113	10	363	540	716	889	8e-11	51.6
Medtr5g075060.1	AEE28523.1	26.8	250	140	8	17	240	671	903	2e-16	69.7
Medtr5g075100.1	AEE28523.1	29.67	209	125	9	28	223	684	883	1e-17	72.8
Medtr5g075220.1	AEE28523.1	32.11	218	124	10	31	228	670	883	3e-22	88.6
Medtr5g075630.1	AEE28523.1	37.5	240	134	8	396	626	722	954	1e-37	137
Medtr5g075650.1	AEE28523.1	38.64	308	158	7	605	886	651	953	4e-48	172
Medtr5g075650.2	AEE28523.1	38.64	308	158	7	605	886	651	953	4e-48	172
Medtr5g075650.3	AEE28523.1	38.64	308	158	7	605	886	651	953	4e-48	172
Medtr5g077100.1	AEE28523.1	36.61	336	182	11	330	643	626	952	6e-51	179
Medtr5g077430.1	AEE28523.1	34.56	298	171	7	588	868	662	952	3e-50	179
Medtr5g078080.1	AEE28523.1	34.87	304	162	11	334	608	657	953	9e-45	159
Medtr5g079540.1	AEE28523.1	38.11	244	141	7	93	334	717	952	2e-39	138
Medtr5g079840.1	AEE28523.1	34.75	354	188	13	51	380	638	972	2e-47	163
Medtr5g079980.1	AEE28523.1	28.14	558	318	13	207	756	64	546	3e-44	160
Medtr5g080000.1	AEE28523.1	30.9	602	335	20	33	609	29	574	4e-42	153
Medtr5g081920.1	AEE28523.1	28.91	460	256	13	164	599	111	523	4e-32	120
Medtr5g082270.1	AEE28523.1	29.93	558	300	15	58	585	51	547	4e-49	176
Medtr5g082275.1	AEE28523.1	27.78	108	64	2	33	138	854	949	2e-12	52
Medtr5g082290.1	AEE28523.1	28.6	1028	585	30	34	1009	28	958	4e-86	288
Medtr5g082320.1	AEE28523.1	28.62	269	139	8	39	278	714	958	6e-31	111
Medtr5g082330.1	AEE28523.1	33.33	69	35	2	6	63	822	890	4e-09	40.8
Medtr5g082370.1	AEE28523.1	33.41	410	234	8	97	499	193	570	5e-40	145
Medtr5g082380.1	AEE28523.1	34.16	243	133	6	2	241	724	942	8e-39	134
Medtr5g082420.1	AEE28523.1	29.84	821	469	18	91	868	193	949	2e-82	275
Medtr5g082460.1	AEE28523.1	27.95	1016	583	28	28	990	30	949	4e-79	268
Medtr5g082630.1	AEE28523.1	35.91	323	169	12	479	783	653	955	1e-37	139
Medtr5g082920.1	AEE28523.1	33.06	372	216	4	115	486	209	547	2e-51	183
Medtr5g083440.1	AEE28523.1	35.48	62	40	0	53	114	487	548	7e-09	42.7
Medtr5g083480.1	AEE28523.1	34.63	309	170	11	486	768	655	957	1e-44	160
Medtr5g083480.2	AEE28523.1	34.63	309	170	11	489	771	655	957	9e-45	160
Medtr5g083910.1	AEE28523.1	40.21	291	145	8	664	932	670	953	1e-56	199
Medtr5g083910.2	AEE28523.1	40.21	291	145	8	532	800	670	953	2e-57	200
Medtr5g085700.1	AEE28523.1	31.18	1023	586	29	22	1011	14	951	1e-122	391
Medtr5g085790.1	AEE28523.1	32.3	257	156	6	384	639	721	960	5e-33	123
Medtr5g085910.1	AEE28523.1	26.61	481	316	8	526	996	94	547	1e-36	136
Medtr5g085920.1	AEE28523.1	25.68	662	364	14	483	1114	74	637	1e-37	139
Medtr5g085930.1	AEE28523.1	25.9	332	212	8	85	393	226	546	2e-11	53.5
Medtr5g085970.1	AEE28523.1	29.57	514	303	16	390	882	48	523	3e-29	112
Medtr5g086030.1	AEE28523.1	37.89	285	143	10	344	603	670	945	6e-46	162
Medtr5g086040.1	AEE28523.1	40.93	237	127	7	328	559	721	949	2e-45	160
Medtr5g086040.2	AEE28523.1	42.11	190	97	6	366	550	721	902	1e-36	132
Medtr5g086040.3	AEE28523.1	40.93	237	127	7	176	407	721	949	3e-46	160
Medtr5g086040.4	AEE28523.1	40.93	237	127	7	69	300	721	949	9e-47	159
Medtr5g086040.5	AEE28523.1	40.93	237	127	7	69	300	721	949	9e-47	159
Medtr5g086040.6	AEE28523.1	40.93	237	127	7	69	300	721	949	9e-47	159
Medtr5g086080.1	AEE28523.1	36.42	302	143	11	152	428	672	949	2e-47	164
Medtr5g086090.1	AEE28523.1	35.43	302	146	11	312	588	672	949	2e-44	157
Medtr5g086120.1	AEE28523.1	37.67	300	140	11	313	587	672	949	1e-48	170
Medtr5g086130.1	AEE28523.1	38.28	290	145	9	325	589	669	949	2e-48	170
Medtr5g086130.2	AEE28523.1	38.28	290	145	9	323	587	669	949	2e-48	170
Medtr5g086330.1	AEE28523.1	42.59	216	111	7	8	217	741	949	6e-45	150
Medtr5g086530.1	AEE28523.1	32.2	441	257	10	268	700	168	574	2e-42	155
Medtr5g086540.1	AEE28523.1	34.27	356	180	14	227	553	619	949	1e-49	173
Medtr5g086550.1	AEE28523.1	26.43	575	321	19	306	862	57	547	1e-31	120
Medtr5g086570.1	AEE28523.1	31.02	490	276	10	494	973	111	548	7e-47	169
Medtr5g086600.1	AEE28523.1	28.19	525	303	18	57	535	50	546	2e-29	110
Medtr5g086620.1	AEE28523.1	27.54	570	327	22	69	624	50	547	8e-30	113
Medtr5g086630.1	AEE28523.1	26.66	664	318	20	69	702	50	574	3e-34	128
Medtr5g086650.1	AEE28523.1	42	50	29	0	34	83	498	547	1e-07	37.7
Medtr5g086790.1	AEE28523.1	27.23	224	138	8	396	604	670	883	8e-14	61.6
Medtr5g086810.1	AEE28523.1	29.2	572	317	15	350	914	58	548	4e-44	160
Medtr5g086940.1	AEE28523.1	34	100	61	3	177	275	788	883	5e-14	60.1
Medtr5g086945.1	AEE28523.1	28.4	595	302	19	4	593	73	548	5e-37	136
Medtr5g086960.1	AEE28523.1	35	100	60	3	48	146	788	883	6e-16	63.5
Medtr5g086970.1	AEE28523.1	27.6	221	141	9	165	373	670	883	1e-15	65.9
Medtr5g087050.1	AEE28523.1	27.23	224	138	8	328	536	670	883	1e-13	61.2
Medtr5g087070.1	AEE28523.1	27.55	548	308	14	278	814	77	546	6e-41	150
Medtr5g087080.1	AEE28523.1	29.57	328	205	5	558	883	244	547	4e-32	121
Medtr5g087090.1	AEE28523.1	29.39	490	287	8	503	982	137	577	1e-38	143
Medtr5g087240.1	AEE28523.1	30.18	222	134	10	340	548	670	883	3e-16	69.7
Medtr5g087250.1	AEE28523.1	27.6	221	141	9	233	441	670	883	2e-15	66.2
Medtr5g087320.1	AEE28523.1	31.34	536	310	11	412	942	95	577	7e-45	162
Medtr5g087340.1	AEE28523.1	31.06	631	412	13	25	648	24	638	2e-69	239
Medtr5g087350.1	AEE28523.1	30.01	1003	571	26	26	976	26	949	1e-119	384
Medtr5g087360.1	AEE28523.1	30.64	953	590	21	50	981	51	953	3e-115	379
Medtr5g087360.2	AEE28523.1	30.64	953	590	21	50	981	51	953	3e-115	379
Medtr5g087360.3	AEE28523.1	27.98	915	479	24	2	781	84	953	7e-78	267
Medtr5g087370.1	AEE28523.1	31.02	922	563	25	58	938	60	949	4e-114	368
Medtr5g087780.1	AEE28523.1	28.57	525	336	16	20	529	30	530	8e-31	117
Medtr5g087840.1	AEE28523.1	36.49	148	89	5	31	174	33	179	7e-20	76.3
Medtr5g087840.2	AEE28523.1	36.36	121	73	4	31	148	33	152	7e-15	60.5
Medtr5g087840.3	AEE28523.1	37.29	118	70	4	31	145	33	149	2e-16	64.7
Medtr5g088350.1	AEE28523.1	29.55	220	134	8	9	215	674	885	3e-19	77.8
Medtr5g088350.2	AEE28523.1	29.55	220	134	8	9	215	674	885	4e-19	77.4
Medtr5g088350.3	AEE28523.1	29.55	220	134	8	9	215	674	885	2e-19	77.4
Medtr5g088400.1	AEE28523.1	35.92	309	153	11	69	352	665	953	8e-46	158
Medtr5g088400.2	AEE28523.1	34.05	232	116	6	69	278	665	881	3e-30	109
Medtr5g088435.1	AEE28523.1	44.74	38	21	0	3	40	845	882	1e-09	41.6
Medtr5g089160.1	AEE28523.1	28.96	480	285	11	124	573	94	547	3e-31	118
Medtr5g089320.1	AEE28523.1	28.44	211	130	8	74	271	685	887	2e-10	50.4
Medtr5g089890.1	AEE28523.1	39.13	46	28	0	120	165	722	767	6e-08	39.3
Medtr5g090100.1	AEE28523.1	35.56	956	544	23	37	956	33	952	7e-138	430
Medtr5g091380.1	AEE28523.1	38.85	296	157	9	186	462	669	959	2e-51	177
Medtr5g091380.2	AEE28523.1	38.85	296	157	9	186	462	669	959	2e-51	177
Medtr5g091380.3	AEE28523.1	38.85	296	157	9	186	462	669	959	2e-51	177
Medtr5g091380.4	AEE28523.1	38.85	296	157	9	186	462	669	959	2e-51	177
Medtr5g091380.5	AEE28523.1	38.85	296	157	9	186	462	669	959	2e-51	177
Medtr5g091380.6	AEE28523.1	38.85	296	157	9	186	462	669	959	2e-51	177
Medtr5g091380.7	AEE28523.1	38.85	296	157	9	186	462	669	959	2e-51	177
Medtr5g091380.8	AEE28523.1	38.85	296	157	9	186	462	669	959	2e-51	177
Medtr5g091680.1	AEE28523.1	29.71	239	142	11	4	223	650	881	3e-10	49.7
Medtr5g091680.2	AEE28523.1	29.71	239	142	11	6	225	650	881	3e-10	49.7
Medtr5g091680.3	AEE28523.1	29.71	239	142	11	6	225	650	881	1e-10	50.4
Medtr5g091680.4	AEE28523.1	29.71	239	142	11	6	225	650	881	2e-10	49.7
Medtr5g091880.1	AEE28523.1	28.33	240	155	5	201	425	716	953	1e-24	94.7
Medtr5g091950.1	AEE28523.1	34.59	370	200	11	607	950	600	953	2e-53	190
Medtr5g091950.2	AEE28523.1	34.59	370	200	11	517	860	600	953	1e-53	189
Medtr5g091950.3	AEE28523.1	34.59	370	200	11	472	815	600	953	1e-53	189
Medtr5g092120.1	AEE28523.1	39.25	293	149	8	74	346	670	953	7e-50	169
Medtr5g092810.1	AEE28523.1	24.24	198	131	8	109	295	698	887	2e-07	40.8
Medtr5g092815.1	AEE28523.1	25.91	220	137	8	97	294	672	887	5e-10	48.1
Medtr5g094380.1	AEE28523.1	31.01	258	156	7	289	530	702	953	1e-33	124
Medtr5g094390.1	AEE28523.1	30.73	218	125	11	32	228	671	883	1e-18	73.9
Medtr5g094390.2	AEE28523.1	29.05	148	86	8	32	164	671	814	4e-09	43.9
Medtr5g094800.1	AEE28523.1	28.72	376	219	11	79	437	230	573	3e-20	81.3
Medtr5g094820.1	AEE28523.1	26.96	586	308	19	201	753	79	577	6e-24	95.9
Medtr5g095120.1	AEE28523.1	30.51	495	292	18	31	494	29	502	2e-33	126
Medtr5g095200.1	AEE28523.1	34.21	114	74	1	77	190	268	380	5e-15	63.2
Medtr5g095420.1	AEE28523.1	31.13	530	337	16	260	777	74	587	6e-39	143
Medtr5g095970.1	AEE28523.1	34.63	335	194	10	317	631	625	954	1e-50	177
Medtr5g096320.1	AEE28523.1	24.63	467	263	9	52	493	146	548	1e-23	93.2
Medtr5g096340.1	AEE28523.1	27.74	566	356	16	29	588	29	547	8e-33	124
Medtr5g096360.1	AEE28523.1	33.33	300	185	8	568	862	91	380	2e-33	125
Medtr5g096530.1	AEE28523.1	30.09	977	605	20	1	924	1	952	4e-107	346
Medtr5g097530.1	AEE28523.1	30.94	223	120	12	27	224	670	883	2e-18	73.2
Medtr5g097530.2	AEE28523.1	30.94	223	120	12	27	224	670	883	2e-18	73.2
Medtr5g097530.3	AEE28523.1	30.94	223	120	12	27	224	670	883	2e-18	73.2
Medtr5g098970.1	AEE28523.1	28.7	230	144	7	127	336	720	949	3e-20	81.6
Medtr5g099130.1	AEE28523.1	33.53	334	186	10	89	396	651	974	6e-39	137
Medtr5g099130.2	AEE28523.1	33.53	334	186	10	85	392	651	974	7e-39	137
Medtr5g099130.3	AEE28523.1	33.53	334	186	10	78	385	651	974	8e-39	137
Medtr5g099240.1	AEE28523.1	35.11	94	44	5	216	299	801	887	3e-07	40
Medtr5g099240.2	AEE28523.1	35.11	94	44	5	144	227	801	887	3e-07	40
Medtr5g099240.3	AEE28523.1	35.11	94	44	5	144	227	801	887	3e-07	40
Medtr5g099240.4	AEE28523.1	35.11	94	44	5	144	227	801	887	3e-07	40
Medtr6g004440.1	AEE28523.1	25.5	149	85	3	119	248	811	952	2e-08	42.4
Medtr6g004720.1	AEE28523.1	27.22	169	98	7	250	400	666	827	1e-08	45.1
Medtr6g005210.1	AEE28523.1	26.32	209	142	7	89	288	684	889	8e-13	57.8
Medtr6g006770.1	AEE28523.1	32.3	161	104	2	62	218	725	884	2e-20	82.8
Medtr6g006880.1	AEE28523.1	36.96	46	29	0	69	114	722	767	2e-07	36.6
Medtr6g007603.1	AEE28523.1	32.12	302	159	12	75	347	669	953	8e-28	103
Medtr6g007690.1	AEE28523.1	33.11	293	173	7	68	338	664	955	2e-45	156
Medtr6g009370.1	AEE28523.1	35.05	291	161	9	302	570	664	948	2e-40	145
Medtr6g011330.1	AEE28523.1	37.5	320	179	11	118	424	652	963	1e-47	165
Medtr6g011570.1	AEE28523.1	35.57	298	162	10	70	350	669	953	1e-47	164
Medtr6g012810.1	AEE28523.1	35.52	290	166	6	605	876	670	956	1e-50	180
Medtr6g012810.2	AEE28523.1	36.76	185	98	4	599	766	664	846	3e-31	118
Medtr6g012980.1	AEE28523.1	26	200	127	6	96	274	688	887	2e-14	62.4
Medtr6g012990.1	AEE28523.1	29.35	184	117	4	46	220	708	887	2e-17	72.4
Medtr6g012990.2	AEE28523.1	29.35	184	117	4	46	220	708	887	7e-18	72.8
Medtr6g013030.1	AEE28523.1	30.8	224	131	7	108	310	664	884	1e-16	70.9
Medtr6g015190.1	AEE28523.1	30.24	926	570	23	220	1109	72	957	4e-83	281
Medtr6g015265.1	AEE28523.1	29.51	925	577	23	220	1108	72	957	1e-80	273
Medtr6g015265.2	AEE28523.1	29.51	925	577	23	220	1108	72	957	1e-80	273
Medtr6g015560.1	AEE28523.1	34.69	49	32	0	4	52	197	245	6e-07	33.5
Medtr6g015695.1	AEE28523.1	28.33	120	81	2	656	771	162	280	2e-07	41.6
Medtr6g015720.1	AEE28523.1	28.16	174	111	5	473	634	117	288	3e-07	40.8
Medtr6g015805.1	AEE28523.1	32.64	288	174	6	540	810	671	955	5e-43	156
Medtr6g016040.1	AEE28523.1	34.8	296	160	7	122	387	672	964	2e-47	163
Medtr6g016040.2	AEE28523.1	34.8	296	160	7	122	387	672	964	2e-47	163
Medtr6g016050.1	AEE28523.1	28.57	378	219	13	701	1068	187	523	1e-23	95.5
Medtr6g016055.1	AEE28523.1	27.11	450	275	16	6	424	8	435	2e-20	82
Medtr6g016060.1	AEE28523.1	27.11	450	275	16	6	424	8	435	2e-20	82
Medtr6g016065.1	AEE28523.1	27.11	450	275	16	6	424	8	435	2e-20	82
Medtr6g016070.1	AEE28523.1	27.11	450	275	16	6	424	8	435	2e-20	82
Medtr6g016075.1	AEE28523.1	27.11	450	275	16	6	424	8	435	2e-20	82
Medtr6g016080.1	AEE28523.1	27.11	450	275	16	6	424	8	435	2e-20	82
Medtr6g016085.1	AEE28523.1	27.11	450	275	16	6	424	8	435	2e-20	82
Medtr6g016090.1	AEE28523.1	27.11	450	275	16	6	424	8	435	2e-20	82
Medtr6g016095.1	AEE28523.1	27.11	450	275	16	6	424	8	435	2e-20	82
Medtr6g016100.1	AEE28523.1	27.11	450	275	16	6	424	8	435	2e-20	82
Medtr6g016105.1	AEE28523.1	27.11	450	275	16	6	424	8	435	2e-20	82
Medtr6g016110.1	AEE28523.1	27.11	450	275	16	6	424	8	435	2e-20	82
Medtr6g016115.1	AEE28523.1	27.11	450	275	16	6	424	8	435	2e-20	82
Medtr6g016120.1	AEE28523.1	27.11	450	275	16	6	424	8	435	2e-20	82
Medtr6g016125.1	AEE28523.1	27.11	450	275	16	6	424	8	435	2e-20	82
Medtr6g016130.1	AEE28523.1	29.45	550	300	17	254	776	99	587	2e-40	148
Medtr6g016135.1	AEE28523.1	35.66	129	75	2	107	228	417	544	4e-16	68.2
Medtr6g016140.1	AEE28523.1	28.46	534	316	14	322	851	96	567	9e-31	117
Medtr6g016195.1	AEE28523.1	28.52	582	311	18	444	993	96	604	2e-47	171
Medtr6g016200.1	AEE28523.1	31.63	313	194	10	42	347	269	568	2e-33	121
Medtr6g016210.1	AEE28523.1	29.41	527	316	18	367	873	57	547	9e-38	140
Medtr6g016260.1	AEE28523.1	32.72	162	97	7	55	207	725	883	1e-17	73.9
Medtr6g016420.1	AEE28523.1	31.86	113	69	4	560	671	187	292	6e-07	40
Medtr6g016420.2	AEE28523.1	31.86	113	69	4	560	671	187	292	5e-07	40.4
Medtr6g016495.1	AEE28523.1	31.84	534	293	11	86	574	446	953	1e-67	227
Medtr6g016495.2	AEE28523.1	32.71	480	252	11	86	520	446	899	4e-62	209
Medtr6g023390.1	AEE28523.1	26.62	665	405	21	137	755	328	955	7e-36	133
Medtr6g027720.1	AEE28523.1	24.55	330	208	12	453	755	640	955	1e-24	97.1
Medtr6g033130.1	AEE28523.1	31.01	287	157	13	973	1227	672	949	3e-23	93.6
Medtr6g033130.2	AEE28523.1	32.67	202	109	10	973	1156	672	864	2e-15	68.2
Medtr6g033130.3	AEE28523.1	31.01	287	157	13	973	1227	672	949	3e-23	93.6
Medtr6g034380.1	AEE28523.1	27.6	337	212	5	466	778	209	537	1e-22	90.5
Medtr6g034410.1	AEE28523.1	30.06	469	268	11	531	986	126	547	1e-37	140
Medtr6g034450.1	AEE28523.1	28.63	510	306	9	213	695	69	547	8e-38	139
Medtr6g034470.1	AEE28523.1	30.42	549	328	14	485	1026	86	587	8e-36	134
Medtr6g036780.1	AEE28523.1	28.32	1031	577	27	32	987	19	962	9e-101	330
Medtr6g036790.1	AEE28523.1	28.91	958	578	28	27	936	14	916	2e-91	304
Medtr6g036840.1	AEE28523.1	28.84	1023	619	29	32	1024	19	962	4e-102	334
Medtr6g036870.1	AEE28523.1	28.83	933	538	26	26	885	19	898	8e-89	295
Medtr6g036890.1	AEE28523.1	27.98	1040	595	28	3	989	24	962	8e-102	333
Medtr6g037350.1	AEE28523.1	46.94	49	26	0	118	166	719	767	1e-09	44.3
Medtr6g037750.1	AEE28523.1	28.83	555	345	17	577	1122	74	587	2e-41	152
Medtr6g038190.1	AEE28523.1	25.93	536	303	18	14	510	30	510	2e-25	98.6
Medtr6g038670.1	AEE28523.1	28.98	559	321	16	516	1039	70	587	1e-39	146
Medtr6g038700.1	AEE28523.1	28.49	551	347	18	627	1168	92	604	3e-38	142
Medtr6g038730.1	AEE28523.1	28.4	595	367	18	495	1074	41	591	3e-38	142
Medtr6g038760.1	AEE28523.1	32.24	245	158	4	84	323	299	540	4e-31	114
Medtr6g038790.1	AEE28523.1	27.09	539	301	12	21	535	70	540	1e-36	133
Medtr6g038790.2	AEE28523.1	27.09	539	301	12	31	545	70	540	2e-36	133
Medtr6g038820.1	AEE28523.1	28.15	270	138	8	16	240	14	272	2e-14	63.2
Medtr6g038910.1	AEE28523.1	30.88	570	299	23	284	826	69	570	1e-41	152
Medtr6g038930.1	AEE28523.1	44.26	61	34	0	79	139	484	544	1e-13	55.8
Medtr6g038940.1	AEE28523.1	30.02	573	332	16	472	1037	77	587	2e-42	155
Medtr6g038980.1	AEE28523.1	28.54	487	308	14	245	716	79	540	4e-33	124
Medtr6g039110.1	AEE28523.1	29.27	615	335	21	279	840	3	570	2e-35	132
Medtr6g039180.1	AEE28523.1	29.36	596	359	20	540	1118	54	604	3e-41	151
Medtr6g040210.1	AEE28523.1	31.85	898	475	22	31	831	88	945	4e-102	330
Medtr6g040230.1	AEE28523.1	30.81	185	124	4	81	264	196	377	1e-18	76.6
Medtr6g043510.1	AEE28523.1	33.13	335	199	7	446	762	626	953	2e-46	166
Medtr6g043790.1	AEE28523.1	35.5	307	171	8	480	767	655	953	1e-45	164
Medtr6g044740.1	AEE28523.1	31.65	297	166	11	337	608	672	956	4e-37	135
Medtr6g044830.1	AEE28523.1	30.31	353	202	11	259	587	624	956	9e-42	149
Medtr6g045030.1	AEE28523.1	32.72	324	175	8	91	380	639	953	3e-43	151
Medtr6g046620.1	AEE28523.1	33.33	105	63	4	515	612	160	264	1e-07	42.7
Medtr6g048090.1	AEE28523.1	37.42	310	160	13	483	768	654	953	2e-44	160
Medtr6g048250.1	AEE28523.1	28.8	184	118	4	46	220	708	887	5e-17	71.2
Medtr6g048250.2	AEE28523.1	28.8	184	118	4	46	220	708	887	5e-17	71.2
Medtr6g048250.3	AEE28523.1	28.8	184	118	4	46	220	708	887	3e-17	71.2
Medtr6g048250.4	AEE28523.1	28.8	184	118	4	46	220	708	887	2e-17	71.6
Medtr6g051800.1	AEE28523.1	27.27	605	349	15	311	891	91	628	6e-36	134
Medtr6g052970.1	AEE28523.1	31.94	288	149	5	13	258	600	882	8e-41	141
Medtr6g052990.1	AEE28523.1	32.09	134	83	6	3	132	819	948	9e-17	67.8
Medtr6g053000.1	AEE28523.1	32.36	343	202	10	289	611	620	952	6e-49	172
Medtr6g055680.1	AEE28523.1	63.64	33	11	1	3	34	782	814	7e-10	42
Medtr6g055960.1	AEE28523.1	28.83	392	221	11	496	868	600	952	3e-41	150
Medtr6g057750.1	AEE28523.1	34.37	355	201	10	548	883	631	972	2e-55	195
Medtr6g057770.1	AEE28523.1	33.63	336	193	10	522	837	618	943	1e-49	177
Medtr6g060230.1	AEE28523.1	29.04	637	340	19	83	683	398	958	1e-59	204
Medtr6g065220.1	AEE28523.1	31.12	241	147	6	18	251	319	547	1e-24	92
Medtr6g065700.1	AEE28523.1	28.07	171	102	5	2	153	364	532	7e-09	41.6
Medtr6g068970.1	AEE28523.1	34.46	1007	561	23	23	1003	24	957	2e-156	481
Medtr6g069030.1	AEE28523.1	27.34	545	306	17	106	608	460	956	7e-40	144
Medtr6g071280.1	AEE28523.1	28.25	223	140	9	61	270	684	899	5e-13	57.4
Medtr6g072590.1	AEE28523.1	28.04	189	108	7	645	807	194	380	1e-07	42.7
Medtr6g079470.1	AEE28523.1	38.78	98	50	5	201	292	788	881	1e-11	54.3
Medtr6g079540.1	AEE28523.1	36.28	215	111	9	666	857	672	883	2e-26	103
Medtr6g079540.2	AEE28523.1	36.28	215	111	9	418	609	672	883	8e-27	103
Medtr6g080470.1	AEE28523.1	24.55	220	140	7	10	206	662	878	1e-12	57
Medtr6g081950.1	AEE28523.1	27.86	140	96	3	33	169	113	250	3e-07	38.9
Medtr6g082700.1	AEE28523.1	34.48	290	167	10	117	390	671	953	7e-40	141
Medtr6g082810.1	AEE28523.1	34.66	326	174	11	316	611	637	953	3e-45	160
Medtr6g082830.1	AEE28523.1	34.48	290	160	7	9	276	672	953	3e-43	147
Medtr6g082860.1	AEE28523.1	33.87	310	172	9	47	332	653	953	2e-43	150
Medtr6g082870.1	AEE28523.1	35.17	290	159	7	366	634	672	953	1e-42	152
Medtr6g082890.1	AEE28523.1	34.56	327	173	12	281	576	637	953	1e-45	161
Medtr6g082930.1	AEE28523.1	32.3	161	84	5	111	253	653	806	1e-16	68.9
Medtr6g082950.1	AEE28523.1	33.87	313	169	9	111	397	653	953	2e-44	155
Medtr6g083020.1	AEE28523.1	33.11	296	162	11	341	611	672	956	4e-38	139
Medtr6g083210.1	AEE28523.1	34.42	308	155	9	1	277	662	953	8e-47	158
Medtr6g083270.1	AEE28523.1	36.7	218	109	7	228	432	752	953	3e-37	133
Medtr6g083290.1	AEE28523.1	32.19	146	73	6	157	289	821	953	1e-17	70.9
Medtr6g083300.1	AEE28523.1	33.89	298	152	8	9	277	672	953	7e-46	155
Medtr6g083740.1	AEE28523.1	26.79	280	140	8	5	221	681	958	6e-23	86.3
Medtr6g083760.1	AEE28523.1	33.87	313	169	9	311	597	653	953	4e-43	154
Medtr6g083780.1	AEE28523.1	31.16	353	200	10	300	625	617	953	3e-41	148
Medtr6g083980.1	AEE28523.1	36.68	289	157	5	53	319	668	952	7e-51	172
Medtr6g083980.2	AEE28523.1	42.01	219	101	5	53	249	668	882	3e-47	159
Medtr6g083980.3	AEE28523.1	41.53	183	82	4	53	214	668	846	2e-36	125
Medtr6g084550.1	AEE28523.1	30.43	115	79	1	557	670	191	305	3e-07	41.2
Medtr6g086115.1	AEE28523.1	29.65	226	152	3	133	354	202	424	2e-25	100
Medtr6g087920.1	AEE28523.1	28.33	180	85	6	26	173	672	839	5e-08	42
Medtr6g088510.1	AEE28523.1	37.74	318	161	11	93	384	661	967	2e-57	192
Medtr6g088610.1	AEE28523.1	36.66	311	165	8	280	569	654	953	3e-55	191
Medtr6g088755.1	AEE28523.1	31.6	1000	605	24	6	971	17	971	4e-145	450
Medtr6g088770.1	AEE28523.1	30.01	953	522	23	17	862	24	938	2e-123	389
Medtr6g088785.1	AEE28523.1	32.76	992	545	21	36	976	32	952	4e-145	451
Medtr6g088785.2	AEE28523.1	32.21	891	488	15	36	879	32	853	3e-121	385
Medtr6g088790.1	AEE28523.1	35.44	996	555	27	18	980	16	956	6e-164	500
Medtr6g090080.1	AEE28523.1	28.39	310	176	10	70	347	33	328	1e-22	88.6
Medtr6g090470.1	AEE28523.1	32.64	193	115	8	99	277	708	899	2e-20	80.1
Medtr6g090615.1	AEE28523.1	33.69	466	249	14	429	848	498	949	1e-58	204
Medtr6g093030.1	AEE28523.1	29.22	332	192	12	433	732	629	949	2e-34	128
Medtr6g093050.1	AEE28523.1	29.18	305	161	12	322	595	654	934	4e-29	110
Medtr6g445600.1	AEE28523.1	33.53	346	196	10	214	535	618	953	9e-45	158
Medtr6g463150.1	AEE28523.1	30.71	140	80	3	545	678	122	250	3e-08	45.1
Medtr6g463460.1	AEE28523.1	27.08	96	56	2	4	85	854	949	2e-11	49.3
Medtr6g463630.1	AEE28523.1	32.45	339	199	9	206	524	621	949	2e-46	163
Medtr6g463700.1	AEE28523.1	34.37	355	201	10	503	838	631	972	1e-55	195
Medtr6g463710.1	AEE28523.1	33.63	336	193	10	522	837	618	943	3e-50	179
Medtr6g463830.1	AEE28523.1	32.87	289	155	7	502	757	600	882	5e-41	149
Medtr6g470940.1	AEE28523.1	27.27	198	106	8	924	1113	724	891	8e-12	56.6
Medtr6g470960.1	AEE28523.1	38.11	307	151	14	371	647	657	954	1e-44	159
Medtr6g471240.1	AEE28523.1	28.51	463	269	12	28	445	29	474	1e-28	110
Medtr6g471820.1	AEE28523.1	30.9	178	75	3	378	507	669	846	6e-21	84
Medtr6g472230.1	AEE28523.1	29.8	151	94	5	830	977	194	335	4e-08	44.3
Medtr6g472300.1	AEE28523.1	29.8	151	94	5	646	793	194	335	4e-08	44.3
Medtr7g005400.1	AEE28523.1	39.06	128	74	3	71	197	268	392	8e-20	76.3
Medtr7g005400.2	AEE28523.1	38.36	73	45	0	107	179	200	272	2e-13	55.8
Medtr7g006870.1	AEE28523.1	36.44	118	66	4	96	208	324	437	8e-12	52
Medtr7g007540.1	AEE28523.1	28.72	94	55	2	3	88	861	950	9e-10	43.1
Medtr7g007550.1	AEE28523.1	28.8	507	307	13	102	576	319	803	1e-44	158
Medtr7g007560.1	AEE28523.1	30.31	749	400	19	91	738	221	948	2e-82	273
Medtr7g007620.1	AEE28523.1	30	660	405	18	86	707	310	950	6e-69	233
Medtr7g007630.1	AEE28523.1	33.78	299	166	8	479	753	660	950	6e-46	164
Medtr7g007820.1	AEE28523.1	26.6	594	290	17	365	880	74	599	1e-34	129
Medtr7g009320.1	AEE28523.1	37.05	332	166	11	108	415	652	964	1e-51	177
Medtr7g009420.1	AEE28523.1	29.87	539	318	15	334	834	83	599	2e-26	103
Medtr7g009450.1	AEE28523.1	28.98	590	336	20	298	852	58	599	6e-41	149
Medtr7g009470.1	AEE28523.1	28.04	592	330	19	253	814	74	599	1e-38	142
Medtr7g009510.1	AEE28523.1	28.74	581	343	18	306	857	61	599	2e-40	148
Medtr7g009520.1	AEE28523.1	32.74	223	118	9	36	247	400	601	1e-13	60.5
Medtr7g009540.1	AEE28523.1	27.03	518	320	16	38	508	29	535	5e-21	84
Medtr7g009560.1	AEE28523.1	29.57	230	114	3	6	232	364	548	2e-24	92.8
Medtr7g009570.1	AEE28523.1	30.69	580	299	17	258	806	92	599	1e-48	173
Medtr7g009580.1	AEE28523.1	27.21	610	332	17	300	861	61	606	2e-38	143
Medtr7g009790.1	AEE28523.1	29.13	611	343	21	213	807	67	603	9e-40	145
Medtr7g009940.1	AEE28523.1	30.98	736	396	19	83	792	308	957	7e-68	231
Medtr7g009970.1	AEE28523.1	31.69	691	394	19	96	756	308	950	5e-81	270
Medtr7g010000.1	AEE28523.1	29.88	850	461	22	75	833	145	950	1e-86	288
Medtr7g010010.1	AEE28523.1	29.2	678	390	18	62	684	308	950	1e-66	226
Medtr7g010730.1	AEE28523.1	25.69	619	347	15	41	650	32	546	1e-35	132
Medtr7g011800.1	AEE28523.1	28.12	224	137	7	118	320	664	884	5e-13	59.3
Medtr7g012580.1	AEE28523.1	25.23	107	67	4	40	133	725	831	4e-07	37
Medtr7g013350.1	AEE28523.1	35.1	208	110	6	191	382	752	950	2e-35	127
Medtr7g013680.1	AEE28523.1	28.97	711	416	20	61	706	264	950	2e-77	258
Medtr7g014430.1	AEE28523.1	28.13	551	313	12	278	821	73	547	8e-34	127
Medtr7g014960.1	AEE28523.1	37.38	107	66	1	77	183	249	354	1e-15	63.2
Medtr7g014970.1	AEE28523.1	30.61	147	101	1	6	151	363	509	5e-14	59.7
Medtr7g015230.1	AEE28523.1	32.65	294	169	7	549	818	680	968	3e-40	147
Medtr7g015240.1	AEE28523.1	31.2	375	217	10	455	805	611	968	1e-44	161
Medtr7g015250.1	AEE28523.1	33.33	303	173	7	524	802	671	968	2e-43	157
Medtr7g015280.1	AEE28523.1	33.33	285	160	7	528	790	679	955	1e-40	148
Medtr7g015290.1	AEE28523.1	30.67	238	136	6	102	315	721	953	7e-32	115
Medtr7g015310.1	AEE28523.1	35.29	255	151	6	563	808	719	968	2e-41	151
Medtr7g015320.1	AEE28523.1	29.6	321	173	9	532	807	656	968	2e-35	132
Medtr7g015390.1	AEE28523.1	33.45	278	157	8	552	808	685	955	4e-37	137
Medtr7g015420.1	AEE28523.1	35.16	273	163	7	556	821	712	977	2e-36	136
Medtr7g015510.1	AEE28523.1	29.2	435	261	10	422	834	565	974	3e-38	140
Medtr7g015550.1	AEE28523.1	29.2	435	261	10	422	834	565	974	7e-38	139
Medtr7g015620.1	AEE28523.1	48.1	79	41	0	564	642	751	829	7e-21	84.7
Medtr7g015670.1	AEE28523.1	34.6	237	152	3	576	811	721	955	1e-37	139
Medtr7g015750.1	AEE28523.1	36.75	166	95	3	86	250	722	878	2e-31	114
Medtr7g015760.1	AEE28523.1	36.08	158	99	2	81	236	721	878	3e-28	104
Medtr7g015760.2	AEE28523.1	32.28	158	91	1	81	222	721	878	6e-25	94
Medtr7g015780.1	AEE28523.1	52.94	51	24	0	32	82	777	827	3e-16	63.9
Medtr7g015800.1	AEE28523.1	40.36	166	91	4	78	240	718	878	5e-34	122
Medtr7g015800.2	AEE28523.1	40.36	166	91	4	78	240	718	878	2e-34	122
Medtr7g015850.1	AEE28523.1	43.14	51	29	0	19	69	774	824	4e-13	53.1
Medtr7g018130.1	AEE28523.1	42.5	160	89	2	81	239	721	878	2e-35	126
Medtr7g018200.1	AEE28523.1	32.21	534	291	11	88	576	446	953	5e-75	248
Medtr7g018200.2	AEE28523.1	33.06	481	251	11	88	523	446	900	4e-70	231
Medtr7g018640.1	AEE28523.1	31.75	126	80	5	483	603	149	273	2e-07	42.7
Medtr7g018890.1	AEE28523.1	38.19	309	157	9	383	669	657	953	2e-57	199
Medtr7g018890.2	AEE28523.1	38.19	309	157	9	383	669	657	953	2e-57	199
Medtr7g018890.3	AEE28523.1	38.19	309	157	9	383	669	657	953	2e-57	199
Medtr7g020850.1	AEE28523.1	30.43	368	203	12	15	350	606	952	3e-44	152
Medtr7g020850.2	AEE28523.1	30.39	362	210	11	73	407	606	952	1e-43	152
Medtr7g021080.1	AEE28523.1	39.39	66	35	2	4	64	729	794	1e-09	42.4
Medtr7g021110.1	AEE28523.1	39.06	64	34	2	7	65	731	794	6e-09	40.4
Medtr7g021570.1	AEE28523.1	36.31	314	163	9	628	912	672	977	1e-46	168
Medtr7g021570.2	AEE28523.1	32.13	221	123	5	142	336	188	407	1e-25	99.8
Medtr7g021910.1	AEE28523.1	28.44	109	62	4	12	105	849	956	7e-12	49.7
Medtr7g022010.1	AEE28523.1	31.93	119	54	6	24	132	268	369	9e-07	36.2
Medtr7g022050.1	AEE28523.1	36	300	161	9	350	628	664	953	2e-47	167
Medtr7g022160.1	AEE28523.1	38.36	292	149	9	733	1003	672	953	4e-52	185
Medtr7g023590.1	AEE28523.1	40.78	103	60	1	92	194	446	547	2e-18	72
Medtr7g023630.1	AEE28523.1	41.75	103	59	1	92	194	446	547	1e-18	72.4
Medtr7g023670.1	AEE28523.1	41.75	103	59	1	94	196	446	547	1e-18	72.8
Medtr7g023690.1	AEE28523.1	40.78	103	60	1	94	196	446	547	2e-18	72
Medtr7g023730.1	AEE28523.1	34.51	255	162	3	90	341	207	459	2e-26	98.6
Medtr7g023740.1	AEE28523.1	30.91	317	183	10	88	374	182	492	2e-30	112
Medtr7g024973.1	AEE28523.1	38.24	68	42	0	7	74	205	272	2e-08	39.3
Medtr7g028432.1	AEE28523.1	31.34	1002	518	26	33	942	30	953	1e-118	378
Medtr7g029020.1	AEE28523.1	31.22	221	128	10	27	227	667	883	3e-21	81.6
Medtr7g029650.1	AEE28523.1	33.47	245	136	8	395	637	733	952	3e-34	127
Medtr7g030070.1	AEE28523.1	30	300	153	9	394	646	660	949	3e-34	127
Medtr7g031470.1	AEE28523.1	33.78	225	144	3	132	352	352	575	4e-20	82.4
Medtr7g033135.1	AEE28523.1	37.05	305	162	11	307	587	658	956	5e-50	175
Medtr7g033445.1	AEE28523.1	29.55	220	127	3	114	333	350	541	8e-21	81.3
Medtr7g033475.1	AEE28523.1	28.25	354	207	12	28	348	24	363	6e-21	82
Medtr7g033640.1	AEE28523.1	28.4	169	96	6	231	381	666	827	3e-10	50.1
Medtr7g038690.1	AEE28523.1	31.33	300	165	9	394	662	660	949	8e-37	135
Medtr7g038690.2	AEE28523.1	31.33	300	165	9	339	607	660	949	7e-37	134
Medtr7g039330.1	AEE28523.1	31.1	910	569	23	395	1274	67	948	3e-102	338
Medtr7g045510.1	AEE28523.1	29.88	947	561	24	258	1176	77	948	1e-108	355
Medtr7g045710.1	AEE28523.1	28.88	973	587	22	134	1077	74	970	6e-109	354
Medtr7g045860.1	AEE28523.1	29.62	952	562	25	172	1080	73	959	2e-105	345
[truncated: 626 more rows]

## Sheet: The first transcription 
Medtr1g009240.1
Medtr1g009310.1
Medtr1g010220.1
Medtr1g010240.1
Medtr1g010250.1
Medtr1g010260.1
Medtr1g012550.1
Medtr1g012610.1
Medtr1g013040.1
Medtr1g013700.1
Medtr1g014240.1
Medtr1g015020.1
Medtr1g015050.1
Medtr1g016300.1
Medtr1g018910.1
Medtr1g019340.1
Medtr1g020060.1
Medtr1g021100.1
Medtr1g021110.1
Medtr1g021570.1
Medtr1g021610.1
Medtr1g021630.1
Medtr1g021632.1
Medtr1g021635.1
Medtr1g021642.1
Medtr1g021845.1
Medtr1g023020.1
Medtr1g026160.1
Medtr1g026190.1
Medtr1g026940.1
Medtr1g026990.1
Medtr1g027030.1
Medtr1g027040.1
Medtr1g027050.1
Medtr1g027060.1
Medtr1g027070.1
Medtr1g027140.1
Medtr1g027150.1
Medtr1g027160.1
Medtr1g027200.1
Medtr1g027250.1
Medtr1g027320.1
Medtr1g027370.1
Medtr1g027410.1
Medtr1g027420.1
Medtr1g027440.1
Medtr1g027460.1
Medtr1g027470.1
Medtr1g027490.1
Medtr1g027500.1
Medtr1g027540.1
Medtr1g027570.1
Medtr1g027580.1
Medtr1g027600.1
Medtr1g027640.1
Medtr1g027660.1
Medtr1g027670.1
Medtr1g027680.1
Medtr1g027690.1
Medtr1g027700.1
Medtr1g027730.1
Medtr1g027740.1
Medtr1g027820.1
Medtr1g027830.1
Medtr1g027840.1
Medtr1g027890.1
Medtr1g027930.1
Medtr1g027960.1
Medtr1g027970.1
Medtr1g027990.1
Medtr1g028020.1
Medtr1g028080.1
Medtr1g028100.1
Medtr1g028130.1
Medtr1g028170.1
Medtr1g028210.1
Medtr1g028220.1
Medtr1g028280.1
Medtr1g028290.1
Medtr1g029610.1
Medtr1g029690.1
Medtr1g031200.1
Medtr1g031220.1
Medtr1g031280.1
Medtr1g031320.1
Medtr1g031400.1
Medtr1g031430.1
Medtr1g031450.1
Medtr1g031460.1
Medtr1g031510.1
Medtr1g031520.1
Medtr1g031530.1
Medtr1g031540.1
Medtr1g031560.1
Medtr1g031580.1
Medtr1g031780.1
Medtr1g032470.1
Medtr1g032480.1
Medtr1g032930.1
Medtr1g033000.1
Medtr1g033010.1
Medtr1g033040.1
Medtr1g034030.1
Medtr1g034180.1
Medtr1g036870.1
Medtr1g037250.1
Medtr1g037610.1
Medtr1g039080.1
Medtr1g039090.1
Medtr1g040073.1
Medtr1g040077.1
Medtr1g040130.1
Medtr1g040200.1
Medtr1g040575.1
Medtr1g040875.1
Medtr1g042700.1
Medtr1g043690.1
Medtr1g044550.1
Medtr1g045960.1
Medtr1g047190.1
Medtr1g047800.1
Medtr1g047950.1
Medtr1g047960.1
Medtr1g048360.1
Medtr1g048630.1
Medtr1g050402.1
Medtr1g050520.1
Medtr1g050690.1
Medtr1g052115.1
Medtr1g052275.1
Medtr1g052530.1
Medtr1g052850.1
Medtr1g052880.1
Medtr1g053525.1
Medtr1g054340.1
Medtr1g054865.1
Medtr1g060790.1
Medtr1g061190.1
Medtr1g063910.1
Medtr1g064560.1
Medtr1g064630.1
Medtr1g067140.1
Medtr1g069340.1
Medtr1g069675.1
Medtr1g069695.1
Medtr1g069735.1
Medtr1g071480.1
Medtr1g075610.1
Medtr1g075880.1
Medtr1g076370.1
Medtr1g077800.1
Medtr1g078150.1
Medtr1g078490.1
Medtr1g079430.1
Medtr1g080020.1
Medtr1g080720.1	待定
Medtr1g080740.1
Medtr1g081000.1
Medtr1g081330.1
Medtr1g081665.1
Medtr1g081790.1
Medtr1g081870.1
Medtr1g082310.1
Medtr1g082580.1
Medtr1g084760.1
Medtr1g086230.1
Medtr1g086370.1
Medtr1g086870.1
Medtr1g088945.1
Medtr1g089280.1
Medtr1g089570.1
Medtr1g089600.1
Medtr1g090020.1
Medtr1g090917.1
Medtr1g093630.1
Medtr1g093900.1
Medtr1g094730.1
Medtr1g096490.1
Medtr1g097290.1
Medtr1g097945.1
Medtr1g098300.1
Medtr1g098360.1
Medtr1g098980.1
Medtr1g099110.1
Medtr1g099240.1
Medtr1g099250.1
Medtr1g099260.1
Medtr1g099400.1
Medtr1g100110.1
Medtr1g100250.1
Medtr1g100820.1
Medtr1g101250.1
Medtr1g101630.1
Medtr1g102190.1
Medtr1g102360.1
Medtr1g103080.1
Medtr1g103090.1
Medtr1g103270.1
Medtr1g103760.1
Medtr1g103850.1
Medtr1g104555.1
Medtr1g104850.1
Medtr1g104890.1
Medtr1g105290.1
Medtr1g105580.1
Medtr1g105585.1
Medtr1g105595.1
Medtr1g105600.1
Medtr1g105615.1
Medtr1g105630.1
Medtr1g105640.1
Medtr1g105650.1
Medtr1g105655.1
Medtr1g105700.1
Medtr1g105710.1
Medtr1g105725.1
Medtr1g105730.1
Medtr1g105750.1
Medtr1g105755.1
Medtr1g105800.1
Medtr1g105820.1
Medtr1g105835.1
Medtr1g105840.1
Medtr1g106785.1
Medtr1g107500.1
Medtr1g108910.1
Medtr1g110110.1
Medtr1g110120.1
Medtr1g110130.1
Medtr1g110140.1
Medtr1g110160.1
Medtr1g110180.1
Medtr1g110220.1
Medtr1g110230.1
Medtr1g110260.1
Medtr1g110270.1
Medtr1g113960.1
Medtr1g115225.1	待定，却kinasise
Medtr1g115485.1
Medtr1g116520.1
Medtr1g117060.1
Medtr1g442750.1
Medtr1g442790.1
Medtr2g005290.1
Medtr2g005620.1
Medtr2g006330.1
Medtr2g006910.1
Medtr2g008740.1
Medtr2g009670.1
Medtr2g011150.1
Medtr2g011160.1
Medtr2g011170.1
Medtr2g011180.1
Medtr2g011190.1
Medtr2g011210.1
Medtr2g011230.1
Medtr2g011240.1
Medtr2g011270.1
Medtr2g011280.1
Medtr2g011340.1
Medtr2g012350.1
Medtr2g012533.1
Medtr2g012670.1
Medtr2g013210.1
Medtr2g013720.1
Medtr2g013900.1
Medtr2g014290.1
Medtr2g014650.1
Medtr2g014720.1
Medtr2g014840.1
Medtr2g014880.1
Medtr2g014920.1
Medtr2g014960.1
Medtr2g016280.1
Medtr2g016340.1
Medtr2g016400.1
Medtr2g016490.1
Medtr2g016560.1
Medtr2g016590.1
Medtr2g016620.1
Medtr2g017420.1
Medtr2g017450.1
Medtr2g017470.1
Medtr2g017480.1
Medtr2g017495.1
Medtr2g017785.1
Medtr2g017805.1
Medtr2g017825.1
Medtr2g018145.1
Medtr2g019170.1
Medtr2g019990.1
Medtr2g020210.1
Medtr2g020380.1
Medtr2g020810.1
Medtr2g021330.1
Medtr2g022810.1
Medtr2g023890.1
Medtr2g024260.1
Medtr2g024290.1
Medtr2g027240.1
Medtr2g030310.1
Medtr2g031520.1
Medtr2g031530.1
Medtr2g031660.1
Medtr2g032060.1
Medtr2g032560.1
Medtr2g034020.1
Medtr2g036430.1
Medtr2g036440.1
Medtr2g036460.1
Medtr2g036480.1
Medtr2g036490.1
Medtr2g036500.1
Medtr2g037890.1
Medtr2g037900.1
Medtr2g038675.1
Medtr2g038760.1
Medtr2g038900.1
Medtr2g038930.1
Medtr2g039040.1
Medtr2g039290.1
Medtr2g040150.1
Medtr2g040510.1
Medtr2g041960.1
Medtr2g043380.1
Medtr2g045470.1
Medtr2g046130.1
Medtr2g046780.1
Medtr2g047918.1
Medtr2g049790.1
Medtr2g054870.1
Medtr2g055360.1
Medtr2g055690.1
Medtr2g060730.1
Medtr2g063777.1
Medtr2g064580.1
Medtr2g064930.1
Medtr2g064940.1
Medtr2g067970.1
Medtr2g067980.1
Medtr2g067990.1
Medtr2g068650.1
Medtr2g069880.1
Medtr2g069990.1
Medtr2g072520.1
Medtr2g072600.1
Medtr2g072610.1
Medtr2g072740.1
Medtr2g072840.1
Medtr2g073250.1
Medtr2g073520.1
Medtr2g073650.1
Medtr2g074820.1
Medtr2g074830.1
Medtr2g074870.1
Medtr2g074900.1
Medtr2g074930.1
Medtr2g074980.1
Medtr2g074990.1
Medtr2g075060.1
Medtr2g075140.1
Medtr2g075230.1
Medtr2g077970.1
Medtr2g078260.1
Medtr2g078420.1
Medtr2g078740.1
Medtr2g079560.1
Medtr2g080080.1
Medtr2g080090.1
Medtr2g080100.1
Medtr2g080220.1
Medtr2g080250.1
Medtr2g081470.1
Medtr2g081500.1
Medtr2g081520.1
Medtr2g081805.1
Medtr2g082430.1
Medtr2g083650.1
Medtr2g083940.1
Medtr2g084120.1
Medtr2g085065.1
Medtr2g085200.1
Medtr2g087680.1
Medtr2g088020.1
Medtr2g089290.1
Medtr2g089360.1
Medtr2g089440.1
Medtr2g089975.1
Medtr2g090250.1
Medtr2g090405.1
Medtr2g090410.1
Medtr2g090860.1
Medtr2g092980.1
Medtr2g094090.1
Medtr2g094910.1
Medtr2g095180.1
Medtr2g095880.1
Medtr2g095920.1
Medtr2g095950.1
Medtr2g095960.1
Medtr2g095980.1
Medtr2g096150.1
Medtr2g096160.1
Medtr2g096850.1
Medtr2g096950.1
Medtr2g096960.1
Medtr2g096970.1
Medtr2g097860.1
Medtr2g098910.1
Medtr2g099020.1
Medtr2g099530.1
Medtr2g100030.1
Medtr2g100290.1
Medtr2g100470.1
Medtr2g103810.1
Medtr2g103940.1
Medtr2g103950.1
Medtr2g104790.1
Medtr2g105010.1
Medtr2g105260.1
Medtr2g105930.1
Medtr2g437230.1
Medtr2g450870.1
Medtr2g461180.1
Medtr2g461310.1
Medtr3g007510.1
Medtr3g007600.1
Medtr3g007630.1
Medtr3g007650.1
Medtr3g007870.1
Medtr3g008040.1
Medtr3g008270.1
Medtr3g008280.1
Medtr3g008850.1
Medtr3g008860.1
Medtr3g009050.1
Medtr3g010120.1
Medtr3g010260.1
Medtr3g011270.1
Medtr3g011360.1
Medtr3g011370.1
Medtr3g011390.1
Medtr3g011420.1
Medtr3g011620.1
Medtr3g011630.1
Medtr3g011730.1
Medtr3g011910.1
Medtr3g011930.1
Medtr3g011960.1
Medtr3g012060.1
Medtr3g014040.1
Medtr3g014080.1
Medtr3g014320.1
Medtr3g014360.1
Medtr3g014390.1
Medtr3g014470.1
Medtr3g014510.1
Medtr3g018930.1
Medtr3g018980.1
Medtr3g019080.1
Medtr3g019120.1
Medtr3g019390.1
Medtr3g019420.1
Medtr3g019490.1
Medtr3g019500.1
Medtr3g019530.1
Medtr3g019580.1
Medtr3g020230.1
Medtr3g020280.1
Medtr3g020320.1
Medtr3g020330.1
Medtr3g020620.1
Medtr3g020890.1
Medtr3g021100.1
Medtr3g021170.1
Medtr3g021400.1
Medtr3g022930.1
Medtr3g023030.1
Medtr3g023830.1
Medtr3g026660.1
Medtr3g026990.1
Medtr3g027330.1
Medtr3g027940.1
Medtr3g028630.1
Medtr3g028650.1
Medtr3g030840.1
Medtr3g030960.1
Medtr3g030980.1
Medtr3g031470.1
Medtr3g031480.1
Medtr3g031490.1
Medtr3g031500.1
Medtr3g031510.1
Medtr3g031520.1
Medtr3g031580.1
Medtr3g031600.1
Medtr3g031610.1
Medtr3g031640.1
Medtr3g031940.1
Medtr3g032070.1
Medtr3g032110.1
Medtr3g032150.1
Medtr3g032200.1
Medtr3g032340.1
Medtr3g032370.1
Medtr3g032500.1
Medtr3g032760.1
Medtr3g032800.1
Medtr3g032960.1
Medtr3g033080.1
Medtr3g033110.1
Medtr3g033240.1
Medtr3g033380.1
Medtr3g034100.1
Medtr3g035500.1
Medtr3g035960.1
Medtr3g037690.1
Medtr3g040520.1
Medtr3g040800.1
Medtr3g040810.1
Medtr3g041560.1
Medtr3g045010.1
Medtr3g045020.1
Medtr3g047890.1
Medtr3g048440.1
Medtr3g048470.1
Medtr3g048590.1
Medtr3g048740.1
Medtr3g048760.1
Medtr3g048785.1
Medtr3g048850.1
Medtr3g048860.1
Medtr3g048910.1
Medtr3g050710.1
Medtr3g050780.1
Medtr3g051420.1
Medtr3g051770.1
Medtr3g054080.1
Medtr3g055830.1
Medtr3g056010.1
Medtr3g056025.1
Medtr3g060330.1
Medtr3g060390.1
Medtr3g062420.1
Medtr3g064080.1
Medtr3g064090.1
Medtr3g064103.1
Medtr3g064110.1
Medtr3g067650.1
Medtr3g067765.1
Medtr3g067770.1
Medtr3g067775.1
Medtr3g067780.1
Medtr3g067795.1
Medtr3g068025.1
Medtr3g069050.1
Medtr3g069210.1
Medtr3g070590.1
Medtr3g070800.1
Medtr3g071070.1
Medtr3g071130.1
Medtr3g072320.1
Medtr3g072800.1
Medtr3g072990.1
Medtr3g073250.1
Medtr3g073260.1
Medtr3g076650.1
Medtr3g076970.1
Medtr3g076990.1
Medtr3g078000.1
Medtr3g078110.1
Medtr3g079850.1
Medtr3g080050.1
Medtr3g080170.1
Medtr3g080470.1
Medtr3g080960.1
Medtr3g082120.1	待定
Medtr3g082130.1
Medtr3g082920.1
Medtr3g085650.1
Medtr3g086120.1
Medtr3g086940.1
Medtr3g088640.1
Medtr3g088750.1
Medtr3g088755.1
Medtr3g088760.1
Medtr3g088775.1
Medtr3g088780.1
Medtr3g088785.1
Medtr3g088855.1
Medtr3g088930.1
Medtr3g089510.1
Medtr3g090665.1
Medtr3g092230.1
Medtr3g092350.1
Medtr3g092360.1
Medtr3g092390.1	待定
Medtr3g095620.1
Medtr3g095680.1
Medtr3g096230.1
Medtr3g096555.1
Medtr3g096590.1
Medtr3g096960.1
Medtr3g097320.1
Medtr3g098070.1
Medtr3g098090.1
Medtr3g098760.1
Medtr3g099767.1
Medtr3g099920.1
Medtr3g099940.1
Medtr3g100090.1
Medtr3g100680.1
Medtr3g100950.1
Medtr3g101210.1
Medtr3g102400.1
Medtr3g102450.1
Medtr3g104660.1
Medtr3g104700.1
Medtr3g104900.1
Medtr3g105320.1
Medtr3g106320.1
Medtr3g107070.1
Medtr3g109100.1
Medtr3g110405.1
Medtr3g110840.1
Medtr3g111510.1
Medtr3g112210.1
Medtr3g114900.1
Medtr3g115490.1
Medtr3g115500.1
Medtr3g116450.1
Medtr3g116590.1
Medtr3g116890.1
Medtr3g117850.1
Medtr3g117910.1
Medtr3g415610.1
Medtr3g435210.1
Medtr3g435220.1
Medtr3g435720.1
Medtr3g435740.1
Medtr3g437510.1
Medtr3g437820.1
Medtr3g449240.1
Medtr3g451090.1
Medtr3g451890.1
Medtr3g452210.1
Medtr3g452730.1
Medtr3g452750.1
Medtr3g452760.1
Medtr3g452770.1
Medtr3g452790.1
Medtr3g452800.1
Medtr3g452850.1
Medtr3g452880.1
Medtr3g452900.1
Medtr3g452950.1
Medtr3g452970.1
Medtr3g452980.1
Medtr3g460810.1
Medtr3g460950.1
Medtr3g460980.1
Medtr3g462390.1
Medtr3g462840.1
Medtr3g463540.1
Medtr3g464080.1
Medtr3g465470.1
Medtr3g465570.1
Medtr3g465590.1
Medtr3g466400.1
Medtr3g466480.1
Medtr4g005420.1
Medtr4g005430.1
Medtr4g005730.1
Medtr4g005830.1
Medtr4g006970.1
Medtr4g007750.1
Medtr4g009930.1
Medtr4g010110.1
Medtr4g011240.1
Medtr4g011310.1
Medtr4g011860.1
Medtr4g013315.1
Medtr4g014120.1
Medtr4g014900.1
Medtr4g015930.1
Medtr4g015960.1
Medtr4g016780.1
Medtr4g016800.1
Medtr4g016810.1
Medtr4g016820.1
Medtr4g016850.1
Medtr4g016870.1
Medtr4g016910.1
Medtr4g017260.1
Medtr4g017280.1
Medtr4g017310.1
Medtr4g017350.1
Medtr4g017370.1
Medtr4g017490.1
Medtr4g017600.1
Medtr4g017640.1
Medtr4g017690.1
Medtr4g017700.1
Medtr4g017710.1
Medtr4g017720.1
Medtr4g017730.1
Medtr4g017780.1
Medtr4g018790.1
Medtr4g018910.1
Medtr4g018920.1
Medtr4g018930.1
Medtr4g018940.1
Medtr4g018970.1
Medtr4g019010.1
Medtr4g019020.1
Medtr4g019030.1
Medtr4g019410.1
Medtr4g020070.1
Medtr4g021705.1
Medtr4g022460.1
Medtr4g027215.1
Medtr4g027305.1
Medtr4g027410.1
Medtr4g028140.1
Medtr4g028830.1
Medtr4g029020.1
Medtr4g032320.1
Medtr4g035180.1
Medtr4g035200.1
Medtr4g035835.1
Medtr4g039490.1
Medtr4g039800.1
Medtr4g040330.1
Medtr4g040340.1
Medtr4g040360.1
Medtr4g040420.1
Medtr4g040480.1
Medtr4g044663.1
Medtr4g045687.1
Medtr4g046920.1
Medtr4g049730.1
Medtr4g050410.1
Medtr4g051648.1
Medtr4g052290.1
Medtr4g057260.1
Medtr4g058570.1
Medtr4g058710.1
Medtr4g059560.1
Medtr4g061130.1
Medtr4g061320.1
Medtr4g061420.1
Medtr4g061550.1
Medtr4g061570.1
Medtr4g061610.1
Medtr4g061833.1
Medtr4g061860.1
Medtr4g061930.1
Medtr4g061990.1
Medtr4g062030.1
Medtr4g063930.1
Medtr4g063935.1
Medtr4g063940.1
Medtr4g063945.1
Medtr4g063950.1
Medtr4g064760.1
Medtr4g065003.1
Medtr4g065087.1
Medtr4g065830.1
Medtr4g065850.1
Medtr4g066660.1
Medtr4g067160.1
Medtr4g067230.1
Medtr4g069970.1
Medtr4g070950.1
Medtr4g073140.1
Medtr4g073220.1
Medtr4g073230.1
Medtr4g074080.1
Medtr4g074875.1
Medtr4g075410.1
Medtr4g077630.1
Medtr4g078290.1
Medtr4g078535.1
Medtr4g080030.1
Medtr4g081640.1
Medtr4g081650.1
Medtr4g081655.1
Medtr4g081665.1
Medtr4g081675.1
Medtr4g081685.1
Medtr4g081730.1
Medtr4g081750.1
Medtr4g082325.1
Medtr4g085480.1
Medtr4g085810.1
Medtr4g086250.1
Medtr4g086660.1
Medtr4g086855.1
Medtr4g087620.1
Medtr4g088745.1
Medtr4g088750.1
Medtr4g088755.1
Medtr4g088945.1
Medtr4g088975.1
Medtr4g091570.1
Medtr4g091670.1
Medtr4g091680.1
Medtr4g091690.1
Medtr4g091730.1
Medtr4g091760.1
Medtr4g091770.1
Medtr4g091780.1
Medtr4g091800.1
Medtr4g091820.1
Medtr4g091840.1
Medtr4g091850.1
Medtr4g091860.1
Medtr4g092070.1
Medtr4g092520.1
Medtr4g092550.1
Medtr4g092560.1
Medtr4g092570.1
Medtr4g093040.1
Medtr4g093050.1
Medtr4g093070.1
Medtr4g093080.1
Medtr4g093110.1
Medtr4g093140.1
Medtr4g094040.1
Medtr4g094310.1
Medtr4g094415.1
Medtr4g094430.1
Medtr4g094435.1
Medtr4g094440.1
Medtr4g094450.1
Medtr4g094462.1
Medtr4g094540.1
Medtr4g094858.1
Medtr4g094885.1
Medtr4g095012.1
Medtr4g095018.1
Medtr4g095032.1
Medtr4g095042.1
Medtr4g095045.1
Medtr4g095400.1
Medtr4g095670.1
Medtr4g097810.1
Medtr4g098530.1
Medtr4g098740.1
Medtr4g098890.1
Medtr4g099130.1
Medtr4g099240.1
Medtr4g103810.1
Medtr4g103850.1
Medtr4g105010.1
Medtr4g105070.1
Medtr4g105520.1
Medtr4g105540.1
Medtr4g105770.1
Medtr4g106980.1
Medtr4g107280.1
Medtr4g107490.1
Medtr4g108270.1
Medtr4g109010.1
Medtr4g109090.1
Medtr4g111925.1
Medtr4g113710.1
Medtr4g114240.1
Medtr4g114250.1
Medtr4g114270.1
Medtr4g114280.1
Medtr4g114670.1
Medtr4g115120.1
Medtr4g115630.1
Medtr4g116520.1
Medtr4g117020.1
Medtr4g117030.1
Medtr4g117040.1
Medtr4g117490.1
Medtr4g117800.1
Medtr4g118780.1
Medtr4g118855.1
Medtr4g119195.1
Medtr4g122100.1
Medtr4g122160.1
Medtr4g123480.1
Medtr4g123490.1
Medtr4g123870.1
Medtr4g123880.1
Medtr4g123940.1
Medtr4g124460.1
Medtr4g124990.1
Medtr4g125260.1
Medtr4g125800.1
Medtr4g125930.1
Medtr4g126270.1
Medtr4g126930.1
Medtr4g126970.1
Medtr4g127120.1
Medtr4g127840.1
Medtr4g128650.1
Medtr4g128820.1
Medtr4g128990.1
Medtr4g129010.1
Medtr4g131060.1
Medtr4g131850.1
Medtr4g131900.1
Medtr4g132070.1
Medtr4g132860.1
Medtr4g133920.1
Medtr4g417260.1
Medtr4g417270.1
Medtr4g417280.1
Medtr4g485550.1
Medtr5g005170.1
Medtr5g005450.1
Medtr5g005480.1
Medtr5g005520.1
Medtr5g005530.1
Medtr5g006160.1
Medtr5g006560.1
Medtr5g008860.1
Medtr5g009570.1
Medtr5g009600.1
Medtr5g009830.1
Medtr5g010030.1
Medtr5g010730.1
Medtr5g013070.1
Medtr5g013130.1
Medtr5g013550.1
Medtr5g013610.1
Medtr5g015050.1
Medtr5g017080.1
Medtr5g017140.1
Medtr5g017830.1
Medtr5g017890.1
Medtr5g018050.1
Medtr5g018070.1
Medtr5g018570.1
Medtr5g019040.1
Medtr5g019050.1
Medtr5g019700.1
Medtr5g019940.1
Medtr5g021080.1
Medtr5g021290.1
Medtr5g022030.1
Medtr5g022950.1
Medtr5g023150.1
Medtr5g023980.1
Medtr5g024410.1
Medtr5g024420.1
Medtr5g024510.1
Medtr5g024780.1
Medtr5g025020.1
Medtr5g025900.1
Medtr5g025910.1
Medtr5g025920.1
Medtr5g025950.1
Medtr5g026000.1
Medtr5g026090.1
Medtr5g026370.1
Medtr5g026960.1
Medtr5g027860.1
Medtr5g027900.1
Medtr5g028070.1
Medtr5g028290.1
Medtr5g029670.1
Medtr5g030920.1
Medtr5g031870.1
Medtr5g032010.1
Medtr5g032910.1
Medtr5g033490.1
Medtr5g033690.1
Medtr5g034210.1
Medtr5g035030.1
Medtr5g035910.1
Medtr5g037160.1
Medtr5g037410.1
Medtr5g037590.1
Medtr5g038450.1
Medtr5g038600.1
Medtr5g038870.1
Medtr5g042440.1
Medtr5g043800.1
Medtr5g045190.1
Medtr5g046350.1
Medtr5g047060.1
Medtr5g047070.1
Medtr5g047110.1
Medtr5g047120.1
Medtr5g047330.1
Medtr5g047340.1
Medtr5g047390.1
Medtr5g055070.1
Medtr5g055310.1
Medtr5g057345.1
Medtr5g057660.1
Medtr5g059280.1
Medtr5g059880.1
Medtr5g059910.1
Medtr5g059940.1
Medtr5g060350.1
Medtr5g061510.1
Medtr5g063740.1
Medtr5g063760.1
Medtr5g064540.1
Medtr5g065130.1
Medtr5g066490.1
Medtr5g067150.1
Medtr5g067250.1
Medtr5g067310.1
Medtr5g068190.1
Medtr5g068250.1
Medtr5g068260.1
Medtr5g068290.1
Medtr5g068770.1
Medtr5g069000.1
Medtr5g069580.1
Medtr5g069600.1
Medtr5g071560.1
Medtr5g072500.1
Medtr5g075060.1
Medtr5g075060.1
Medtr5g075220.1
Medtr5g077100.1
Medtr5g079540.1
Medtr5g079840.1
Medtr5g079980.1
Medtr5g080000.1
Medtr5g081920.1
Medtr5g082275.1
Medtr5g082320.1
Medtr5g082330.1
Medtr5g082370.1
Medtr5g082380.1
Medtr5g082630.1
Medtr5g083440.1
Medtr5g085790.1
Medtr5g085910.1
Medtr5g085920.1
Medtr5g085930.1
Medtr5g085970.1
Medtr5g086030.1
Medtr5g086040.1
Medtr5g086080.1
Medtr5g086090.1
Medtr5g086120.1
Medtr5g086130.1
Medtr5g086330.1
Medtr5g086530.1
Medtr5g086540.1
Medtr5g086550.1
Medtr5g086570.1
Medtr5g086600.1
Medtr5g086620.1
Medtr5g086630.1
Medtr5g086650.1
Medtr5g086790.1
Medtr5g086810.1
Medtr5g086940.1
Medtr5g086945.1
Medtr5g086960.1
Medtr5g086970.1
Medtr5g087050.1
Medtr5g087070.1
Medtr5g087080.1
Medtr5g087090.1
Medtr5g087240.1
Medtr5g087250.1
Medtr5g087320.1
Medtr5g087840.1
Medtr5g088350.1
Medtr5g088400.1
Medtr5g088435.1
Medtr5g089160.1
Medtr5g089320.1
Medtr5g089890.1
Medtr5g091380.1
Medtr5g091680.1
Medtr5g091880.1
Medtr5g092120.1
Medtr5g092810.1
Medtr5g092815.1
Medtr5g094380.1
Medtr5g094390.1
Medtr5g094800.1
Medtr5g094820.1
Medtr5g095120.1
Medtr5g095200.1
Medtr5g095420.1
Medtr5g095970.1
Medtr5g096320.1
Medtr5g096340.1
Medtr5g096360.1
Medtr5g097530.1
Medtr5g098970.1
Medtr5g099130.1
Medtr5g099240.1
Medtr6g004440.1
Medtr6g004720.1
Medtr6g005210.1
Medtr6g006770.1
Medtr6g006880.1
Medtr6g007603.1
Medtr6g007690.1
Medtr6g009370.1
Medtr6g011330.1
Medtr6g011570.1
Medtr6g012810.1
Medtr6g012980.1
Medtr6g012990.1
Medtr6g013030.1
Medtr6g015560.1
Medtr6g015695.1
Medtr6g015720.1
Medtr6g015805.1
Medtr6g016040.1
Medtr6g016050.1
Medtr6g016055.1
Medtr6g016060.1
Medtr6g016065.1
Medtr6g016070.1
Medtr6g016075.1
Medtr6g016080.1
Medtr6g016085.1
Medtr6g016090.1
Medtr6g016095.1
Medtr6g016100.1
Medtr6g016105.1
Medtr6g016110.1
Medtr6g016115.1
Medtr6g016120.1
Medtr6g016125.1
Medtr6g016130.1
Medtr6g016135.1
Medtr6g016140.1
Medtr6g016195.1
Medtr6g016200.1
Medtr6g016210.1
Medtr6g016260.1
Medtr6g016420.1
Medtr6g016495.1
Medtr6g033130.1
Medtr6g034380.1
Medtr6g034410.1
Medtr6g034450.1
Medtr6g034470.1
Medtr6g037350.1
Medtr6g037750.1
Medtr6g038190.1
Medtr6g038670.1
Medtr6g038700.1
Medtr6g038730.1
Medtr6g038760.1
Medtr6g038790.1
Medtr6g038820.1
Medtr6g038910.1
Medtr6g038930.1
Medtr6g038940.1
Medtr6g038980.1
Medtr6g039110.1
Medtr6g039180.1
Medtr6g040230.1
Medtr6g043510.1
Medtr6g043790.1
Medtr6g044740.1
Medtr6g044830.1
Medtr6g045030.1
Medtr6g046620.1
Medtr6g048090.1
Medtr6g048250.1
Medtr6g051800.1
Medtr6g052970.1
Medtr6g052990.1
Medtr6g053000.1
Medtr6g055680.1
Medtr6g055960.1
Medtr6g057750.1
Medtr6g057770.1
Medtr6g065220.1
Medtr6g065700.1
Medtr6g071280.1
Medtr6g072590.1
Medtr6g079470.1
Medtr6g079540.1
Medtr6g080470.1
Medtr6g081950.1
Medtr6g082700.1
Medtr6g082810.1
Medtr6g082830.1
Medtr6g082860.1
Medtr6g082870.1
Medtr6g082890.1
Medtr6g082930.1
Medtr6g082950.1
Medtr6g083020.1
Medtr6g083210.1
Medtr6g083270.1
Medtr6g083290.1
Medtr6g083300.1
Medtr6g083740.1
Medtr6g083760.1
Medtr6g083780.1
Medtr6g083980.1
Medtr6g084550.1
Medtr6g086115.1
Medtr6g087920.1
Medtr6g088510.1
Medtr6g088610.1
Medtr6g090080.1
Medtr6g090470.1
Medtr6g093030.1
Medtr6g445600.1
Medtr6g463150.1
Medtr6g463460.1
Medtr6g463630.1
Medtr6g463700.1
Medtr6g463710.1
Medtr6g463830.1
Medtr6g470940.1
Medtr6g471240.1
Medtr6g471820.1
Medtr6g472230.1
Medtr6g472300.1
Medtr7g005400.1
Medtr7g006870.1
Medtr7g007540.1
Medtr7g007820.1
Medtr7g009320.1
Medtr7g009420.1
Medtr7g009450.1
Medtr7g009470.1
Medtr7g009510.1
Medtr7g009520.1
Medtr7g009540.1
Medtr7g009560.1
Medtr7g009570.1
Medtr7g009580.1
Medtr7g009790.1
Medtr7g010730.1
Medtr7g011800.1
Medtr7g012580.1
Medtr7g014430.1
Medtr7g014960.1
Medtr7g014970.1
Medtr7g015230.1
Medtr7g015240.1
Medtr7g015250.1
Medtr7g015280.1
Medtr7g015290.1
Medtr7g015310.1
Medtr7g015320.1
Medtr7g015390.1
Medtr7g015420.1
Medtr7g015510.1
Medtr7g015550.1
Medtr7g015620.1
Medtr7g015670.1
Medtr7g015750.1
Medtr7g015760.1
Medtr7g015780.1
Medtr7g015800.1
Medtr7g015850.1
Medtr7g018130.1
Medtr7g018200.1
Medtr7g018640.1
Medtr7g018890.1
Medtr7g020850.1
Medtr7g021080.1
Medtr7g021110.1
Medtr7g021910.1
Medtr7g022010.1
Medtr7g022050.1
Medtr7g023590.1
Medtr7g023630.1
Medtr7g023670.1
Medtr7g023690.1
Medtr7g023730.1
Medtr7g023740.1
Medtr7g024973.1
Medtr7g029020.1
Medtr7g029650.1
Medtr7g033135.1
Medtr7g033445.1
Medtr7g033475.1
Medtr7g033640.1
Medtr7g050990.1	待定，Nodule Cysteine-Rich (NCR) secreted peptide
Medtr7g053050.1
Medtr7g056420.1
Medtr7g056430.1
Medtr7g056450.1
Medtr7g056510.1
Medtr7g056590.1
Medtr7g056617.1
Medtr7g056620.1
Medtr7g056623.1
Medtr7g056640.1
Medtr7g056647.1
Medtr7g056650.1
Medtr7g056653.1
Medtr7g056657.1
Medtr7g056663.1
Medtr7g056667.1
Medtr7g056680.1
Medtr7g058530.1
Medtr7g058550.1
Medtr7g058810.1
Medtr7g058830.1
Medtr7g058840.1
Medtr7g058860.1
Medtr7g060570.1
Medtr7g061220.1
Medtr7g061660.1
Medtr7g062660.1
Medtr7g062680.1
Medtr7g062700.1
Medtr7g062730.1
Medtr7g062750.1
Medtr7g062770.1
Medtr7g062890.1
Medtr7g062900.1
Medtr7g062920.1
Medtr7g062940.1
Medtr7g062950.1
Medtr7g062990.1
Medtr7g063010.1
Medtr7g063030.1
Medtr7g066590.1
Medtr7g066620.1
Medtr7g066640.1
Medtr7g068150.1
Medtr7g068190.1
Medtr7g068710.1
Medtr7g069120.1
Medtr7g069160.1
Medtr7g069580.1
Medtr7g069960.1
Medtr7g072575.1
Medtr7g072605.1
Medtr7g072640.1
Medtr7g072710.1
Medtr7g072860.1
Medtr7g073230.1
Medtr7g073520.1
Medtr7g073660.1
Medtr7g074610.1
Medtr7g076030.1
Medtr7g077150.1
Medtr7g077780.1
Medtr7g078270.1
Medtr7g078690.1
Medtr7g078730.1
Medtr7g078790.1
Medtr7g079320.1
Medtr7g079350.1
Medtr7g079550.1
Medtr7g081665.1
Medtr7g081840.1
Medtr7g082300.1
Medtr7g082310.1
Medtr7g082360.1
Medtr7g082380.1
Medtr7g082400.1
Medtr7g082430.1
Medtr7g082460.1
Medtr7g082470.1
Medtr7g082490.1
Medtr7g082510.1
Medtr7g082530.1
Medtr7g083500.1
Medtr7g083800.1
Medtr7g083960.1
Medtr7g083970.1
Medtr7g084250.1
Medtr7g085860.1
Medtr7g089480.1
Medtr7g091200.1
Medtr7g091890.1
Medtr7g092050.1
Medtr7g092360.1
Medtr7g092730.1
Medtr7g092740.1
Medtr7g092910.1
Medtr7g093610.1
Medtr7g094010.1
Medtr7g094100.1
Medtr7g095200.1
Medtr7g095450.1
Medtr7g096740.1
Medtr7g097150.1
Medtr7g098240.1
Medtr7g099220.1
Medtr7g100500.1
Medtr7g100630.1
Medtr7g101800.1
Medtr7g103180.1
Medtr7g104180.1
Medtr7g104560.1
Medtr7g106710.1
Medtr7g109670.1
Medtr7g110060.1
Medtr7g111690.1
Medtr7g113490.1
Medtr7g113980.1
Medtr7g114300.1
Medtr7g114680.1
Medtr7g115300.1
Medtr7g115740.1
Medtr7g116130.1
Medtr7g116390.1
Medtr7g116650.1
Medtr7g116660.1
Medtr7g118020.1
Medtr7g118110.1
Medtr7g446180.1
Medtr7g451040.1
Medtr7g481590.1
Medtr7g481630.1
Medtr7g491190.1
Medtr8g006870.1
Medtr8g007350.1
Medtr8g007355.1
Medtr8g008820.1
Medtr8g011300.1
Medtr8g011320.1
Medtr8g011370.1
Medtr8g011390.1
Medtr8g011410.1
Medtr8g011440.1
Medtr8g012450.1
Medtr8g013025.1
Medtr8g013560.1
Medtr8g013580.1
Medtr8g013600.1
Medtr8g013610.1
Medtr8g013620.1
Medtr8g014500.1
Medtr8g014740.1
Medtr8g014860.1
Medtr8g015170.1
Medtr8g015290.1
Medtr8g016120.1
Medtr8g016330.1
Medtr8g017800.1
Medtr8g018170.1
Medtr8g018260.1
Medtr8g018830.1
Medtr8g020640.1
Medtr8g020920.1
Medtr8g023445.1
Medtr8g024060.1
Medtr8g024100.1
Medtr8g024590.1
Medtr8g024600.1
Medtr8g027265.1
Medtr8g027990.1
Medtr8g028065.1
Medtr8g028115.1
Medtr8g028695.1
Medtr8g028720.1
Medtr8g028880.1
Medtr8g028895.1
Medtr8g030500.1
Medtr8g030690.1
Medtr8g030860.1
Medtr8g031030.1
Medtr8g035560.1
Medtr8g035890.1
Medtr8g036920.1
Medtr8g037700.1
Medtr8g038570.1
Medtr8g038590.1
Medtr8g040300.1
Medtr8g040590.1
Medtr8g040910.1
Medtr8g040920.1
Medtr8g040925.1
Medtr8g041100.1
Medtr8g041140.1
Medtr8g041150.1
Medtr8g041190.1
Medtr8g041650.1
Medtr8g041660.1
Medtr8g041670.1
Medtr8g041690.1
Medtr8g041710.1
Medtr8g041820.1
Medtr8g041880.1
Medtr8g041890.1
Medtr8g041910.1
Medtr8g042370.1
Medtr8g043970.1
Medtr8g044230.1
Medtr8g044930.1
Medtr8g044940.1
Medtr8g046150.1
Medtr8g046290.1
Medtr8g051540.1
Medtr8g051600.1
Medtr8g051640.1
Medtr8g051840.1
Medtr8g051850.1
Medtr8g051890.1
Medtr8g052050.1
Medtr8g052060.1
Medtr8g052080.1
Medtr8g052120.1
Medtr8g052170.1
Medtr8g052190.1
Medtr8g052200.1
Medtr8g052290.1
Medtr8g052350.1
Medtr8g052420.1
Medtr8g052490.1
Medtr8g052513.1
Medtr8g052517.1
Medtr8g052570.1
Medtr8g057660.1
Medtr8g061110.1
Medtr8g062130.1
Medtr8g062140.1
Medtr8g063300.1
Medtr8g064400.1
Medtr8g064690.1
Medtr8g067630.1
Medtr8g067690.1
Medtr8g067720.1
Medtr8g067735.1
Medtr8g067930.1
Medtr8g068050.1
Medtr8g068390.1
Medtr8g068530.1
Medtr8g070530.1
Medtr8g070890.1
Medtr8g070910.1
Medtr8g071230.1
Medtr8g071950.1
Medtr8g072950.1
Medtr8g073190.1
Medtr8g073560.1
Medtr8g073700.1
Medtr8g074920.1
Medtr8g076360.1
Medtr8g076378.1
Medtr8g076380.1
Medtr8g076410.1
Medtr8g077105.1
Medtr8g077850.1
Medtr8g078300.1
Medtr8g078940.1
Medtr8g079280.1
Medtr8g079355.1
Medtr8g079360.1
Medtr8g079380.1
Medtr8g079400.1
Medtr8g079450.1
Medtr8g079520.1
Medtr8g079550.1
Medtr8g079560.1
Medtr8g079790.1
Medtr8g080190.1
Medtr8g086000.1
Medtr8g086380.1
Medtr8g086590.1
Medtr8g087740.1
Medtr8g088410.1
Medtr8g088590.1
Medtr8g088740.1
Medtr8g088760.1
Medtr8g088780.1
Medtr8g088970.1
Medtr8g089000.1
Medtr8g089975.1
Medtr8g090305.1
Medtr8g092290.1
Medtr8g092730.1
Medtr8g092950.1
Medtr8g093090.1
Medtr8g093730.1
Medtr8g095330.1
Medtr8g095440.1
Medtr8g098370.1
Medtr8g098425.1
Medtr8g098845.1
Medtr8g099095.1
Medtr8g099770.1
Medtr8g100085.1
Medtr8g100155.1
Medtr8g101300.1
Medtr8g101320.1
Medtr8g101670.1
Medtr8g102260.1
Medtr8g102960.1
Medtr8g103240.1
Medtr8g103700.1
Medtr8g104520.1
Medtr8g106550.1
Medtr8g106960.1
Medtr8g107000.1
Medtr8g432510.1
Medtr8g442270.1
Medtr8g442290.1
Medtr8g442300.1
Medtr8g442310.1
Medtr8g442340.1
Medtr8g442370.1
Medtr8g442400.1
Medtr8g442460.1
Medtr8g445940.1
Medtr8g445960.1
Medtr8g446950.1
Medtr8g461040.1
Medtr8g461230.1
Medtr8g461250.1
Medtr8g461260.1
Medtr8g461270.1
Medtr8g463990.1
Medtr8g464610.1
Medtr8g465150.1
Medtr8g465160.1
Medtr8g465410.1
Medtr8g465470.1
Medtr8g465510.1
Medtr8g465570.1
Medtr8g465580.1
Medtr8g465590.1
Medtr8g465980.1
Medtr8g465990.1
Medtr8g466220.1
Medtr8g467150.1
Medtr8g468660.1
Medtr8g468680.1
Medtr8g468710.1
Medtr8g468720.1
Medtr8g469230.1
Medtr8g469610.1
Medtr8g469650.1
Medtr8g469670.1
Medtr8g469690.1
Medtr8g469710.1
Medtr8g469720.1
Medtr8g469730.1
Medtr8g469820.1
Medtr8g469850.1
Medtr8g469860.1
Medtr8g469870.1
Medtr8g469980.1
Medtr8g470000.1
Medtr8g470040.1
Medtr8g470050.1
Medtr8g470120.1
Medtr8g470170.1
Medtr8g470190.1
Medtr8g470370.1
Medtr8g470380.1
Medtr8g470540.1
Medtr8g470550.1
Medtr8g470840.1
Medtr8g470970.1
Medtr8g479430.1
Medtr8g479450.1
Medtr0002s0090.1
Medtr0005s0230.1
Medtr0007s0020.1
Medtr0007s0390.1
Medtr0012s0150.1
Medtr0015s0030.1
Medtr0015s0060.1
Medtr0015s0090.1
Medtr0017s0230.1
Medtr0017s0240.1
Medtr0017s0270.1
Medtr0028s0170.1
Medtr0049s0070.1
Medtr0061s0050.1
Medtr0070s0070.1
Medtr0073s0020.1
Medtr0074s0060.1
Medtr0083s0120.1
Medtr0087s0010.1
Medtr0087s0020.1
Medtr0087s0030.1
Medtr0087s0040.1
Medtr0087s0050.1
Medtr0087s0070.1
Medtr0087s0090.1
Medtr0090s0020.1
Medtr0137s0010.1
Medtr0137s0070.1
Medtr0148s0080.1
Medtr0154s0020.1
Medtr0154s0040.1
Medtr0189s0010.1
Medtr0194s0030.1
Medtr0205s0040.1
Medtr0230s0010.1
Medtr0271s0040.1
Medtr0274s0010.1
Medtr0274s0050.1
Medtr0280s0040.1
Medtr0283s0050.1
Medtr0289s0020.1
Medtr0289s0030.1
Medtr0289s0040.1
Medtr0341s0020.1
Medtr0349s0030.1
Medtr0391s0020.1
Medtr0464s0040.1
Medtr0466s0010.1
Medtr0468s0010.1
Medtr0491s0020.1
Medtr0602s0020.1
Medtr0603s0010.1
Medtr0640s0020.1
Medtr0648s0020.1
Medtr0685s0020.1
Medtr0690s0010.1
Medtr0722s0020.1
Medtr0779s0010.1
Medtr0830s0010.1
Medtr1395s0010.1
Medtr1415s0010.1
Medtr1g009270.1
Medtr1g015530.1
Medtr1g022265.1
Medtr1g028890.1
Medtr1g029930.1
Medtr1g029940.1
Medtr1g029950.1
Medtr1g038890.1
Medtr1g039220.1
Medtr1g039240.1
Medtr1g039310.1
Medtr1g040525.1
Medtr1g040545.1
Medtr1g040555.1
Medtr1g040615.1
Medtr1g040625.1
Medtr1g047670.1
Medtr1g052425.1
Medtr1g054325.1
Medtr1g061590.1
Medtr1g066950.1
Medtr1g069470.1
Medtr1g079520.1
Medtr1g080440.1
Medtr1g084790.1
Medtr1g088930.1
Medtr1g088935.1
Medtr1g088940.1
Medtr1g090520.1
Medtr1g096260.1
Medtr1g096270.1
Medtr1g097160.1
Medtr1g097580.1
Medtr1g100787.1
Medtr1g102500.1
Medtr1g107460.1
Medtr1g109580.1
Medtr1g110280.1
Medtr2g005810.1
Medtr2g008360.1
Medtr2g008370.1
Medtr2g008380.1
Medtr2g008390.1
Medtr2g008400.1
Medtr2g010470.1
Medtr2g014560.1
Medtr2g016200.1
Medtr2g016320.1
Medtr2g016360.1
Medtr2g016500.1
Medtr2g016530.1
Medtr2g016580.1
Medtr2g023150.1
Medtr2g024330.1
Medtr2g028580.1
Medtr2g029010.1
Medtr2g030380.1
Medtr2g040910.1
Medtr2g042710.1
Medtr2g070020.1
Medtr2g072620.1
Medtr2g072640.1
Medtr2g073540.1	cysteine-rich RLK (receptor-like kinase) protein
Medtr2g073560.1	cysteine-rich RLK (receptor-like kinase) protein
Medtr2g073600.1	cysteine-rich RLK (receptor-like kinase) protein
Medtr2g073630.1	cysteine-rich RLK (receptor-like kinase) protein
Medtr2g073640.1
Medtr2g074840.1
Medtr2g075010.1
Medtr2g075250.1
Medtr2g078810.1
Medtr2g087230.1
Medtr2g090120.1
Medtr2g090710.1
Medtr2g098250.1
Medtr2g100450.1
Medtr2g100550.1
Medtr2g105680.1
Medtr2g105900.1
Medtr2g437730.1
Medtr2g449790.1
Medtr3g007730.1
Medtr3g009400.1
Medtr3g060880.1
Medtr3g062500.1
Medtr3g062570.1
Medtr3g062590.1
Medtr3g070220.1
Medtr3g071480.1	y
Medtr3g075440.1	y
Medtr3g078250.1
Medtr3g084510.1	y
Medtr3g087060.1
Medtr3g090480.1	y
Medtr3g090660.1
Medtr3g092420.1
Medtr3g093710.1	y
Medtr3g093930.1
Medtr3g094710.1
Medtr3g095100.1
Medtr3g102180.1
Medtr3g109820.1
Medtr3g110450.1	y
Medtr3g110860.1
Medtr3g113140.1
Medtr3g116640.1	y
Medtr3g437630.1
Medtr3g449390.1
Medtr3g449540.1
Medtr4g005130.1
Medtr4g014070.1
Medtr4g014350.1
Medtr4g028090.1
Medtr4g029710.1
Medtr4g036505.1
Medtr4g036575.1
Medtr4g036695.1
Medtr4g037015.1
Medtr4g037720.1
Medtr4g044393.1
Medtr4g046113.1
Medtr4g051605.1
Medtr4g068740.1
Medtr4g070970.1
Medtr4g088320.1
Medtr4g092530.1
Medtr4g094610.1
Medtr4g094790.1
Medtr4g094958.1
Medtr4g097880.1
Medtr4g105370.1
Medtr4g107620.1
Medtr4g109170.1
Medtr4g113100.1
Medtr4g130210.1
Medtr4g130390.1
Medtr4g130920.1
Medtr5g009660.1
Medtr5g010440.1
Medtr5g011410.1
Medtr5g011840.1
Medtr5g014700.1
Medtr5g014720.1
Medtr5g019070.1
Medtr5g021670.1
Medtr5g024450.1
Medtr5g025180.1
Medtr5g025840.1
Medtr5g025850.1
Medtr5g025860.1
Medtr5g025880.1
Medtr5g025890.1
Medtr5g025930.1
Medtr5g026010.1
Medtr5g026150.1
Medtr5g026160.1
Medtr5g026200.1
Medtr5g026510.1
Medtr5g026760.1
Medtr5g033820.1
Medtr5g044680.1
Medtr5g045910.1
Medtr5g055470.1
Medtr5g058090.1
Medtr5g068210.1
Medtr5g075630.1
Medtr5g075650.1
Medtr5g077430.1
Medtr5g078080.1
Medtr5g082270.1
Medtr5g082290.1
Medtr5g082420.1
Medtr5g082460.1
Medtr5g082920.1
Medtr5g083480.1
Medtr5g083910.1
Medtr5g085700.1
Medtr5g087340.1
Medtr5g087350.1
Medtr5g087360.1
Medtr5g087370.1
Medtr5g087780.1
Medtr5g090100.1
Medtr5g091950.1
Medtr5g096530.1
Medtr6g015190.1
Medtr6g015265.1
Medtr6g023390.1	inactiveLRR
Medtr6g027720.1
Medtr6g036780.1
Medtr6g036790.1
Medtr6g036840.1
Medtr6g036870.1
Medtr6g036890.1
Medtr6g040210.1
Medtr6g060230.1
Medtr6g068970.1
Medtr6g069030.1
Medtr6g088755.1
Medtr6g088770.1
Medtr6g088785.1
Medtr6g088790.1
Medtr6g090615.1
Medtr6g093050.1
Medtr6g470960.1
Medtr7g007550.1
Medtr7g007560.1
Medtr7g007620.1
Medtr7g007630.1
Medtr7g009940.1
Medtr7g009970.1
Medtr7g010000.1
Medtr7g010010.1
Medtr7g013350.1
Medtr7g013680.1
Medtr7g021570.1
Medtr7g022160.1
Medtr7g028432.1
Medtr7g030070.1
Medtr7g031470.1
Medtr7g038690.1
Medtr7g039330.1
Medtr7g045510.1
Medtr7g045710.1
Medtr7g045860.1
Medtr7g051040.1
Medtr7g057170.1
Medtr7g059225.1
Medtr7g059285.1
Medtr7g067530.1
Medtr7g070200.1
Medtr7g073290.1
Medtr7g073710.1
Medtr7g074010.1
Medtr7g078340.1
Medtr7g080810.1
Medtr7g081410.1
Medtr7g081480.1
Medtr7g081570.1
Medtr7g081720.1
Medtr7g081780.1
Medtr7g082110.1
Medtr7g082280.1
Medtr7g084220.1
Medtr7g086420.1
Medtr7g091680.1
Medtr7g092430.1
Medtr7g092880.1
Medtr7g096980.1
Medtr7g098610.1
Medtr7g103440.1
Medtr7g106210.1
Medtr7g117520.1
Medtr7g407090.1
Medtr7g407130.1
Medtr7g446160.1
Medtr7g446190.1
Medtr8g010180.1
Medtr8g014690.1
Medtr8g014700.1
Medtr8g014730.1
Medtr8g014760.1
Medtr8g014790.1
Medtr8g014930.1
Medtr8g014970.1
Medtr8g015010.1
Medtr8g015040.1
Medtr8g015100.1
Medtr8g015150.1
Medtr8g015190.1
Medtr8g015200.1
Medtr8g015340.1
Medtr8g021350.1
Medtr8g023560.1
Medtr8g023720.1
Medtr8g028110.1
Medtr8g036870.1
Medtr8g047160.1
[truncated: 44 more rows]

## Sheet: LRR_1_domain_new_out_selected
#					#NAME?	sequen	ce ---	---	----	#NAME?	is domain	-------	------	hmm	coord	ali	coord	env	coord
# target name	tlen	query name	accession	qlen	E-value	score	bias	#	of	c-Evalue	i-Evalue	score	bias	from	to	from	to	from	to	acc	description of	target
#-------------------	-----	--------------------	----------	-----	---------	------	-----	---	---	---------	---------	------	-----	-----	-----	-----	-----	-----	-----	----	--------------	-------
Medtr8g047230.1	998	LRR_1	PF00560.33	23	4.4e-31	104.3	95.6	1	7	0.024	2.3	10.8	0.1	1	23	137	159	137	159	0.9	pacid=31072227	transcript=Medtr8g047230.1 locus=Medtr8g047230 ID=Medtr8g047230.1.JCVIMt4.0v1 annot-version=Mt4.0v1
Medtr8g047230.1	998	LRR_1	PF00560.33	23	4.4e-31	104.3	95.6	2	7	0.0027	0.25	13.7	0.2	1	23	185	207	185	207	0.95	pacid=31072227	transcript=Medtr8g047230.1 locus=Medtr8g047230 ID=Medtr8g047230.1.JCVIMt4.0v1 annot-version=Mt4.0v1
Medtr8g047230.1	998	LRR_1	PF00560.33	23	4.4e-31	104.3	95.6	3	7	0.012	1.1	11.7	0.4	1	23	209	231	209	231	0.95	pacid=31072227	transcript=Medtr8g047230.1 locus=Medtr8g047230 ID=Medtr8g047230.1.JCVIMt4.0v1 annot-version=Mt4.0v1
Medtr8g047230.1	998	LRR_1	PF00560.33	23	4.4e-31	104.3	95.6	4	7	0.0057	0.53	12.7	0.3	1	23	233	255	233	255	0.95	pacid=31072227	transcript=Medtr8g047230.1 locus=Medtr8g047230 ID=Medtr8g047230.1.JCVIMt4.0v1 annot-version=Mt4.0v1
Medtr8g047230.1	998	LRR_1	PF00560.33	23	4.4e-31	104.3	95.6	5	7	0.0025	0.23	13.8	0.2	1	21	281	301	281	302	0.94	pacid=31072227	transcript=Medtr8g047230.1 locus=Medtr8g047230 ID=Medtr8g047230.1.JCVIMt4.0v1 annot-version=Mt4.0v1
Medtr8g047230.1	998	LRR_1	PF00560.33	23	4.4e-31	104.3	95.6	6	7	0.039	3.6	10.1	0.3	1	20	305	324	305	327	0.85	pacid=31072227	transcript=Medtr8g047230.1 locus=Medtr8g047230 ID=Medtr8g047230.1.JCVIMt4.0v1 annot-version=Mt4.0v1
Medtr8g047230.1	998	LRR_1	PF00560.33	23	4.4e-31	104.3	95.6	7	7	0.028	2.6	10.6	0.2	1	23	401	423	401	423	0.96	pacid=31072227	transcript=Medtr8g047230.1 locus=Medtr8g047230 ID=Medtr8g047230.1.JCVIMt4.0v1 annot-version=Mt4.0v1
Medtr1g101250.1	1167	LRR_1	PF00560.33	23	1e-30	103.1	150.1	1	5	0.011	1.1	11.8	0.1	1	23	579	601	579	601	0.95	pacid=31092470	transcript=Medtr1g101250.1 locus=Medtr1g101250 ID=Medtr1g101250.1.JCVIMt4.0v1 annot-version=Mt4.0v1
Medtr1g101250.1	1167	LRR_1	PF00560.33	23	1e-30	103.1	150.1	2	5	0.045	4.2	9.9	0.2	4	22	654	672	650	673	0.91	pacid=31092470	transcript=Medtr1g101250.1 locus=Medtr1g101250 ID=Medtr1g101250.1.JCVIMt4.0v1 annot-version=Mt4.0v1
Medtr1g101250.1	1167	LRR_1	PF00560.33	23	1e-30	103.1	150.1	3	5	0.013	1.2	11.6	0.4	1	21	699	719	699	721	0.88	pacid=31092470	transcript=Medtr1g101250.1 locus=Medtr1g101250 ID=Medtr1g101250.1.JCVIMt4.0v1 annot-version=Mt4.0v1
Medtr1g101250.1	1167	LRR_1	PF00560.33	23	1e-30	103.1	150.1	4	5	0.0082	0.76	12.2	0.5	1	23	869	891	869	891	0.95	pacid=31092470	transcript=Medtr1g101250.1 locus=Medtr1g101250 ID=Medtr1g101250.1.JCVIMt4.0v1 annot-version=Mt4.0v1
Medtr1g101250.1	1167	LRR_1	PF00560.33	23	1e-30	103.1	150.1	5	5	0.03	2.8	10.5	0	1	20	1008	1027	1008	1030	0.85	pacid=31092470	transcript=Medtr1g101250.1 locus=Medtr1g101250 ID=Medtr1g101250.1.JCVIMt4.0v1 annot-version=Mt4.0v1
Medtr5g021670.1	1132	LRR_1	PF00560.33	23	2.5e-26	89.8	51.6	1	1	0.0094	0.87	12	0.4	1	23	480	502	480	502	0.95	pacid=31090564	transcript=Medtr5g021670.1 locus=Medtr5g021670 ID=Medtr5g021670.1.JCVIMt4.0v1 annot-version=Mt4.0v1
Medtr3g113140.1	1151	LRR_1	PF00560.33	23	9.2e-26	88.1	99	1	3	0.052	4.8	9.8	1.6	1	22	146	167	146	167	0.94	pacid=31058588	transcript=Medtr3g113140.1 locus=Medtr3g113140 ID=Medtr3g113140.1.JCVIMt4.0v1 annot-version=Mt4.0v1
Medtr3g113140.1	1151	LRR_1	PF00560.33	23	9.2e-26	88.1	99	2	3	0.031	2.9	10.4	0.1	1	17	685	701	685	706	0.88	pacid=31058588	transcript=Medtr3g113140.1 locus=Medtr3g113140 ID=Medtr3g113140.1.JCVIMt4.0v1 annot-version=Mt4.0v1
Medtr3g113140.1	1151	LRR_1	PF00560.33	23	9.2e-26	88.1	99	3	3	0.051	4.7	9.8	0.1	2	21	710	729	709	732	0.9	pacid=31058588	transcript=Medtr3g113140.1 locus=Medtr3g113140 ID=Medtr3g113140.1.JCVIMt4.0v1 annot-version=Mt4.0v1
Medtr6g039110.1	1089	LRR_1	PF00560.33	23	2.1e-25	87	119.1	1	4	0.033	3.1	10.3	0.1	1	16	144	159	144	167	0.78	pacid=31103777	transcript=Medtr6g039110.1 locus=Medtr6g039110 ID=Medtr6g039110.1.JCVIMt4.0v1 annot-version=Mt4.0v1
Medtr6g039110.1	1089	LRR_1	PF00560.33	23	2.1e-25	87	119.1	2	4	0.0078	0.72	12.3	0.2	1	20	169	188	169	191	0.88	pacid=31103777	transcript=Medtr6g039110.1 locus=Medtr6g039110 ID=Medtr6g039110.1.JCVIMt4.0v1 annot-version=Mt4.0v1
Medtr6g039110.1	1089	LRR_1	PF00560.33	23	2.1e-25	87	119.1	3	4	0.055	5.1	9.7	0.4	1	21	193	213	193	215	0.84	pacid=31103777	transcript=Medtr6g039110.1 locus=Medtr6g039110 ID=Medtr6g039110.1.JCVIMt4.0v1 annot-version=Mt4.0v1
Medtr6g039110.1	1089	LRR_1	PF00560.33	23	2.1e-25	87	119.1	4	4	0.052	4.8	9.8	0.1	1	20	331	350	331	353	0.84	pacid=31103777	transcript=Medtr6g039110.1 locus=Medtr6g039110 ID=Medtr6g039110.1.JCVIMt4.0v1 annot-version=Mt4.0v1
Medtr0087s0050.1	877	LRR_1	PF00560.33	23	2.3e-25	86.9	88.3	1	6	0.007	0.65	12.4	0.3	1	23	103	125	103	125	0.93	pacid=31101346	transcript=Medtr0087s0050.1 locus=Medtr0087s0050 ID=Medtr0087s0050.1.JCVIMt4.0v1 annot-version=Mt4.0v1
Medtr0087s0050.1	877	LRR_1	PF00560.33	23	2.3e-25	86.9	88.3	2	6	0.011	1.1	11.8	0.3	2	21	260	279	259	291	0.92	pacid=31101346	transcript=Medtr0087s0050.1 locus=Medtr0087s0050 ID=Medtr0087s0050.1.JCVIMt4.0v1 annot-version=Mt4.0v1
Medtr0087s0050.1	877	LRR_1	PF00560.33	23	2.3e-25	86.9	88.3	3	6	0.038	3.5	10.2	0.2	1	21	356	376	356	378	0.88	pacid=31101346	transcript=Medtr0087s0050.1 locus=Medtr0087s0050 ID=Medtr0087s0050.1.JCVIMt4.0v1 annot-version=Mt4.0v1
Medtr0087s0050.1	877	LRR_1	PF00560.33	23	2.3e-25	86.9	88.3	4	6	0.029	2.7	10.5	0.1	1	20	478	497	478	499	0.93	pacid=31101346	transcript=Medtr0087s0050.1 locus=Medtr0087s0050 ID=Medtr0087s0050.1.JCVIMt4.0v1 annot-version=Mt4.0v1
Medtr0087s0050.1	877	LRR_1	PF00560.33	23	2.3e-25	86.9	88.3	5	6	0.01	0.97	11.9	0.2	1	23	578	600	578	600	0.93	pacid=31101346	transcript=Medtr0087s0050.1 locus=Medtr0087s0050 ID=Medtr0087s0050.1.JCVIMt4.0v1 annot-version=Mt4.0v1
Medtr0087s0050.1	877	LRR_1	PF00560.33	23	2.3e-25	86.9	88.3	6	6	0.0046	0.43	13	0.2	2	21	675	694	674	702	0.93	pacid=31101346	transcript=Medtr0087s0050.1 locus=Medtr0087s0050 ID=Medtr0087s0050.1.JCVIMt4.0v1 annot-version=Mt4.0v1
Medtr6g016210.1	989	LRR_1	PF00560.33	23	4.3e-25	86	91.2	1	3	0.04	3.8	10.1	0.1	1	21	549	569	549	571	0.91	pacid=31102098	transcript=Medtr6g016210.1 locus=Medtr6g016210 ID=Medtr6g016210.1.JCVIMt4.0v1 annot-version=Mt4.0v1
Medtr6g016210.1	989	LRR_1	PF00560.33	23	4.3e-25	86	91.2	2	3	0.046	4.3	9.9	0.2	2	23	621	642	620	642	0.94	pacid=31102098	transcript=Medtr6g016210.1 locus=Medtr6g016210 ID=Medtr6g016210.1.JCVIMt4.0v1 annot-version=Mt4.0v1
Medtr6g016210.1	989	LRR_1	PF00560.33	23	4.3e-25	86	91.2	3	3	0.0048	0.45	12.9	0.1	2	23	834	855	833	855	0.96	pacid=31102098	transcript=Medtr6g016210.1 locus=Medtr6g016210 ID=Medtr6g016210.1.JCVIMt4.0v1 annot-version=Mt4.0v1
Medtr3g093930.1	990	LRR_1	PF00560.33	23	4.4e-25	86	56.1	1	4	0.004	0.37	13.1	0.2	1	20	134	153	134	156	0.93	pacid=31059598	transcript=Medtr3g093930.1 locus=Medtr3g093930 ID=Medtr3g093930.1.JCVIMt4.0v1 annot-version=Mt4.0v1
Medtr3g093930.1	990	LRR_1	PF00560.33	23	4.4e-25	86	56.1	2	4	0.0063	0.59	12.5	0.2	2	22	304	324	303	325	0.94	pacid=31059598	transcript=Medtr3g093930.1 locus=Medtr3g093930 ID=Medtr3g093930.1.JCVIMt4.0v1 annot-version=Mt4.0v1
Medtr3g093930.1	990	LRR_1	PF00560.33	23	4.4e-25	86	56.1	3	4	0.034	3.2	10.3	0	1	20	427	446	427	449	0.87	pacid=31059598	transcript=Medtr3g093930.1 locus=Medtr3g093930 ID=Medtr3g093930.1.JCVIMt4.0v1 annot-version=Mt4.0v1
Medtr3g093930.1	990	LRR_1	PF00560.33	23	4.4e-25	86	56.1	4	4	0.004	0.37	13.2	0.6	1	23	475	497	475	497	0.96	pacid=31059598	transcript=Medtr3g093930.1 locus=Medtr3g093930 ID=Medtr3g093930.1.JCVIMt4.0v1 annot-version=Mt4.0v1
Medtr6g016140.1	947	LRR_1	PF00560.33	23	8.6e-25	85.1	99.1	1	7	0.048	4.5	9.9	0.1	1	23	99	121	99	121	0.93	pacid=31102385	transcript=Medtr6g016140.1 locus=Medtr6g016140 ID=Medtr6g016140.1.JCVIMt4.0v1 annot-version=Mt4.0v1
Medtr6g016140.1	947	LRR_1	PF00560.33	23	8.6e-25	85.1	99.1	2	7	0.011	1	11.8	0.2	2	21	277	296	276	311	0.92	pacid=31102385	transcript=Medtr6g016140.1 locus=Medtr6g016140 ID=Medtr6g016140.1.JCVIMt4.0v1 annot-version=Mt4.0v1
Medtr6g016140.1	947	LRR_1	PF00560.33	23	8.6e-25	85.1	99.1	3	7	0.041	3.9	10.1	0.2	1	21	349	369	349	371	0.88	pacid=31102385	transcript=Medtr6g016140.1 locus=Medtr6g016140 ID=Medtr6g016140.1.JCVIMt4.0v1 annot-version=Mt4.0v1
Medtr6g016140.1	947	LRR_1	PF00560.33	23	8.6e-25	85.1	99.1	4	7	0.032	3	10.4	0.1	1	20	471	490	471	492	0.93	pacid=31102385	transcript=Medtr6g016140.1 locus=Medtr6g016140 ID=Medtr6g016140.1.JCVIMt4.0v1 annot-version=Mt4.0v1
Medtr6g016140.1	947	LRR_1	PF00560.33	23	8.6e-25	85.1	99.1	5	7	0.025	2.3	10.7	0.1	1	21	571	591	571	592	0.94	pacid=31102385	transcript=Medtr6g016140.1 locus=Medtr6g016140 ID=Medtr6g016140.1.JCVIMt4.0v1 annot-version=Mt4.0v1
Medtr6g016140.1	947	LRR_1	PF00560.33	23	8.6e-25	85.1	99.1	6	7	0.005	0.47	12.8	0.1	2	21	668	687	667	694	0.94	pacid=31102385	transcript=Medtr6g016140.1 locus=Medtr6g016140 ID=Medtr6g016140.1.JCVIMt4.0v1 annot-version=Mt4.0v1
Medtr6g016140.1	947	LRR_1	PF00560.33	23	8.6e-25	85.1	99.1	7	7	0.0039	0.37	13.2	0.2	1	23	790	812	790	812	0.96	pacid=31102385	transcript=Medtr6g016140.1 locus=Medtr6g016140 ID=Medtr6g016140.1.JCVIMt4.0v1 annot-version=Mt4.0v1
Medtr4g032320.1	1095	LRR_1	PF00560.33	23	7.3e-24	82.3	138.1	1	7	0.032	3	10.4	0.3	1	23	260	282	260	282	0.96	pacid=31106880	transcript=Medtr4g032320.1 locus=Medtr4g032320 ID=Medtr4g032320.1.JCVIMt4.0v1 annot-version=Mt4.0v1
Medtr4g032320.1	1095	LRR_1	PF00560.33	23	7.3e-24	82.3	138.1	2	7	0.018	1.6	11.2	0	1	21	308	328	308	331	0.94	pacid=31106880	transcript=Medtr4g032320.1 locus=Medtr4g032320 ID=Medtr4g032320.1.JCVIMt4.0v1 annot-version=Mt4.0v1
Medtr4g032320.1	1095	LRR_1	PF00560.33	23	7.3e-24	82.3	138.1	3	7	0.007	0.66	12.4	0.6	2	23	357	378	356	378	0.94	pacid=31106880	transcript=Medtr4g032320.1 locus=Medtr4g032320 ID=Medtr4g032320.1.JCVIMt4.0v1 annot-version=Mt4.0v1
Medtr4g032320.1	1095	LRR_1	PF00560.33	23	7.3e-24	82.3	138.1	4	7	0.035	3.2	10.3	0.5	2	23	405	426	404	426	0.92	pacid=31106880	transcript=Medtr4g032320.1 locus=Medtr4g032320 ID=Medtr4g032320.1.JCVIMt4.0v1 annot-version=Mt4.0v1
Medtr4g032320.1	1095	LRR_1	PF00560.33	23	7.3e-24	82.3	138.1	5	7	0.036	3.3	10.3	0.2	1	23	452	474	452	474	0.9	pacid=31106880	transcript=Medtr4g032320.1 locus=Medtr4g032320 ID=Medtr4g032320.1.JCVIMt4.0v1 annot-version=Mt4.0v1
Medtr4g032320.1	1095	LRR_1	PF00560.33	23	7.3e-24	82.3	138.1	6	7	0.018	1.7	11.2	0.3	1	20	693	712	693	715	0.93	pacid=31106880	transcript=Medtr4g032320.1 locus=Medtr4g032320 ID=Medtr4g032320.1.JCVIMt4.0v1 annot-version=Mt4.0v1
Medtr4g032320.1	1095	LRR_1	PF00560.33	23	7.3e-24	82.3	138.1	7	7	0.021	1.9	11	0.2	2	23	913	934	912	934	0.93	pacid=31106880	transcript=Medtr4g032320.1 locus=Medtr4g032320 ID=Medtr4g032320.1.JCVIMt4.0v1 annot-version=Mt4.0v1
Medtr7g010000.1	869	LRR_1	PF00560.33	23	8.1e-24	82.2	68.6	1	6	0.00012	0.011	17.8	0.7	1	23	112	134	112	134	0.96	pacid=31083060	transcript=Medtr7g010000.1 locus=Medtr7g010000 ID=Medtr7g010000.1.JCVIMt4.0v1 annot-version=Mt4.0v1
Medtr7g010000.1	869	LRR_1	PF00560.33	23	8.1e-24	82.2	68.6	2	6	0.0013	0.12	14.6	0.3	1	23	136	158	136	158	0.95	pacid=31083060	transcript=Medtr7g010000.1 locus=Medtr7g010000 ID=Medtr7g010000.1.JCVIMt4.0v1 annot-version=Mt4.0v1
Medtr7g010000.1	869	LRR_1	PF00560.33	23	8.1e-24	82.2	68.6	3	6	4.6e-05	0.0043	19.1	0.6	1	23	160	182	160	182	0.96	pacid=31083060	transcript=Medtr7g010000.1 locus=Medtr7g010000 ID=Medtr7g010000.1.JCVIMt4.0v1 annot-version=Mt4.0v1
Medtr7g010000.1	869	LRR_1	PF00560.33	23	8.1e-24	82.2	68.6	4	6	0.013	1.2	11.6	0.2	1	23	208	230	208	230	0.96	pacid=31083060	transcript=Medtr7g010000.1 locus=Medtr7g010000 ID=Medtr7g010000.1.JCVIMt4.0v1 annot-version=Mt4.0v1
Medtr7g010000.1	869	LRR_1	PF00560.33	23	8.1e-24	82.2	68.6	5	6	0.011	1	11.8	0.2	1	23	280	302	280	302	0.91	pacid=31083060	transcript=Medtr7g010000.1 locus=Medtr7g010000 ID=Medtr7g010000.1.JCVIMt4.0v1 annot-version=Mt4.0v1
Medtr7g010000.1	869	LRR_1	PF00560.33	23	8.1e-24	82.2	68.6	6	6	0.018	1.7	11.2	0.1	1	23	328	350	328	350	0.91	pacid=31083060	transcript=Medtr7g010000.1 locus=Medtr7g010000 ID=Medtr7g010000.1.JCVIMt4.0v1 annot-version=Mt4.0v1
Medtr5g069580.1	904	LRR_1	PF00560.33	23	1e-23	81.8	126.7	1	4	0.023	2.2	10.8	0.2	1	21	158	178	158	180	0.82	pacid=31090325	transcript=Medtr5g069580.1 locus=Medtr5g069580 ID=Medtr5g069580.1.JCVIMt4.0v1 annot-version=Mt4.0v1
Medtr5g069580.1	904	LRR_1	PF00560.33	23	1e-23	81.8	126.7	2	4	0.023	2.2	10.8	0.2	1	21	230	250	230	252	0.82	pacid=31090325	transcript=Medtr5g069580.1 locus=Medtr5g069580 ID=Medtr5g069580.1.JCVIMt4.0v1 annot-version=Mt4.0v1
Medtr5g069580.1	904	LRR_1	PF00560.33	23	1e-23	81.8	126.7	3	4	0.012	1.2	11.7	0.3	1	23	302	324	302	324	0.92	pacid=31090325	transcript=Medtr5g069580.1 locus=Medtr5g069580 ID=Medtr5g069580.1.JCVIMt4.0v1 annot-version=Mt4.0v1
Medtr5g069580.1	904	LRR_1	PF00560.33	23	1e-23	81.8	126.7	4	4	0.026	2.4	10.7	0.2	1	21	762	782	762	784	0.91	pacid=31090325	transcript=Medtr5g069580.1 locus=Medtr5g069580 ID=Medtr5g069580.1.JCVIMt4.0v1 annot-version=Mt4.0v1
Medtr4g040420.1	1038	LRR_1	PF00560.33	23	1.4e-23	81.4	104.9	1	2	0.058	5.4	9.6	0	1	20	328	347	328	350	0.92	pacid=31112093	transcript=Medtr4g040420.1 locus=Medtr4g040420 ID=Medtr4g040420.1.JCVIMt4.0v1 annot-version=Mt4.0v1
Medtr4g040420.1	1038	LRR_1	PF00560.33	23	1.4e-23	81.4	104.9	2	2	0.021	2	10.9	1.2	2	23	886	907	885	907	0.92	pacid=31112093	transcript=Medtr4g040420.1 locus=Medtr4g040420 ID=Medtr4g040420.1.JCVIMt4.0v1 annot-version=Mt4.0v1
Medtr6g037750.1	1206	LRR_1	PF00560.33	23	1.9e-23	81	143.5	1	4	0.0046	0.43	13	0.2	1	22	140	161	140	162	0.83	pacid=31102588	transcript=Medtr6g037750.1 locus=Medtr6g037750 ID=Medtr6g037750.1.JCVIMt4.0v1 annot-version=Mt4.0v1
Medtr6g037750.1	1206	LRR_1	PF00560.33	23	1.9e-23	81	143.5	2	4	0.046	4.3	9.9	0.4	1	18	164	181	164	186	0.85	pacid=31102588	transcript=Medtr6g037750.1 locus=Medtr6g037750 ID=Medtr6g037750.1.JCVIMt4.0v1 annot-version=Mt4.0v1
Medtr6g037750.1	1206	LRR_1	PF00560.33	23	1.9e-23	81	143.5	3	4	0.042	3.9	10.1	0.4	1	18	576	596	576	602	0.69	pacid=31102588	transcript=Medtr6g037750.1 locus=Medtr6g037750 ID=Medtr6g037750.1.JCVIMt4.0v1 annot-version=Mt4.0v1
Medtr6g037750.1	1206	LRR_1	PF00560.33	23	1.9e-23	81	143.5	4	4	0.0075	0.7	12.3	0.2	2	23	823	844	822	844	0.94	pacid=31102588	transcript=Medtr6g037750.1 locus=Medtr6g037750 ID=Medtr6g037750.1.JCVIMt4.0v1 annot-version=Mt4.0v1
Medtr4g040360.1	1043	LRR_1	PF00560.33	23	2.5e-23	80.7	85.7	1	3	0.011	0.98	11.9	0	1	23	336	358	336	358	0.94	pacid=31107444	transcript=Medtr4g040360.1 locus=Medtr4g040360 ID=Medtr4g040360.1.JCVIMt4.0v1 annot-version=Mt4.0v1
Medtr4g040360.1	1043	LRR_1	PF00560.33	23	2.5e-23	80.7	85.7	2	3	0.054	5	9.7	0	4	23	660	679	659	679	0.93	pacid=31107444	transcript=Medtr4g040360.1 locus=Medtr4g040360 ID=Medtr4g040360.1.JCVIMt4.0v1 annot-version=Mt4.0v1
Medtr4g040360.1	1043	LRR_1	PF00560.33	23	2.5e-23	80.7	85.7	3	3	0.018	1.7	11.1	1	1	23	892	914	892	917	0.88	pacid=31107444	transcript=Medtr4g040360.1 locus=Medtr4g040360 ID=Medtr4g040360.1.JCVIMt4.0v1 annot-version=Mt4.0v1
Medtr7g079550.1	720	LRR_1	PF00560.33	23	2.9e-23	80.5	76	1	3	0.0021	0.19	14	0.1	1	21	120	140	120	142	0.93	pacid=31081940	transcript=Medtr7g079550.1 locus=Medtr7g079550 ID=Medtr7g079550.1.JCVIMt4.0v1 annot-version=Mt4.0v1
Medtr7g079550.1	720	LRR_1	PF00560.33	23	2.9e-23	80.5	76	2	3	0.0074	0.69	12.3	0.1	1	23	239	261	239	261	0.92	pacid=31081940	transcript=Medtr7g079550.1 locus=Medtr7g079550 ID=Medtr7g079550.1.JCVIMt4.0v1 annot-version=Mt4.0v1
Medtr7g079550.1	720	LRR_1	PF00560.33	23	2.9e-23	80.5	76	3	3	0.048	4.5	9.9	0.2	2	18	573	588	572	593	0.75	pacid=31081940	transcript=Medtr7g079550.1 locus=Medtr7g079550 ID=Medtr7g079550.1.JCVIMt4.0v1 annot-version=Mt4.0v1
Medtr0491s0030.1	827	LRR_1	PF00560.33	23	2.9e-23	80.5	71.4	1	6	0.00032	0.03	16.5	1.1	1	23	110	132	110	132	0.96	pacid=31100910	transcript=Medtr0491s0030.1 locus=Medtr0491s0030 ID=Medtr0491s0030.1.JCVIMt4.0v1 annot-version=Mt4.0v1
Medtr0491s0030.1	827	LRR_1	PF00560.33	23	2.9e-23	80.5	71.4	2	6	0.025	2.4	10.7	0.1	1	23	134	156	134	156	0.92	pacid=31100910	transcript=Medtr0491s0030.1 locus=Medtr0491s0030 ID=Medtr0491s0030.1.JCVIMt4.0v1 annot-version=Mt4.0v1
Medtr0491s0030.1	827	LRR_1	PF00560.33	23	2.9e-23	80.5	71.4	3	6	0.0088	0.82	12.1	0.3	1	23	158	180	158	180	0.93	pacid=31100910	transcript=Medtr0491s0030.1 locus=Medtr0491s0030 ID=Medtr0491s0030.1.JCVIMt4.0v1 annot-version=Mt4.0v1
Medtr0491s0030.1	827	LRR_1	PF00560.33	23	2.9e-23	80.5	71.4	4	6	0.0079	0.74	12.2	0.1	1	23	182	204	182	204	0.94	pacid=31100910	transcript=Medtr0491s0030.1 locus=Medtr0491s0030 ID=Medtr0491s0030.1.JCVIMt4.0v1 annot-version=Mt4.0v1
Medtr0491s0030.1	827	LRR_1	PF00560.33	23	2.9e-23	80.5	71.4	5	6	0.012	1.1	11.7	0.7	1	23	206	228	206	228	0.93	pacid=31100910	transcript=Medtr0491s0030.1 locus=Medtr0491s0030 ID=Medtr0491s0030.1.JCVIMt4.0v1 annot-version=Mt4.0v1
Medtr0491s0030.1	827	LRR_1	PF00560.33	23	2.9e-23	80.5	71.4	6	6	0.05	4.7	9.8	0.4	1	19	344	362	344	366	0.77	pacid=31100910	transcript=Medtr0491s0030.1 locus=Medtr0491s0030 ID=Medtr0491s0030.1.JCVIMt4.0v1 annot-version=Mt4.0v1
Medtr6g016195.1	1070	LRR_1	PF00560.33	23	6e-23	79.5	129.5	1	4	0.018	1.6	11.2	0.3	1	23	146	168	146	168	0.95	pacid=31105398	transcript=Medtr6g016195.1 locus=Medtr6g016195 ID=Medtr6g016195.1.JCVIMt4.0v1 annot-version=Mt4.0v1
Medtr6g016195.1	1070	LRR_1	PF00560.33	23	6e-23	79.5	129.5	2	4	0.026	2.4	10.7	0.1	3	21	327	345	326	347	0.91	pacid=31105398	transcript=Medtr6g016195.1 locus=Medtr6g016195 ID=Medtr6g016195.1.JCVIMt4.0v1 annot-version=Mt4.0v1
Medtr6g016195.1	1070	LRR_1	PF00560.33	23	6e-23	79.5	129.5	3	4	0.022	2	10.9	0.1	1	22	669	690	669	691	0.91	pacid=31105398	transcript=Medtr6g016195.1 locus=Medtr6g016195 ID=Medtr6g016195.1.JCVIMt4.0v1 annot-version=Mt4.0v1
Medtr6g016195.1	1070	LRR_1	PF00560.33	23	6e-23	79.5	129.5	4	4	0.0049	0.45	12.9	0.1	2	22	790	810	789	811	0.95	pacid=31105398	transcript=Medtr6g016195.1 locus=Medtr6g016195 ID=Medtr6g016195.1.JCVIMt4.0v1 annot-version=Mt4.0v1
Medtr6g038670.1	1123	LRR_1	PF00560.33	23	1.3e-22	78.5	123.9	1	5	0.0039	0.37	13.2	0.3	1	23	141	166	141	166	0.86	pacid=31103802	transcript=Medtr6g038670.1 locus=Medtr6g038670 ID=Medtr6g038670.1.JCVIMt4.0v1 annot-version=Mt4.0v1
Medtr6g038670.1	1123	LRR_1	PF00560.33	23	1.3e-22	78.5	123.9	2	5	0.0052	0.49	12.8	0.3	1	20	165	184	165	187	0.88	pacid=31103802	transcript=Medtr6g038670.1 locus=Medtr6g038670 ID=Medtr6g038670.1.JCVIMt4.0v1 annot-version=Mt4.0v1
Medtr6g038670.1	1123	LRR_1	PF00560.33	23	1.3e-22	78.5	123.9	3	5	0.018	1.7	11.1	0.3	1	23	189	211	189	211	0.89	pacid=31103802	transcript=Medtr6g038670.1 locus=Medtr6g038670 ID=Medtr6g038670.1.JCVIMt4.0v1 annot-version=Mt4.0v1
Medtr6g038670.1	1123	LRR_1	PF00560.33	23	1.3e-22	78.5	123.9	4	5	0.04	3.7	10.1	0.1	1	18	441	458	441	461	0.9	pacid=31103802	transcript=Medtr6g038670.1 locus=Medtr6g038670 ID=Medtr6g038670.1.JCVIMt4.0v1 annot-version=Mt4.0v1
Medtr6g038670.1	1123	LRR_1	PF00560.33	23	1.3e-22	78.5	123.9	5	5	0.054	5	9.7	0.4	1	21	979	999	979	1001	0.92	pacid=31103802	transcript=Medtr6g038670.1 locus=Medtr6g038670 ID=Medtr6g038670.1.JCVIMt4.0v1 annot-version=Mt4.0v1
Medtr4g040330.1	1047	LRR_1	PF00560.33	23	1.6e-22	78.2	104.8	1	2	0.0036	0.34	13.3	0	1	22	336	357	336	358	0.91	pacid=31111022	transcript=Medtr4g040330.1 locus=Medtr4g040330 ID=Medtr4g040330.1.JCVIMt4.0v1 annot-version=Mt4.0v1
Medtr4g040330.1	1047	LRR_1	PF00560.33	23	1.6e-22	78.2	104.8	2	2	0.03	2.8	10.5	1.4	2	23	894	915	893	915	0.92	pacid=31111022	transcript=Medtr4g040330.1 locus=Medtr4g040330 ID=Medtr4g040330.1.JCVIMt4.0v1 annot-version=Mt4.0v1
Medtr4g105520.1	978	LRR_1	PF00560.33	23	3.9e-22	77	126.2	1	3	0.047	4.4	9.9	0	1	23	148	170	148	194	0.95	pacid=31107727	transcript=Medtr4g105520.1 locus=Medtr4g105520 ID=Medtr4g105520.1.JCVIMt4.0v1 annot-version=Mt4.0v1
Medtr4g105520.1	978	LRR_1	PF00560.33	23	3.9e-22	77	126.2	2	3	0.0065	0.6	12.5	0.2	1	23	797	819	797	819	0.94	pacid=31107727	transcript=Medtr4g105520.1 locus=Medtr4g105520 ID=Medtr4g105520.1.JCVIMt4.0v1 annot-version=Mt4.0v1
Medtr4g105520.1	978	LRR_1	PF00560.33	23	3.9e-22	77	126.2	3	3	0.0066	0.61	12.5	0.4	1	23	821	843	821	843	0.92	pacid=31107727	transcript=Medtr4g105520.1 locus=Medtr4g105520 ID=Medtr4g105520.1.JCVIMt4.0v1 annot-version=Mt4.0v1
Medtr0087s0070.1	724	LRR_1	PF00560.33	23	4.1e-22	77	72.3	1	4	0.011	1	11.8	0.2	2	22	93	113	92	114	0.93	pacid=31101343	transcript=Medtr0087s0070.1 locus=Medtr0087s0070 ID=Medtr0087s0070.1.JCVIMt4.0v1 annot-version=Mt4.0v1
Medtr0087s0070.1	724	LRR_1	PF00560.33	23	4.1e-22	77	72.3	2	4	0.014	1.3	11.5	0.1	2	22	117	137	116	138	0.93	pacid=31101343	transcript=Medtr0087s0070.1 locus=Medtr0087s0070 ID=Medtr0087s0070.1.JCVIMt4.0v1 annot-version=Mt4.0v1
Medtr0087s0070.1	724	LRR_1	PF00560.33	23	4.1e-22	77	72.3	3	4	0.03	2.8	10.5	0.1	2	22	446	466	445	467	0.95	pacid=31101343	transcript=Medtr0087s0070.1 locus=Medtr0087s0070 ID=Medtr0087s0070.1.JCVIMt4.0v1 annot-version=Mt4.0v1
Medtr0087s0070.1	724	LRR_1	PF00560.33	23	4.1e-22	77	72.3	4	4	0.0051	0.47	12.8	0.1	2	22	569	589	568	590	0.92	pacid=31101343	transcript=Medtr0087s0070.1 locus=Medtr0087s0070 ID=Medtr0087s0070.1.JCVIMt4.0v1 annot-version=Mt4.0v1
Medtr6g038940.1	1121	LRR_1	PF00560.33	23	9.4e-22	75.9	129.1	1	2	0.025	2.3	10.7	0.1	1	17	145	161	145	167	0.77	pacid=31103128	transcript=Medtr6g038940.1 locus=Medtr6g038940 ID=Medtr6g038940.1.JCVIMt4.0v1 annot-version=Mt4.0v1
Medtr6g038940.1	1121	LRR_1	PF00560.33	23	9.4e-22	75.9	129.1	2	2	0.022	2.1	10.9	1.1	1	22	169	190	169	191	0.88	pacid=31103128	transcript=Medtr6g038940.1 locus=Medtr6g038940 ID=Medtr6g038940.1.JCVIMt4.0v1 annot-version=Mt4.0v1
Medtr1g080720.1	759	LRR_1	PF00560.33	23	4e-21	74	76.2	1	3	0.012	1.1	11.7	0	2	21	150	169	150	171	0.93	pacid=31094632	transcript=Medtr1g080720.1 locus=Medtr1g080720 ID=Medtr1g080720.1.JCVIMt4.0v1 annot-version=Mt4.0v1
Medtr1g080720.1	759	LRR_1	PF00560.33	23	4e-21	74	76.2	2	3	0.029	2.7	10.5	1.6	1	23	425	447	425	447	0.97	pacid=31094632	transcript=Medtr1g080720.1 locus=Medtr1g080720 ID=Medtr1g080720.1.JCVIMt4.0v1 annot-version=Mt4.0v1
Medtr1g080720.1	759	LRR_1	PF00560.33	23	4e-21	74	76.2	3	3	0.014	1.3	11.5	0.3	1	21	618	638	618	640	0.91	pacid=31094632	transcript=Medtr1g080720.1 locus=Medtr1g080720 ID=Medtr1g080720.1.JCVIMt4.0v1 annot-version=Mt4.0v1
Medtr4g015930.13	717	LRR_1	PF00560.33	23	7.7e-21	73.1	78.3	1	2	0.05	4.7	9.8	0.1	3	20	175	192	173	195	0.9	pacid=31108940	transcript=Medtr4g015930.13 locus=Medtr4g015930 ID=Medtr4g015930.13.JCVIMt4.0v1 annot-version=Mt4.0v1
Medtr4g015930.13	717	LRR_1	PF00560.33	23	7.7e-21	73.1	78.3	2	2	0.026	2.4	10.7	0.2	2	20	578	596	577	599	0.88	pacid=31108940	transcript=Medtr4g015930.13 locus=Medtr4g015930 ID=Medtr4g015930.13.JCVIMt4.0v1 annot-version=Mt4.0v1
Medtr6g016050.1	1539	LRR_1	PF00560.33	23	7.9e-21	73	171.8	1	3	0.042	3.9	10.1	0.1	1	21	310	330	310	332	0.89	pacid=31104608	transcript=Medtr6g016050.1 locus=Medtr6g016050 ID=Medtr6g016050.1.JCVIMt4.0v1 annot-version=Mt4.0v1
Medtr6g016050.1	1539	LRR_1	PF00560.33	23	7.9e-21	73	171.8	2	3	0.0068	0.64	12.4	0.2	2	22	929	949	929	950	0.95	pacid=31104608	transcript=Medtr6g016050.1 locus=Medtr6g016050 ID=Medtr6g016050.1.JCVIMt4.0v1 annot-version=Mt4.0v1
Medtr6g016050.1	1539	LRR_1	PF00560.33	23	7.9e-21	73	171.8	3	3	0.028	2.6	10.6	0.2	1	21	1374	1394	1374	1396	0.85	pacid=31104608	transcript=Medtr6g016050.1 locus=Medtr6g016050 ID=Medtr6g016050.1.JCVIMt4.0v1 annot-version=Mt4.0v1
Medtr4g015930.14	719	LRR_1	PF00560.33	23	8.2e-21	73	78.3	1	2	0.05	4.7	9.8	0.1	3	20	175	192	173	195	0.9	pacid=31108939	transcript=Medtr4g015930.14 locus=Medtr4g015930 ID=Medtr4g015930.14.JCVIMt4.0v1 annot-version=Mt4.0v1
Medtr4g015930.14	719	LRR_1	PF00560.33	23	8.2e-21	73	78.3	2	2	0.026	2.4	10.7	0.2	2	20	578	596	577	599	0.88	pacid=31108939	transcript=Medtr4g015930.14 locus=Medtr4g015930 ID=Medtr4g015930.14.JCVIMt4.0v1 annot-version=Mt4.0v1
Medtr6g038910.1	1072	LRR_1	PF00560.33	23	1e-20	72.7	132.6	1	2	0.026	2.4	10.7	0.2	1	18	100	117	100	122	0.85	pacid=31102538	transcript=Medtr6g038910.1 locus=Medtr6g038910 ID=Medtr6g038910.1.JCVIMt4.0v1 annot-version=Mt4.0v1
Medtr6g038910.1	1072	LRR_1	PF00560.33	23	1e-20	72.7	132.6	2	2	0.044	4.1	10	0.4	2	23	909	930	908	930	0.91	pacid=31102538	transcript=Medtr6g038910.1 locus=Medtr6g038910 ID=Medtr6g038910.1.JCVIMt4.0v1 annot-version=Mt4.0v1
Medtr4g015930.12	805	LRR_1	PF00560.33	23	1.1e-20	72.6	97.2	1	2	0.057	5.3	9.6	0.1	3	20	263	280	261	283	0.9	pacid=31108938	transcript=Medtr4g015930.12 locus=Medtr4g015930 ID=Medtr4g015930.12.JCVIMt4.0v1 annot-version=Mt4.0v1
Medtr4g015930.12	805	LRR_1	PF00560.33	23	1.1e-20	72.6	97.2	2	2	0.029	2.7	10.5	0.2	2	20	666	684	665	687	0.88	pacid=31108938	transcript=Medtr4g015930.12 locus=Medtr4g015930 ID=Medtr4g015930.12.JCVIMt4.0v1 annot-version=Mt4.0v1
Medtr7g014430.1	927	LRR_1	PF00560.33	23	1.1e-20	72.6	116.4	1	4	0.029	2.7	10.5	3.5	1	23	229	251	229	251	0.96	pacid=31079527	transcript=Medtr7g014430.1 locus=Medtr7g014430 ID=Medtr7g014430.1.JCVIMt4.0v1 annot-version=Mt4.0v1
Medtr7g014430.1	927	LRR_1	PF00560.33	23	1.1e-20	72.6	116.4	2	4	0.014	1.3	11.5	0.4	1	23	326	348	326	348	0.93	pacid=31079527	transcript=Medtr7g014430.1 locus=Medtr7g014430 ID=Medtr7g014430.1.JCVIMt4.0v1 annot-version=Mt4.0v1
Medtr7g014430.1	927	LRR_1	PF00560.33	23	1.1e-20	72.6	116.4	3	4	0.0046	0.43	13	0.8	1	23	567	589	567	589	0.94	pacid=31079527	transcript=Medtr7g014430.1 locus=Medtr7g014430 ID=Medtr7g014430.1.JCVIMt4.0v1 annot-version=Mt4.0v1
Medtr7g014430.1	927	LRR_1	PF00560.33	23	1.1e-20	72.6	116.4	4	4	0.029	2.7	10.5	0.2	1	20	663	682	663	685	0.91	pacid=31079527	transcript=Medtr7g014430.1 locus=Medtr7g014430 ID=Medtr7g014430.1.JCVIMt4.0v1 annot-version=Mt4.0v1
Medtr4g015930.10	807	LRR_1	PF00560.33	23	1.2e-20	72.5	97.2	1	2	0.058	5.4	9.6	0.1	3	20	265	282	263	285	0.9	pacid=31108935	transcript=Medtr4g015930.10 locus=Medtr4g015930 ID=Medtr4g015930.10.JCVIMt4.0v1 annot-version=Mt4.0v1
Medtr4g015930.10	807	LRR_1	PF00560.33	23	1.2e-20	72.5	97.2	2	2	0.029	2.7	10.5	0.2	2	20	668	686	667	689	0.88	pacid=31108935	transcript=Medtr4g015930.10 locus=Medtr4g015930 ID=Medtr4g015930.10.JCVIMt4.0v1 annot-version=Mt4.0v1
Medtr4g015930.11	807	LRR_1	PF00560.33	23	1.2e-20	72.5	97.2	1	2	0.058	5.4	9.6	0.1	3	20	265	282	263	285	0.9	pacid=31108936	transcript=Medtr4g015930.11 locus=Medtr4g015930 ID=Medtr4g015930.11.JCVIMt4.0v1 annot-version=Mt4.0v1
Medtr4g015930.11	807	LRR_1	PF00560.33	23	1.2e-20	72.5	97.2	2	2	0.029	2.7	10.5	0.2	2	20	668	686	667	689	0.88	pacid=31108936	transcript=Medtr4g015930.11 locus=Medtr4g015930 ID=Medtr4g015930.11.JCVIMt4.0v1 annot-version=Mt4.0v1
Medtr4g015930.6	807	LRR_1	PF00560.33	23	1.2e-20	72.5	97.2	1	2	0.058	5.4	9.6	0.1	3	20	265	282	263	285	0.9	pacid=31108934	transcript=Medtr4g015930.6 locus=Medtr4g015930 ID=Medtr4g015930.6.JCVIMt4.0v1 annot-version=Mt4.0v1
Medtr4g015930.6	807	LRR_1	PF00560.33	23	1.2e-20	72.5	97.2	2	2	0.029	2.7	10.5	0.2	2	20	668	686	667	689	0.88	pacid=31108934	transcript=Medtr4g015930.6 locus=Medtr4g015930 ID=Medtr4g015930.6.JCVIMt4.0v1 annot-version=Mt4.0v1
Medtr4g015930.7	807	LRR_1	PF00560.33	23	1.2e-20	72.5	97.2	1	2	0.058	5.4	9.6	0.1	3	20	265	282	263	285	0.9	pacid=31108937	transcript=Medtr4g015930.7 locus=Medtr4g015930 ID=Medtr4g015930.7.JCVIMt4.0v1 annot-version=Mt4.0v1
Medtr4g015930.7	807	LRR_1	PF00560.33	23	1.2e-20	72.5	97.2	2	2	0.029	2.7	10.5	0.2	2	20	668	686	667	689	0.88	pacid=31108937	transcript=Medtr4g015930.7 locus=Medtr4g015930 ID=Medtr4g015930.7.JCVIMt4.0v1 annot-version=Mt4.0v1
Medtr4g015930.2	809	LRR_1	PF00560.33	23	1.2e-20	72.4	97.2	1	2	0.058	5.4	9.6	0.1	3	20	265	282	263	285	0.9	pacid=31108931	transcript=Medtr4g015930.2 locus=Medtr4g015930 ID=Medtr4g015930.2.JCVIMt4.0v1 annot-version=Mt4.0v1
Medtr4g015930.2	809	LRR_1	PF00560.33	23	1.2e-20	72.4	97.2	2	2	0.029	2.7	10.5	0.2	2	20	668	686	667	689	0.88	pacid=31108931	transcript=Medtr4g015930.2 locus=Medtr4g015930 ID=Medtr4g015930.2.JCVIMt4.0v1 annot-version=Mt4.0v1
Medtr4g015930.3	809	LRR_1	PF00560.33	23	1.2e-20	72.4	97.2	1	2	0.058	5.4	9.6	0.1	3	20	265	282	263	285	0.9	pacid=31108933	transcript=Medtr4g015930.3 locus=Medtr4g015930 ID=Medtr4g015930.3.JCVIMt4.0v1 annot-version=Mt4.0v1
Medtr4g015930.3	809	LRR_1	PF00560.33	23	1.2e-20	72.4	97.2	2	2	0.029	2.7	10.5	0.2	2	20	668	686	667	689	0.88	pacid=31108933	transcript=Medtr4g015930.3 locus=Medtr4g015930 ID=Medtr4g015930.3.JCVIMt4.0v1 annot-version=Mt4.0v1
Medtr4g015930.4	809	LRR_1	PF00560.33	23	1.2e-20	72.4	97.2	1	2	0.058	5.4	9.6	0.1	3	20	265	282	263	285	0.9	pacid=31108930	transcript=Medtr4g015930.4 locus=Medtr4g015930 ID=Medtr4g015930.4.JCVIMt4.0v1 annot-version=Mt4.0v1
Medtr4g015930.4	809	LRR_1	PF00560.33	23	1.2e-20	72.4	97.2	2	2	0.029	2.7	10.5	0.2	2	20	668	686	667	689	0.88	pacid=31108930	transcript=Medtr4g015930.4 locus=Medtr4g015930 ID=Medtr4g015930.4.JCVIMt4.0v1 annot-version=Mt4.0v1
Medtr4g015930.9	809	LRR_1	PF00560.33	23	1.2e-20	72.4	97.2	1	2	0.058	5.4	9.6	0.1	3	20	265	282	263	285	0.9	pacid=31108932	transcript=Medtr4g015930.9 locus=Medtr4g015930 ID=Medtr4g015930.9.JCVIMt4.0v1 annot-version=Mt4.0v1
Medtr4g015930.9	809	LRR_1	PF00560.33	23	1.2e-20	72.4	97.2	2	2	0.029	2.7	10.5	0.2	2	20	668	686	667	689	0.88	pacid=31108932	transcript=Medtr4g015930.9 locus=Medtr4g015930 ID=Medtr4g015930.9.JCVIMt4.0v1 annot-version=Mt4.0v1
Medtr6g038700.1	1237	LRR_1	PF00560.33	23	1.8e-20	72	145.4	1	1	0.022	2.1	10.9	0.7	1	23	211	233	211	233	0.94	pacid=31102825	transcript=Medtr6g038700.1 locus=Medtr6g038700 ID=Medtr6g038700.1.JCVIMt4.0v1 annot-version=Mt4.0v1
Medtr3g095100.1	1189	LRR_1	PF00560.33	23	2e-20	71.8	66.4	1	3	0.011	0.99	11.9	0.4	1	22	221	241	221	242	0.84	pacid=31055624	transcript=Medtr3g095100.1 locus=Medtr3g095100 ID=Medtr3g095100.1.JCVIMt4.0v1 annot-version=Mt4.0v1
Medtr3g095100.1	1189	LRR_1	PF00560.33	23	2e-20	71.8	66.4	2	3	0.042	3.9	10	0	2	23	316	337	315	337	0.91	pacid=31055624	transcript=Medtr3g095100.1 locus=Medtr3g095100 ID=Medtr3g095100.1.JCVIMt4.0v1 annot-version=Mt4.0v1
Medtr3g095100.1	1189	LRR_1	PF00560.33	23	2e-20	71.8	66.4	3	3	0.0023	0.21	13.9	0.2	1	23	415	437	415	437	0.97	pacid=31055624	transcript=Medtr3g095100.1 locus=Medtr3g095100 ID=Medtr3g095100.1.JCVIMt4.0v1 annot-version=Mt4.0v1
Medtr4g017730.1	970	LRR_1	PF00560.33	23	7.2e-20	70.1	101.5	1	2	0.028	2.6	10.6	1.1	1	21	334	356	334	358	0.75	pacid=31107451	transcript=Medtr4g017730.1 locus=Medtr4g017730 ID=Medtr4g017730.1.JCVIMt4.0v1 annot-version=Mt4.0v1
Medtr4g017730.1	970	LRR_1	PF00560.33	23	7.2e-20	70.1	101.5	2	2	0.023	2.1	10.8	0.3	2	23	800	821	799	821	0.91	pacid=31107451	transcript=Medtr4g017730.1 locus=Medtr4g017730 ID=Medtr4g017730.1.JCVIMt4.0v1 annot-version=Mt4.0v1
Medtr6g034470.1	1144	LRR_1	PF00560.33	23	7.8e-20	70	117.7	1	2	0.027	2.5	10.6	0.1	1	22	472	493	472	494	0.88	pacid=31104490	transcript=Medtr6g034470.1 locus=Medtr6g034470 ID=Medtr6g034470.1.JCVIMt4.0v1 annot-version=Mt4.0v1
Medtr6g034470.1	1144	LRR_1	PF00560.33	23	7.8e-20	70	117.7	2	2	0.025	2.3	10.7	1	1	22	719	740	719	741	0.9	pacid=31104490	transcript=Medtr6g034470.1 locus=Medtr6g034470 ID=Medtr6g034470.1.JCVIMt4.0v1 annot-version=Mt4.0v1
Medtr4g070950.1	672	LRR_1	PF00560.33	23	1.1e-19	69.6	39.1	1	2	0.013	1.2	11.6	0.1	1	23	191	213	191	213	0.94	pacid=31114970	transcript=Medtr4g070950.1 locus=Medtr4g070950 ID=Medtr4g070950.1.JCVIMt4.0v1 annot-version=Mt4.0v1
Medtr4g070950.1	672	LRR_1	PF00560.33	23	1.1e-19	69.6	39.1	2	2	0.0014	0.13	14.5	0.2	1	23	240	262	240	262	0.95	pacid=31114970	transcript=Medtr4g070950.1 locus=Medtr4g070950 ID=Medtr4g070950.1.JCVIMt4.0v1 annot-version=Mt4.0v1
Medtr6g016130.1	872	LRR_1	PF00560.33	23	1.7e-19	69	82.9	1	3	0.015	1.4	11.4	0.2	1	21	278	298	278	300	0.85	pacid=31104872	transcript=Medtr6g016130.1 locus=Medtr6g016130 ID=Medtr6g016130.1.JCVIMt4.0v1 annot-version=Mt4.0v1
Medtr6g016130.1	872	LRR_1	PF00560.33	23	1.7e-19	69	82.9	2	3	0.041	3.9	10.1	0.1	2	20	593	611	592	619	0.94	pacid=31104872	transcript=Medtr6g016130.1 locus=Medtr6g016130 ID=Medtr6g016130.1.JCVIMt4.0v1 annot-version=Mt4.0v1
Medtr6g016130.1	872	LRR_1	PF00560.33	23	1.7e-19	69	82.9	3	3	0.034	3.2	10.3	0.1	1	23	716	738	716	740	0.92	pacid=31104872	transcript=Medtr6g016130.1 locus=Medtr6g016130 ID=Medtr6g016130.1.JCVIMt4.0v1 annot-version=Mt4.0v1
Medtr7g039330.1	1279	LRR_1	PF00560.33	23	2.1e-19	68.7	108.9	1	2	0.052	4.8	9.8	0.3	4	23	742	761	740	761	0.94	pacid=31084199	transcript=Medtr7g039330.1 locus=Medtr7g039330 ID=Medtr7g039330.1.JCVIMt4.0v1 annot-version=Mt4.0v1
Medtr7g039330.1	1279	LRR_1	PF00560.33	23	2.1e-19	68.7	108.9	2	2	0.0013	0.12	14.6	0.1	2	21	858	877	857	879	0.93	pacid=31084199	transcript=Medtr7g039330.1 locus=Medtr7g039330 ID=Medtr7g039330.1.JCVIMt4.0v1 annot-version=Mt4.0v1
Medtr5g043800.1	330	LRR_1	PF00560.33	23	2.4e-19	68.5	13.6	1	3	0.045	4.2	9.9	0	1	21	125	145	125	147	0.85	pacid=31090300	transcript=Medtr5g043800.1 locus=Medtr5g043800 ID=Medtr5g043800.1.JCVIMt4.0v1 annot-version=Mt4.0v1
Medtr5g043800.1	330	LRR_1	PF00560.33	23	2.4e-19	68.5	13.6	2	3	0.042	3.9	10	0	1	20	149	168	149	171	0.88	pacid=31090300	transcript=Medtr5g043800.1 locus=Medtr5g043800 ID=Medtr5g043800.1.JCVIMt4.0v1 annot-version=Mt4.0v1
Medtr5g043800.1	330	LRR_1	PF00560.33	23	2.4e-19	68.5	13.6	3	3	0.057	5.3	9.6	0.1	1	23	224	246	224	246	0.9	pacid=31090300	transcript=Medtr5g043800.1 locus=Medtr5g043800 ID=Medtr5g043800.1.JCVIMt4.0v1 annot-version=Mt4.0v1
Medtr5g087080.1	998	LRR_1	PF00560.33	23	3.5e-19	68	110.7	1	6	0.018	1.7	11.1	1.1	1	23	142	164	142	164	0.94	pacid=31084992	transcript=Medtr5g087080.1 locus=Medtr5g087080 ID=Medtr5g087080.1.JCVIMt4.0v1 annot-version=Mt4.0v1
Medtr5g087080.1	998	LRR_1	PF00560.33	23	3.5e-19	68	110.7	2	6	0.058	5.4	9.6	0.9	1	20	462	481	462	484	0.87	pacid=31084992	transcript=Medtr5g087080.1 locus=Medtr5g087080 ID=Medtr5g087080.1.JCVIMt4.0v1 annot-version=Mt4.0v1
Medtr5g087080.1	998	LRR_1	PF00560.33	23	3.5e-19	68	110.7	3	6	0.0025	0.23	13.8	0.1	1	22	558	579	558	581	0.94	pacid=31084992	transcript=Medtr5g087080.1 locus=Medtr5g087080 ID=Medtr5g087080.1.JCVIMt4.0v1 annot-version=Mt4.0v1
Medtr5g087080.1	998	LRR_1	PF00560.33	23	3.5e-19	68	110.7	4	6	0.021	2	10.9	0.1	1	22	704	725	704	726	0.92	pacid=31084992	transcript=Medtr5g087080.1 locus=Medtr5g087080 ID=Medtr5g087080.1.JCVIMt4.0v1 annot-version=Mt4.0v1
Medtr5g087080.1	998	LRR_1	PF00560.33	23	3.5e-19	68	110.7	5	6	0.043	4	10	0.8	1	23	843	865	843	865	0.94	pacid=31084992	transcript=Medtr5g087080.1 locus=Medtr5g087080 ID=Medtr5g087080.1.JCVIMt4.0v1 annot-version=Mt4.0v1
Medtr5g087080.1	998	LRR_1	PF00560.33	23	3.5e-19	68	110.7	6	6	0.0097	0.9	12	0.1	1	23	867	889	867	889	0.94	pacid=31084992	transcript=Medtr5g087080.1 locus=Medtr5g087080 ID=Medtr5g087080.1.JCVIMt4.0v1 annot-version=Mt4.0v1
Medtr8g047220.1	954	LRR_1	PF00560.33	23	7.7e-19	67	95.6	1	5	0.0051	0.48	12.8	0.4	1	23	186	208	186	208	0.95	pacid=31070377	transcript=Medtr8g047220.1 locus=Medtr8g047220 ID=Medtr8g047220.1.JCVIMt4.0v1 annot-version=Mt4.0v1
Medtr8g047220.1	954	LRR_1	PF00560.33	23	7.7e-19	67	95.6	2	5	0.046	4.3	9.9	0.2	1	23	210	232	210	232	0.92	pacid=31070377	transcript=Medtr8g047220.1 locus=Medtr8g047220 ID=Medtr8g047220.1.JCVIMt4.0v1 annot-version=Mt4.0v1
Medtr8g047220.1	954	LRR_1	PF00560.33	23	7.7e-19	67	95.6	3	5	0.022	2	10.9	0.3	1	23	234	256	234	256	0.93	pacid=31070377	transcript=Medtr8g047220.1 locus=Medtr8g047220 ID=Medtr8g047220.1.JCVIMt4.0v1 annot-version=Mt4.0v1
Medtr8g047220.1	954	LRR_1	PF00560.33	23	7.7e-19	67	95.6	4	5	0.052	4.8	9.8	0.3	1	23	282	304	282	304	0.94	pacid=31070377	transcript=Medtr8g047220.1 locus=Medtr8g047220 ID=Medtr8g047220.1.JCVIMt4.0v1 annot-version=Mt4.0v1
Medtr8g047220.1	954	LRR_1	PF00560.33	23	7.7e-19	67	95.6	5	5	0.031	2.9	10.4	0.7	4	22	505	523	504	524	0.93	pacid=31070377	transcript=Medtr8g047220.1 locus=Medtr8g047220 ID=Medtr8g047220.1.JCVIMt4.0v1 annot-version=Mt4.0v1
Medtr2g030380.1	1049	LRR_1	PF00560.33	23	8.3e-19	66.9	71.1	1	1	0.0089	0.83	12.1	0.3	1	23	487	509	487	509	0.93	pacid=31067507	transcript=Medtr2g030380.1 locus=Medtr2g030380 ID=Medtr2g030380.1.JCVIMt4.0v1 annot-version=Mt4.0v1
Medtr8g047210.1	891	LRR_1	PF00560.33	23	9.5e-19	66.7	84.4	1	5	0.0047	0.44	12.9	0.4	1	23	171	193	171	193	0.95	pacid=31070805	transcript=Medtr8g047210.1 locus=Medtr8g047210 ID=Medtr8g047210.1.JCVIMt4.0v1 annot-version=Mt4.0v1
Medtr8g047210.1	891	LRR_1	PF00560.33	23	9.5e-19	66.7	84.4	2	5	0.043	4	10	0.2	1	23	195	217	195	217	0.92	pacid=31070805	transcript=Medtr8g047210.1 locus=Medtr8g047210 ID=Medtr8g047210.1.JCVIMt4.0v1 annot-version=Mt4.0v1
Medtr8g047210.1	891	LRR_1	PF00560.33	23	9.5e-19	66.7	84.4	3	5	0.02	1.9	11	0.3	1	23	219	241	219	241	0.93	pacid=31070805	transcript=Medtr8g047210.1 locus=Medtr8g047210 ID=Medtr8g047210.1.JCVIMt4.0v1 annot-version=Mt4.0v1
Medtr8g047210.1	891	LRR_1	PF00560.33	23	9.5e-19	66.7	84.4	4	5	0.023	2.2	10.8	0.3	1	23	267	289	267	289	0.96	pacid=31070805	transcript=Medtr8g047210.1 locus=Medtr8g047210 ID=Medtr8g047210.1.JCVIMt4.0v1 annot-version=Mt4.0v1
Medtr8g047210.1	891	LRR_1	PF00560.33	23	9.5e-19	66.7	84.4	5	5	0.029	2.7	10.5	0.7	4	22	442	460	441	461	0.93	pacid=31070805	transcript=Medtr8g047210.1 locus=Medtr8g047210 ID=Medtr8g047210.1.JCVIMt4.0v1 annot-version=Mt4.0v1
Medtr2g016530.1	1216	LRR_1	PF00560.33	23	9.8e-19	66.7	107.1	1	2	0.041	3.8	10.1	0	2	22	205	225	204	226	0.93	pacid=31067524	transcript=Medtr2g016530.1 locus=Medtr2g016530 ID=Medtr2g016530.1.JCVIMt4.0v1 annot-version=Mt4.0v1
Medtr2g016530.1	1216	LRR_1	PF00560.33	23	9.8e-19	66.7	107.1	2	2	0.016	1.5	11.3	0.2	1	21	521	541	521	543	0.92	pacid=31067524	transcript=Medtr2g016530.1 locus=Medtr2g016530 ID=Medtr2g016530.1.JCVIMt4.0v1 annot-version=Mt4.0v1
Medtr2g030380.2	1067	LRR_1	PF00560.33	23	1.1e-18	66.5	71.1	1	1	0.0091	0.84	12.1	0.3	1	23	505	527	505	527	0.93	pacid=31067506	transcript=Medtr2g030380.2 locus=Medtr2g030380 ID=Medtr2g030380.2.JCVIMt4.0v1 annot-version=Mt4.0v1
Medtr2g030380.3	1067	LRR_1	PF00560.33	23	1.1e-18	66.5	71.1	1	1	0.0091	0.84	12.1	0.3	1	23	505	527	505	527	0.93	pacid=31067505	transcript=Medtr2g030380.3 locus=Medtr2g030380 ID=Medtr2g030380.3.JCVIMt4.0v1 annot-version=Mt4.0v1
Medtr6g039180.1	1187	LRR_1	PF00560.33	23	1.8e-18	65.9	158.6	1	3	0.017	1.6	11.2	0.1	1	20	115	134	115	138	0.9	pacid=31101683	transcript=Medtr6g039180.1 locus=Medtr6g039180 ID=Medtr6g039180.1.JCVIMt4.0v1 annot-version=Mt4.0v1
Medtr6g039180.1	1187	LRR_1	PF00560.33	23	1.8e-18	65.9	158.6	2	3	0.053	4.9	9.7	0.4	1	20	164	183	164	186	0.88	pacid=31101683	transcript=Medtr6g039180.1 locus=Medtr6g039180 ID=Medtr6g039180.1.JCVIMt4.0v1 annot-version=Mt4.0v1
Medtr6g039180.1	1187	LRR_1	PF00560.33	23	1.8e-18	65.9	158.6	3	3	0.044	4.1	10	0.7	2	23	1020	1041	1019	1041	0.92	pacid=31101683	transcript=Medtr6g039180.1 locus=Medtr6g039180 ID=Medtr6g039180.1.JCVIMt4.0v1 annot-version=Mt4.0v1
Medtr2g032560.1	995	LRR_1	PF00560.33	23	2.6e-18	65.4	115.4	1	2	0.0017	0.16	14.3	0.2	1	21	587	607	587	609	0.92	pacid=31068477	transcript=Medtr2g032560.1 locus=Medtr2g032560 ID=Medtr2g032560.1.JCVIMt4.0v1 annot-version=Mt4.0v1
Medtr2g032560.1	995	LRR_1	PF00560.33	23	2.6e-18	65.4	115.4	2	2	0.043	4.1	10	0.2	2	21	636	655	635	657	0.93	pacid=31068477	transcript=Medtr2g032560.1 locus=Medtr2g032560 ID=Medtr2g032560.1.JCVIMt4.0v1 annot-version=Mt4.0v1
Medtr5g096340.1	1052	LRR_1	PF00560.33	23	3.7e-18	64.9	127.3	1	3	0.033	3	10.4	0.5	1	23	260	282	260	282	0.96	pacid=31091494	transcript=Medtr5g096340.1 locus=Medtr5g096340 ID=Medtr5g096340.1.JCVIMt4.0v1 annot-version=Mt4.0v1
Medtr5g096340.1	1052	LRR_1	PF00560.33	23	3.7e-18	64.9	127.3	2	3	0.014	1.3	11.5	0.6	1	23	380	402	380	402	0.9	pacid=31091494	transcript=Medtr5g096340.1 locus=Medtr5g096340 ID=Medtr5g096340.1.JCVIMt4.0v1 annot-version=Mt4.0v1
Medtr5g096340.1	1052	LRR_1	PF00560.33	23	3.7e-18	64.9	127.3	3	3	0.0092	0.86	12	0.1	1	20	646	665	646	667	0.94	pacid=31091494	transcript=Medtr5g096340.1 locus=Medtr5g096340 ID=Medtr5g096340.1.JCVIMt4.0v1 annot-version=Mt4.0v1
Medtr5g080000.1	928	LRR_1	PF00560.33	23	4.9e-18	64.5	128	1	6	0.011	1	11.8	0.3	1	23	211	233	211	233	0.95	pacid=31088752	transcript=Medtr5g080000.1 locus=Medtr5g080000 ID=Medtr5g080000.1.JCVIMt4.0v1 annot-version=Mt4.0v1
Medtr5g080000.1	928	LRR_1	PF00560.33	23	4.9e-18	64.5	128	2	6	0.025	2.3	10.7	0	1	20	259	278	259	281	0.87	pacid=31088752	transcript=Medtr5g080000.1 locus=Medtr5g080000 ID=Medtr5g080000.1.JCVIMt4.0v1 annot-version=Mt4.0v1
Medtr5g080000.1	928	LRR_1	PF00560.33	23	4.9e-18	64.5	128	3	6	0.054	5	9.7	0.5	1	20	472	491	472	493	0.87	pacid=31088752	transcript=Medtr5g080000.1 locus=Medtr5g080000 ID=Medtr5g080000.1.JCVIMt4.0v1 annot-version=Mt4.0v1
Medtr5g080000.1	928	LRR_1	PF00560.33	23	4.9e-18	64.5	128	4	6	0.035	3.2	10.3	1.2	1	23	541	563	541	563	0.94	pacid=31088752	transcript=Medtr5g080000.1 locus=Medtr5g080000 ID=Medtr5g080000.1.JCVIMt4.0v1 annot-version=Mt4.0v1
Medtr5g080000.1	928	LRR_1	PF00560.33	23	4.9e-18	64.5	128	5	6	0.0075	0.7	12.3	0.1	2	23	767	788	766	788	0.94	pacid=31088752	transcript=Medtr5g080000.1 locus=Medtr5g080000 ID=Medtr5g080000.1.JCVIMt4.0v1 annot-version=Mt4.0v1
Medtr5g080000.1	928	LRR_1	PF00560.33	23	4.9e-18	64.5	128	6	6	0.037	3.4	10.2	0.1	1	23	790	812	790	812	0.91	pacid=31088752	transcript=Medtr5g080000.1 locus=Medtr5g080000 ID=Medtr5g080000.1.JCVIMt4.0v1 annot-version=Mt4.0v1
Medtr0087s0040.1	993	LRR_1	PF00560.33	23	6.9e-18	64.1	116.3	1	5	0.0064	0.6	12.5	0.3	1	23	140	162	140	162	0.93	pacid=31101347	transcript=Medtr0087s0040.1 locus=Medtr0087s0040 ID=Medtr0087s0040.1.JCVIMt4.0v1 annot-version=Mt4.0v1
Medtr0087s0040.1	993	LRR_1	PF00560.33	23	6.9e-18	64.1	116.3	2	5	0.054	5	9.7	0.1	1	21	391	411	391	413	0.85	pacid=31101347	transcript=Medtr0087s0040.1 locus=Medtr0087s0040 ID=Medtr0087s0040.1.JCVIMt4.0v1 annot-version=Mt4.0v1
Medtr0087s0040.1	993	LRR_1	PF00560.33	23	6.9e-18	64.1	116.3	3	5	0.012	1.1	11.8	0.3	1	23	513	535	513	535	0.95	pacid=31101347	transcript=Medtr0087s0040.1 locus=Medtr0087s0040 ID=Medtr0087s0040.1.JCVIMt4.0v1 annot-version=Mt4.0v1
Medtr0087s0040.1	993	LRR_1	PF00560.33	23	6.9e-18	64.1	116.3	4	5	0.045	4.2	9.9	0.1	1	23	586	608	586	608	0.92	pacid=31101347	transcript=Medtr0087s0040.1 locus=Medtr0087s0040 ID=Medtr0087s0040.1.JCVIMt4.0v1 annot-version=Mt4.0v1
Medtr0087s0040.1	993	LRR_1	PF00560.33	23	6.9e-18	64.1	116.3	5	5	0.0041	0.39	13.1	0.2	2	22	707	727	707	728	0.95	pacid=31101347	transcript=Medtr0087s0040.1 locus=Medtr0087s0040 ID=Medtr0087s0040.1.JCVIMt4.0v1 annot-version=Mt4.0v1
Medtr1g038890.1	1138	LRR_1	PF00560.33	23	9e-18	63.7	83	1	3	0.03	2.8	10.5	0.1	1	23	271	293	271	293	0.9	pacid=31095630	transcript=Medtr1g038890.1 locus=Medtr1g038890 ID=Medtr1g038890.1.JCVIMt4.0v1 annot-version=Mt4.0v1
Medtr1g038890.1	1138	LRR_1	PF00560.33	23	9e-18	63.7	83	2	3	0.013	1.2	11.6	0.3	1	23	343	365	343	365	0.93	pacid=31095630	transcript=Medtr1g038890.1 locus=Medtr1g038890 ID=Medtr1g038890.1.JCVIMt4.0v1 annot-version=Mt4.0v1
Medtr1g038890.1	1138	LRR_1	PF00560.33	23	9e-18	63.7	83	3	3	0.0068	0.63	12.5	0.8	1	23	583	605	583	605	0.95	pacid=31095630	transcript=Medtr1g038890.1 locus=Medtr1g038890 ID=Medtr1g038890.1.JCVIMt4.0v1 annot-version=Mt4.0v1
Medtr6g471240.1	1050	LRR_1	PF00560.33	23	9.2e-18	63.7	111.5	1	2	0.015	1.4	11.4	0.2	1	20	647	666	647	668	0.93	pacid=31102772	transcript=Medtr6g471240.1 locus=Medtr6g471240 ID=Medtr6g471240.1.JCVIMt4.0v1 annot-version=Mt4.0v1
Medtr6g471240.1	1050	LRR_1	PF00560.33	23	9.2e-18	63.7	111.5	2	2	0.05	4.6	9.8	0.1	2	23	867	888	866	888	0.93	pacid=31102772	transcript=Medtr6g471240.1 locus=Medtr6g471240 ID=Medtr6g471240.1.JCVIMt4.0v1 annot-version=Mt4.0v1
Medtr4g015930.5	1025	LRR_1	PF00560.33	23	1.4e-17	63.2	122.4	1	1	0.039	3.6	10.1	0.2	2	20	886	904	885	907	0.88	pacid=31108929	transcript=Medtr4g015930.5 locus=Medtr4g015930 ID=Medtr4g015930.5.JCVIMt4.0v1 annot-version=Mt4.0v1
Medtr4g015930.8	1027	LRR_1	PF00560.33	23	1.5e-17	63.1	122.4	1	1	0.039	3.6	10.1	0.2	2	20	886	904	885	907	0.88	pacid=31108928	transcript=Medtr4g015930.8 locus=Medtr4g015930 ID=Medtr4g015930.8.JCVIMt4.0v1 annot-version=Mt4.0v1
Medtr0491s0020.1	433	LRR_1	PF00560.33	23	1.6e-17	63	67	1	4	0.05	4.7	9.8	0.1	1	19	138	156	138	159	0.82	pacid=31100911	transcript=Medtr0491s0020.1 locus=Medtr0491s0020 ID=Medtr0491s0020.1.JCVIMt4.0v1 annot-version=Mt4.0v1
Medtr0491s0020.1	433	LRR_1	PF00560.33	23	1.6e-17	63	67	2	4	0.002	0.18	14.1	0.4	1	23	186	208	186	208	0.95	pacid=31100911	transcript=Medtr0491s0020.1 locus=Medtr0491s0020 ID=Medtr0491s0020.1.JCVIMt4.0v1 annot-version=Mt4.0v1
Medtr0491s0020.1	433	LRR_1	PF00560.33	23	1.6e-17	63	67	3	4	0.018	1.7	11.2	0.2	1	23	210	232	210	232	0.92	pacid=31100911	transcript=Medtr0491s0020.1 locus=Medtr0491s0020 ID=Medtr0491s0020.1.JCVIMt4.0v1 annot-version=Mt4.0v1
Medtr0491s0020.1	433	LRR_1	PF00560.33	23	1.6e-17	63	67	4	4	0.02	1.8	11	0.3	1	23	258	280	258	280	0.94	pacid=31100911	transcript=Medtr0491s0020.1 locus=Medtr0491s0020 ID=Medtr0491s0020.1.JCVIMt4.0v1 annot-version=Mt4.0v1
Medtr0087s0030.1	662	LRR_1	PF00560.33	23	1.7e-17	62.9	73.8	1	5	0.033	3.1	10.3	0.1	1	21	60	80	60	82	0.85	pacid=31101348	transcript=Medtr0087s0030.1 locus=Medtr0087s0030 ID=Medtr0087s0030.1.JCVIMt4.0v1 annot-version=Mt4.0v1
Medtr0087s0030.1	662	LRR_1	PF00560.33	23	1.7e-17	62.9	73.8	2	5	0.0071	0.66	12.4	0.3	1	23	182	204	182	204	0.95	pacid=31101348	transcript=Medtr0087s0030.1 locus=Medtr0087s0030 ID=Medtr0087s0030.1.JCVIMt4.0v1 annot-version=Mt4.0v1
Medtr0087s0030.1	662	LRR_1	PF00560.33	23	1.7e-17	62.9	73.8	3	5	0.028	2.6	10.6	0.1	1	23	255	277	255	277	0.93	pacid=31101348	transcript=Medtr0087s0030.1 locus=Medtr0087s0030 ID=Medtr0087s0030.1.JCVIMt4.0v1 annot-version=Mt4.0v1
Medtr0087s0030.1	662	LRR_1	PF00560.33	23	1.7e-17	62.9	73.8	4	5	0.0026	0.24	13.7	0.2	2	22	376	396	376	397	0.95	pacid=31101348	transcript=Medtr0087s0030.1 locus=Medtr0087s0030 ID=Medtr0087s0030.1.JCVIMt4.0v1 annot-version=Mt4.0v1
Medtr0087s0030.1	662	LRR_1	PF00560.33	23	1.7e-17	62.9	73.8	5	5	0.04	3.8	10.1	0.1	1	23	506	528	506	528	0.96	pacid=31101348	transcript=Medtr0087s0030.1 locus=Medtr0087s0030 ID=Medtr0087s0030.1.JCVIMt4.0v1 annot-version=Mt4.0v1
Medtr7g045510.1	1181	LRR_1	PF00560.33	23	1.7e-17	62.9	83	1	1	0.0012	0.11	14.8	0.1	2	21	760	779	759	781	0.93	pacid=31077121	transcript=Medtr7g045510.1 locus=Medtr7g045510 ID=Medtr7g045510.1.JCVIMt4.0v1 annot-version=Mt4.0v1
Medtr1g069470.1	1000	LRR_1	PF00560.33	23	2e-17	62.7	62.6	1	2	0.022	2	10.9	0.1	1	23	165	187	165	187	0.96	pacid=31093072	transcript=Medtr1g069470.1 locus=Medtr1g069470 ID=Medtr1g069470.1.JCVIMt4.0v1 annot-version=Mt4.0v1
Medtr1g069470.1	1000	LRR_1	PF00560.33	23	2e-17	62.7	62.6	2	2	0.045	4.2	9.9	0	1	23	189	211	189	211	0.94	pacid=31093072	transcript=Medtr1g069470.1 locus=Medtr1g069470 ID=Medtr1g069470.1.JCVIMt4.0v1 annot-version=Mt4.0v1
Medtr5g025850.1	1011	LRR_1	PF00560.33	23	2.1e-17	62.6	69.8	1	3	0.047	4.4	9.9	0.4	1	23	121	143	121	143	0.89	pacid=31088129	transcript=Medtr5g025850.1 locus=Medtr5g025850 ID=Medtr5g025850.1.JCVIMt4.0v1 annot-version=Mt4.0v1
Medtr5g025850.1	1011	LRR_1	PF00560.33	23	2.1e-17	62.6	69.8	2	3	0.028	2.6	10.6	0.3	1	21	145	165	145	167	0.86	pacid=31088129	transcript=Medtr5g025850.1 locus=Medtr5g025850 ID=Medtr5g025850.1.JCVIMt4.0v1 annot-version=Mt4.0v1
Medtr5g025850.1	1011	LRR_1	PF00560.33	23	2.1e-17	62.6	69.8	3	3	0.018	1.6	11.2	0.1	2	22	562	582	561	583	0.94	pacid=31088129	transcript=Medtr5g025850.1 locus=Medtr5g025850 ID=Medtr5g025850.1.JCVIMt4.0v1 annot-version=Mt4.0v1
Medtr1g098980.1	924	LRR_1	PF00560.33	23	2.9e-17	62.2	125.2	1	3	0.019	1.8	11.1	0.2	1	21	173	193	173	196	0.82	pacid=31096277	transcript=Medtr1g098980.1 locus=Medtr1g098980 ID=Medtr1g098980.1.JCVIMt4.0v1 annot-version=Mt4.0v1
Medtr1g098980.1	924	LRR_1	PF00560.33	23	2.9e-17	62.2	125.2	2	3	0.00089	0.083	15.1	1.2	1	22	308	329	308	330	0.95	pacid=31096277	transcript=Medtr1g098980.1 locus=Medtr1g098980 ID=Medtr1g098980.1.JCVIMt4.0v1 annot-version=Mt4.0v1
Medtr1g098980.1	924	LRR_1	PF00560.33	23	2.9e-17	62.2	125.2	3	3	0.028	2.6	10.6	0.2	2	20	783	801	783	803	0.93	pacid=31096277	transcript=Medtr1g098980.1 locus=Medtr1g098980 ID=Medtr1g098980.1.JCVIMt4.0v1 annot-version=Mt4.0v1
Medtr4g016910.1	704	LRR_1	PF00560.33	23	3.3e-17	62	72.1	1	3	0.036	3.4	10.2	0	1	18	209	226	209	230	0.87	pacid=31111536	transcript=Medtr4g016910.1 locus=Medtr4g016910 ID=Medtr4g016910.1.JCVIMt4.0v1 annot-version=Mt4.0v1
Medtr4g016910.1	704	LRR_1	PF00560.33	23	3.3e-17	62	72.1	2	3	0.058	5.4	9.6	0.1	5	23	518	536	514	536	0.9	pacid=31111536	transcript=Medtr4g016910.1 locus=Medtr4g016910 ID=Medtr4g016910.1.JCVIMt4.0v1 annot-version=Mt4.0v1
Medtr4g016910.1	704	LRR_1	PF00560.33	23	3.3e-17	62	72.1	3	3	0.025	2.3	10.7	0.2	2	20	563	581	562	584	0.88	pacid=31111536	transcript=Medtr4g016910.1 locus=Medtr4g016910 ID=Medtr4g016910.1.JCVIMt4.0v1 annot-version=Mt4.0v1
Medtr0087s0020.1	919	LRR_1	PF00560.33	23	3.7e-17	61.9	115.8	1	5	0.053	4.9	9.7	0.2	1	23	99	121	99	121	0.93	pacid=31101342	transcript=Medtr0087s0020.1 locus=Medtr0087s0020 ID=Medtr0087s0020.1.JCVIMt4.0v1 annot-version=Mt4.0v1
Medtr0087s0020.1	919	LRR_1	PF00560.33	23	3.7e-17	61.9	115.8	2	5	0.049	4.6	9.8	0.1	1	21	350	370	350	372	0.85	pacid=31101342	transcript=Medtr0087s0020.1 locus=Medtr0087s0020 ID=Medtr0087s0020.1.JCVIMt4.0v1 annot-version=Mt4.0v1
Medtr0087s0020.1	919	LRR_1	PF00560.33	23	3.7e-17	61.9	115.8	3	5	0.014	1.3	11.5	0.4	1	23	545	567	545	567	0.93	pacid=31101342	transcript=Medtr0087s0020.1 locus=Medtr0087s0020 ID=Medtr0087s0020.1.JCVIMt4.0v1 annot-version=Mt4.0v1
Medtr0087s0020.1	919	LRR_1	PF00560.33	23	3.7e-17	61.9	115.8	4	5	0.0029	0.27	13.6	0.7	1	23	569	591	569	591	0.92	pacid=31101342	transcript=Medtr0087s0020.1 locus=Medtr0087s0020 ID=Medtr0087s0020.1.JCVIMt4.0v1 annot-version=Mt4.0v1
Medtr0087s0020.1	919	LRR_1	PF00560.33	23	3.7e-17	61.9	115.8	5	5	0.0038	0.35	13.2	0.2	2	22	666	686	666	687	0.95	pacid=31101342	transcript=Medtr0087s0020.1 locus=Medtr0087s0020 ID=Medtr0087s0020.1.JCVIMt4.0v1 annot-version=Mt4.0v1
Medtr4g035200.1	647	LRR_1	PF00560.33	23	3.7e-17	61.9	47.9	1	3	0.014	1.3	11.5	0.4	1	22	123	144	123	145	0.86	pacid=31109578	transcript=Medtr4g035200.1 locus=Medtr4g035200 ID=Medtr4g035200.1.JCVIMt4.0v1 annot-version=Mt4.0v1
Medtr4g035200.1	647	LRR_1	PF00560.33	23	3.7e-17	61.9	47.9	2	3	0.0013	0.13	14.6	0.1	2	23	197	218	196	218	0.94	pacid=31109578	transcript=Medtr4g035200.1 locus=Medtr4g035200 ID=Medtr4g035200.1.JCVIMt4.0v1 annot-version=Mt4.0v1
Medtr4g035200.1	647	LRR_1	PF00560.33	23	3.7e-17	61.9	47.9	3	3	0.021	2	10.9	0.4	1	20	436	455	436	458	0.9	pacid=31109578	transcript=Medtr4g035200.1 locus=Medtr4g035200 ID=Medtr4g035200.1.JCVIMt4.0v1 annot-version=Mt4.0v1
Medtr5g086570.1	1141	LRR_1	PF00560.33	23	4.4e-17	61.6	137.3	1	4	0.058	5.4	9.6	0.1	1	16	459	474	459	477	0.89	pacid=31085076	transcript=Medtr5g086570.1 locus=Medtr5g086570 ID=Medtr5g086570.1.JCVIMt4.0v1 annot-version=Mt4.0v1
Medtr5g086570.1	1141	LRR_1	PF00560.33	23	4.4e-17	61.6	137.3	2	4	0.0022	0.21	13.9	0.2	1	22	577	598	577	600	0.95	pacid=31085076	transcript=Medtr5g086570.1 locus=Medtr5g086570 ID=Medtr5g086570.1.JCVIMt4.0v1 annot-version=Mt4.0v1
Medtr5g086570.1	1141	LRR_1	PF00560.33	23	4.4e-17	61.6	137.3	3	4	0.048	4.4	9.9	0.6	1	23	908	930	908	930	0.94	pacid=31085076	transcript=Medtr5g086570.1 locus=Medtr5g086570 ID=Medtr5g086570.1.JCVIMt4.0v1 annot-version=Mt4.0v1
Medtr5g086570.1	1141	LRR_1	PF00560.33	23	4.4e-17	61.6	137.3	4	4	0.036	3.3	10.3	0.2	1	23	932	954	932	954	0.94	pacid=31085076	transcript=Medtr5g086570.1 locus=Medtr5g086570 ID=Medtr5g086570.1.JCVIMt4.0v1 annot-version=Mt4.0v1
Medtr2g017480.1	981	LRR_1	PF00560.33	23	4.5e-17	61.6	82	1	1	0.025	2.4	10.7	0	1	21	293	313	293	315	0.9	pacid=31065397	transcript=Medtr2g017480.1 locus=Medtr2g017480 ID=Medtr2g017480.1.JCVIMt4.0v1 annot-version=Mt4.0v1
Medtr5g079980.1	1022	LRR_1	PF00560.33	23	5e-17	61.5	142.2	1	6	0.035	3.2	10.3	0.1	1	20	136	155	136	158	0.81	pacid=31087979	transcript=Medtr5g079980.1 locus=Medtr5g079980 ID=Medtr5g079980.1.JCVIMt4.0v1 annot-version=Mt4.0v1
Medtr5g079980.1	1022	LRR_1	PF00560.33	23	5e-17	61.5	142.2	2	6	0.033	3.1	10.4	0.4	1	23	264	286	264	286	0.94	pacid=31087979	transcript=Medtr5g079980.1 locus=Medtr5g079980 ID=Medtr5g079980.1.JCVIMt4.0v1 annot-version=Mt4.0v1
Medtr5g079980.1	1022	LRR_1	PF00560.33	23	5e-17	61.5	142.2	3	6	0.028	2.6	10.6	0.1	1	23	645	667	645	667	0.93	pacid=31087979	transcript=Medtr5g079980.1 locus=Medtr5g079980 ID=Medtr5g079980.1.JCVIMt4.0v1 annot-version=Mt4.0v1
Medtr5g079980.1	1022	LRR_1	PF00560.33	23	5e-17	61.5	142.2	4	6	0.015	1.4	11.4	1.3	2	23	694	715	693	715	0.96	pacid=31087979	transcript=Medtr5g079980.1 locus=Medtr5g079980 ID=Medtr5g079980.1.JCVIMt4.0v1 annot-version=Mt4.0v1
Medtr5g079980.1	1022	LRR_1	PF00560.33	23	5e-17	61.5	142.2	5	6	0.0084	0.78	12.2	0.1	2	23	861	882	860	882	0.94	pacid=31087979	transcript=Medtr5g079980.1 locus=Medtr5g079980 ID=Medtr5g079980.1.JCVIMt4.0v1 annot-version=Mt4.0v1
Medtr5g079980.1	1022	LRR_1	PF00560.33	23	5e-17	61.5	142.2	6	6	0.041	3.8	10.1	0.1	1	23	884	906	884	906	0.91	pacid=31087979	transcript=Medtr5g079980.1 locus=Medtr5g079980 ID=Medtr5g079980.1.JCVIMt4.0v1 annot-version=Mt4.0v1
Medtr5g085920.1	1184	LRR_1	PF00560.33	23	5.5e-17	61.4	129.3	1	2	0.05	4.7	9.8	0	2	20	407	425	406	427	0.95	pacid=31086993	transcript=Medtr5g085920.1 locus=Medtr5g085920 ID=Medtr5g085920.1.JCVIMt4.0v1 annot-version=Mt4.0v1
Medtr5g085920.1	1184	LRR_1	PF00560.33	23	5.5e-17	61.4	129.3	2	2	0.047	4.4	9.9	0.2	2	23	947	968	947	968	0.96	pacid=31086993	transcript=Medtr5g085920.1 locus=Medtr5g085920 ID=Medtr5g085920.1.JCVIMt4.0v1 annot-version=Mt4.0v1
Medtr5g085910.1	1116	LRR_1	PF00560.33	23	6.3e-17	61.2	109.5	1	1	0.023	2.1	10.8	0.1	1	23	166	188	166	188	0.92	pacid=31090912	transcript=Medtr5g085910.1 locus=Medtr5g085910 ID=Medtr5g085910.1.JCVIMt4.0v1 annot-version=Mt4.0v1
Medtr7g098610.1	1025	LRR_1	PF00560.33	23	8.6e-17	60.8	72.5	1	1	0.0085	0.79	12.1	0.1	1	23	509	531	509	531	0.94	pacid=31083247	transcript=Medtr7g098610.1 locus=Medtr7g098610 ID=Medtr7g098610.1.JCVIMt4.0v1 annot-version=Mt4.0v1
Medtr3g449540.1	916	LRR_1	PF00560.33	23	1e-16	60.5	78.8	1	2	0.009	0.84	12.1	0.3	1	23	222	244	222	244	0.93	pacid=31055054	transcript=Medtr3g449540.1 locus=Medtr3g449540 ID=Medtr3g449540.1.JCVIMt4.0v1 annot-version=Mt4.0v1
Medtr3g449540.1	916	LRR_1	PF00560.33	23	1e-16	60.5	78.8	2	2	0.012	1.1	11.7	0.1	1	23	397	419	397	419	0.95	pacid=31055054	transcript=Medtr3g449540.1 locus=Medtr3g449540 ID=Medtr3g449540.1.JCVIMt4.0v1 annot-version=Mt4.0v1
Medtr1g100787.1	1272	LRR_1	PF00560.33	23	1.3e-16	60.2	110.5	1	1	0.0072	0.67	12.4	0	1	23	141	163	141	163	0.96	pacid=31100362	transcript=Medtr1g100787.1 locus=Medtr1g100787 ID=Medtr1g100787.1.JCVIMt4.0v1 annot-version=Mt4.0v1
Medtr6g038820.1	467	LRR_1	PF00560.33	23	1.3e-16	60.2	54.9	1	3	0.019	1.8	11.1	0.1	1	17	140	156	140	163	0.73	pacid=31105351	transcript=Medtr6g038820.1 locus=Medtr6g038820 ID=Medtr6g038820.1.JCVIMt4.0v1 annot-version=Mt4.0v1
Medtr6g038820.1	467	LRR_1	PF00560.33	23	1.3e-16	60.2	54.9	2	3	0.035	3.3	10.3	0.6	1	18	164	181	164	186	0.88	pacid=31105351	transcript=Medtr6g038820.1 locus=Medtr6g038820 ID=Medtr6g038820.1.JCVIMt4.0v1 annot-version=Mt4.0v1
Medtr6g038820.1	467	LRR_1	PF00560.33	23	1.3e-16	60.2	54.9	3	3	0.0084	0.78	12.2	0.5	1	23	188	210	188	210	0.89	pacid=31105351	transcript=Medtr6g038820.1 locus=Medtr6g038820 ID=Medtr6g038820.1.JCVIMt4.0v1 annot-version=Mt4.0v1
Medtr5g047390.1	1034	LRR_1	PF00560.33	23	1.7e-16	59.9	130.1	1	3	0.0041	0.38	13.1	0.1	1	23	139	161	139	161	0.93	pacid=31090470	transcript=Medtr5g047390.1 locus=Medtr5g047390 ID=Medtr5g047390.1.JCVIMt4.0v1 annot-version=Mt4.0v1
Medtr5g047390.1	1034	LRR_1	PF00560.33	23	1.7e-16	59.9	130.1	2	3	0.026	2.4	10.7	0.1	1	21	720	740	720	742	0.89	pacid=31090470	transcript=Medtr5g047390.1 locus=Medtr5g047390 ID=Medtr5g047390.1.JCVIMt4.0v1 annot-version=Mt4.0v1
Medtr5g047390.1	1034	LRR_1	PF00560.33	23	1.7e-16	59.9	130.1	3	3	0.021	2	11	0.3	1	21	901	921	901	923	0.92	pacid=31090470	transcript=Medtr5g047390.1 locus=Medtr5g047390 ID=Medtr5g047390.1.JCVIMt4.0v1 annot-version=Mt4.0v1
Medtr4g015930.1	1112	LRR_1	PF00560.33	23	1.8e-16	59.8	122.5	1	1	0.043	4	10	0.2	2	20	886	904	885	907	0.88	pacid=31108927	transcript=Medtr4g015930.1 locus=Medtr4g015930 ID=Medtr4g015930.1.JCVIMt4.0v1 annot-version=Mt4.0v1
Medtr5g086530.1	1016	LRR_1	PF00560.33	23	2.1e-16	59.6	117.3	1	1	0.001	0.094	15	1.4	1	23	138	160	138	160	0.95	pacid=31088601	transcript=Medtr5g086530.1 locus=Medtr5g086530 ID=Medtr5g086530.1.JCVIMt4.0v1 annot-version=Mt4.0v1
Medtr7g073290.1	955	LRR_1	PF00560.33	23	2.8e-16	59.2	53.4	1	6	0.045	4.2	10	0.3	2	23	106	127	105	127	0.92	pacid=31083794	transcript=Medtr7g073290.1 locus=Medtr7g073290 ID=Medtr7g073290.1.JCVIMt4.0v1 annot-version=Mt4.0v1
Medtr7g073290.1	955	LRR_1	PF00560.33	23	2.8e-16	59.2	53.4	2	6	0.03	2.8	10.5	0.2	2	23	203	224	202	224	0.96	pacid=31083794	transcript=Medtr7g073290.1 locus=Medtr7g073290 ID=Medtr7g073290.1.JCVIMt4.0v1 annot-version=Mt4.0v1
Medtr7g073290.1	955	LRR_1	PF00560.33	23	2.8e-16	59.2	53.4	3	6	0.05	4.7	9.8	0.9	2	23	251	272	250	296	0.94	pacid=31083794	transcript=Medtr7g073290.1 locus=Medtr7g073290 ID=Medtr7g073290.1.JCVIMt4.0v1 annot-version=Mt4.0v1
Medtr7g073290.1	955	LRR_1	PF00560.33	23	2.8e-16	59.2	53.4	4	6	0.029	2.7	10.5	0	2	23	374	395	373	395	0.92	pacid=31083794	transcript=Medtr7g073290.1 locus=Medtr7g073290 ID=Medtr7g073290.1.JCVIMt4.0v1 annot-version=Mt4.0v1
Medtr7g073290.1	955	LRR_1	PF00560.33	23	2.8e-16	59.2	53.4	5	6	0.03	2.8	10.5	0	2	23	470	491	469	491	0.92	pacid=31083794	transcript=Medtr7g073290.1 locus=Medtr7g073290 ID=Medtr7g073290.1.JCVIMt4.0v1 annot-version=Mt4.0v1
Medtr7g073290.1	955	LRR_1	PF00560.33	23	2.8e-16	59.2	53.4	6	6	0.022	2	10.9	0.2	1	23	493	515	493	515	0.9	pacid=31083794	transcript=Medtr7g073290.1 locus=Medtr7g073290 ID=Medtr7g073290.1.JCVIMt4.0v1 annot-version=Mt4.0v1
Medtr2g017420.1	999	LRR_1	PF00560.33	23	3.1e-16	59	93.1	1	2	0.0033	0.3	13.4	0.2	1	23	332	354	332	354	0.94	pacid=31067341	transcript=Medtr2g017420.1 locus=Medtr2g017420 ID=Medtr2g017420.1.JCVIMt4.0v1 annot-version=Mt4.0v1
Medtr2g017420.1	999	LRR_1	PF00560.33	23	3.1e-16	59	93.1	2	2	0.021	1.9	11	0.3	1	20	581	600	581	602	0.89	pacid=31067341	transcript=Medtr2g017420.1 locus=Medtr2g017420 ID=Medtr2g017420.1.JCVIMt4.0v1 annot-version=Mt4.0v1
Medtr5g096320.1	614	LRR_1	PF00560.33	23	3.7e-16	58.8	53.9	1	4	0.0069	0.64	12.4	0.1	1	23	125	147	125	147	0.91	pacid=31089399	transcript=Medtr5g096320.1 locus=Medtr5g096320 ID=Medtr5g096320.1.JCVIMt4.0v1 annot-version=Mt4.0v1
Medtr5g096320.1	614	LRR_1	PF00560.33	23	3.7e-16	58.8	53.9	2	4	0.015	1.4	11.4	0.5	1	21	223	243	223	245	0.93	pacid=31089399	transcript=Medtr5g096320.1 locus=Medtr5g096320 ID=Medtr5g096320.1.JCVIMt4.0v1 annot-version=Mt4.0v1
Medtr5g096320.1	614	LRR_1	PF00560.33	23	3.7e-16	58.8	53.9	3	4	0.023	2.1	10.9	0.1	1	23	452	474	452	474	0.91	pacid=31089399	transcript=Medtr5g096320.1 locus=Medtr5g096320 ID=Medtr5g096320.1.JCVIMt4.0v1 annot-version=Mt4.0v1
Medtr5g096320.1	614	LRR_1	PF00560.33	23	3.7e-16	58.8	53.9	4	4	0.056	5.2	9.7	0.1	2	18	477	493	476	504	0.85	pacid=31089399	transcript=Medtr5g096320.1 locus=Medtr5g096320 ID=Medtr5g096320.1.JCVIMt4.0v1 annot-version=Mt4.0v1
Medtr6g038730.1	1154	LRR_1	PF00560.33	23	4.2e-16	58.7	141.2	1	3	0.037	3.4	10.2	0	1	22	141	162	141	163	0.82	pacid=31103822	transcript=Medtr6g038730.1 locus=Medtr6g038730 ID=Medtr6g038730.1.JCVIMt4.0v1 annot-version=Mt4.0v1
Medtr6g038730.1	1154	LRR_1	PF00560.33	23	4.2e-16	58.7	141.2	2	3	0.026	2.4	10.7	0.1	1	21	319	339	319	340	0.95	pacid=31103822	transcript=Medtr6g038730.1 locus=Medtr6g038730 ID=Medtr6g038730.1.JCVIMt4.0v1 annot-version=Mt4.0v1
Medtr6g038730.1	1154	LRR_1	PF00560.33	23	4.2e-16	58.7	141.2	3	3	0.046	4.3	9.9	0.4	2	23	987	1008	986	1008	0.91	pacid=31103822	transcript=Medtr6g038730.1 locus=Medtr6g038730 ID=Medtr6g038730.1.JCVIMt4.0v1 annot-version=Mt4.0v1
Medtr1g080440.1	1019	LRR_1	PF00560.33	23	5.1e-16	58.4	54.2	1	1	0.033	3.1	10.4	0.1	2	21	558	577	557	578	0.9	pacid=31097054	transcript=Medtr1g080440.1 locus=Medtr1g080440 ID=Medtr1g080440.1.JCVIMt4.0v1 annot-version=Mt4.0v1
Medtr2g016200.1	887	LRR_1	PF00560.33	23	5.9e-16	58.2	93.1	1	1	0.034	3.1	10.3	1	1	23	482	504	482	504	0.93	pacid=31066933	transcript=Medtr2g016200.1 locus=Medtr2g016200 ID=Medtr2g016200.1.JCVIMt4.0v1 annot-version=Mt4.0v1
Medtr4g016800.1	894	LRR_1	PF00560.33	23	6.8e-16	58	92.4	1	1	0.05	4.7	9.8	0.1	2	20	666	684	665	687	0.88	pacid=31115397	transcript=Medtr4g016800.1 locus=Medtr4g016800 ID=Medtr4g016800.1.JCVIMt4.0v1 annot-version=Mt4.0v1
Medtr1g039220.1	1132	LRR_1	PF00560.33	23	7.4e-16	57.9	85.5	1	2	0.003	0.28	13.5	0.4	1	23	127	149	127	149	0.95	pacid=31096722	transcript=Medtr1g039220.1 locus=Medtr1g039220 ID=Medtr1g039220.1.JCVIMt4.0v1 annot-version=Mt4.0v1
Medtr1g039220.1	1132	LRR_1	PF00560.33	23	7.4e-16	57.9	85.5	2	2	0.0057	0.53	12.7	0.4	1	23	583	605	583	605	0.93	pacid=31096722	transcript=Medtr1g039220.1 locus=Medtr1g039220 ID=Medtr1g039220.1.JCVIMt4.0v1 annot-version=Mt4.0v1
Medtr8g077105.1	755	LRR_1	PF00560.33	23	8.7e-16	57.7	92.5	1	1	0.013	1.2	11.5	0.8	1	23	3	25	3	25	0.96	pacid=31076610	transcript=Medtr8g077105.1 locus=Medtr8g077105 ID=Medtr8g077105.1.JCVIMt4.0v1 annot-version=Mt4.0v1
Medtr7g081480.1	1062	LRR_1	PF00560.33	23	9.2e-16	57.6	52.7	1	2	0.0061	0.57	12.6	0	1	22	213	234	213	235	0.93	pacid=31077985	transcript=Medtr7g081480.1 locus=Medtr7g081480 ID=Medtr7g081480.1.JCVIMt4.0v1 annot-version=Mt4.0v1
Medtr7g081480.1	1062	LRR_1	PF00560.33	23	9.2e-16	57.6	52.7	2	2	0.047	4.4	9.9	0	1	21	575	595	575	598	0.93	pacid=31077985	transcript=Medtr7g081480.1 locus=Medtr7g081480 ID=Medtr7g081480.1.JCVIMt4.0v1 annot-version=Mt4.0v1
Medtr7g010010.1	720	LRR_1	PF00560.33	23	1.1e-15	57.4	40.4	1	3	0.021	2	11	0.9	1	23	182	204	182	204	0.92	pacid=31079882	transcript=Medtr7g010010.1 locus=Medtr7g010010 ID=Medtr7g010010.1.JCVIMt4.0v1 annot-version=Mt4.0v1
Medtr7g010010.1	720	LRR_1	PF00560.33	23	1.1e-15	57.4	40.4	2	3	0.009	0.84	12.1	0.2	1	23	206	228	206	228	0.91	pacid=31079882	transcript=Medtr7g010010.1 locus=Medtr7g010010 ID=Medtr7g010010.1.JCVIMt4.0v1 annot-version=Mt4.0v1
Medtr7g010010.1	720	LRR_1	PF00560.33	23	1.1e-15	57.4	40.4	3	3	0.016	1.5	11.3	1.2	2	22	308	328	304	329	0.93	pacid=31079882	transcript=Medtr7g010010.1 locus=Medtr7g010010 ID=Medtr7g010010.1.JCVIMt4.0v1 annot-version=Mt4.0v1
Medtr2g016590.1	386	LRR_1	PF00560.33	23	1.2e-15	57.3	24.2	1	1	0.016	1.5	11.3	0.1	2	22	204	224	203	225	0.92	pacid=31064085	transcript=Medtr2g016590.1 locus=Medtr2g016590 ID=Medtr2g016590.1.JCVIMt4.0v1 annot-version=Mt4.0v1
Medtr7g009470.1	884	LRR_1	PF00560.33	23	1.3e-15	57.1	82.9	1	4	0.044	4.1	10	0.4	1	21	229	249	229	256	0.76	pacid=31083801	transcript=Medtr7g009470.1 locus=Medtr7g009470 ID=Medtr7g009470.1.JCVIMt4.0v1 annot-version=Mt4.0v1
Medtr7g009470.1	884	LRR_1	PF00560.33	23	1.3e-15	57.1	82.9	2	4	0.0049	0.45	12.9	0.5	1	23	471	493	471	493	0.96	pacid=31083801	transcript=Medtr7g009470.1 locus=Medtr7g009470 ID=Medtr7g009470.1.JCVIMt4.0v1 annot-version=Mt4.0v1
Medtr7g009470.1	884	LRR_1	PF00560.33	23	1.3e-15	57.1	82.9	3	4	0.028	2.6	10.6	0.8	1	23	495	517	495	517	0.91	pacid=31083801	transcript=Medtr7g009470.1 locus=Medtr7g009470 ID=Medtr7g009470.1.JCVIMt4.0v1 annot-version=Mt4.0v1
Medtr7g009470.1	884	LRR_1	PF00560.33	23	1.3e-15	57.1	82.9	4	4	0.057	5.3	9.6	1	3	23	722	742	720	742	0.9	pacid=31083801	transcript=Medtr7g009470.1 locus=Medtr7g009470 ID=Medtr7g009470.1.JCVIMt4.0v1 annot-version=Mt4.0v1
Medtr6g034410.1	1012	LRR_1	PF00560.33	23	1.5e-15	57	115	1	2	0.023	2.1	10.8	0.4	1	20	721	740	721	743	0.91	pacid=31101646	transcript=Medtr6g034410.1 locus=Medtr6g034410 ID=Medtr6g034410.1.JCVIMt4.0v1 annot-version=Mt4.0v1
Medtr6g034410.1	1012	LRR_1	PF00560.33	23	1.5e-15	57	115	2	2	0.056	5.2	9.7	0.1	1	17	970	986	970	1001	0.85	pacid=31101646	transcript=Medtr6g034410.1 locus=Medtr6g034410 ID=Medtr6g034410.1.JCVIMt4.0v1 annot-version=Mt4.0v1
Medtr3g009400.1	1205	LRR_1	PF00560.33	23	1.5e-15	57	75	1	2	0.036	3.3	10.2	0.1	2	23	712	733	711	733	0.92	pacid=31056366	transcript=Medtr3g009400.1 locus=Medtr3g009400 ID=Medtr3g009400.1.JCVIMt4.0v1 annot-version=Mt4.0v1
Medtr3g009400.1	1205	LRR_1	PF00560.33	23	1.5e-15	57	75	2	2	0.049	4.5	9.8	0.4	4	23	738	757	738	757	0.95	pacid=31056366	transcript=Medtr3g009400.1 locus=Medtr3g009400 ID=Medtr3g009400.1.JCVIMt4.0v1 annot-version=Mt4.0v1
Medtr6g036790.1	1003	LRR_1	PF00560.33	23	2.7e-15	56.2	62.9	1	1	0.045	4.1	10	0.2	1	23	157	179	157	179	0.9	pacid=31105529	transcript=Medtr6g036790.1 locus=Medtr6g036790 ID=Medtr6g036790.1.JCVIMt4.0v1 annot-version=Mt4.0v1
Medtr4g016850.1	968	LRR_1	PF00560.33	23	3.1e-15	56	105.1	1	3	0.036	3.3	10.2	0.4	1	23	133	155	133	155	0.91	pacid=31111638	transcript=Medtr4g016850.1 locus=Medtr4g016850 ID=Medtr4g016850.1.JCVIMt4.0v1 annot-version=Mt4.0v1
Medtr4g016850.1	968	LRR_1	PF00560.33	23	3.1e-15	56	105.1	2	3	0.054	5	9.7	0	1	20	505	524	505	530	0.9	pacid=31111638	transcript=Medtr4g016850.1 locus=Medtr4g016850 ID=Medtr4g016850.1.JCVIMt4.0v1 annot-version=Mt4.0v1
Medtr4g016850.1	968	LRR_1	PF00560.33	23	3.1e-15	56	105.1	3	3	0.055	5.1	9.7	0.1	2	20	791	809	790	812	0.88	pacid=31111638	transcript=Medtr4g016850.1 locus=Medtr4g016850 ID=Medtr4g016850.1.JCVIMt4.0v1 annot-version=Mt4.0v1
Medtr4g070970.1	941	LRR_1	PF00560.33	23	3.6e-15	55.8	34.4	1	1	0.0087	0.81	12.1	0.2	1	23	157	179	157	179	0.96	pacid=31112997	transcript=Medtr4g070970.1 locus=Medtr4g070970 ID=Medtr4g070970.1.JCVIMt4.0v1 annot-version=Mt4.0v1
Medtr4g011860.1	1102	LRR_1	PF00560.33	23	3.7e-15	55.8	127	1	1	0.012	1.1	11.7	0.2	1	20	932	951	932	953	0.93	pacid=31112914	transcript=Medtr4g011860.1 locus=Medtr4g011860 ID=Medtr4g011860.1.JCVIMt4.0v1 annot-version=Mt4.0v1
Medtr5g095420.1	824	LRR_1	PF00560.33	23	3.7e-15	55.8	100	1	1	0.027	2.5	10.6	1.1	2	23	552	573	551	573	0.96	pacid=31085196	transcript=Medtr5g095420.1 locus=Medtr5g095420 ID=Medtr5g095420.1.JCVIMt4.0v1 annot-version=Mt4.0v1
Medtr6g034450.1	829	LRR_1	PF00560.33	23	5e-15	55.4	100.6	1	2	0.058	5.4	9.6	0.1	1	20	446	465	446	468	0.89	pacid=31104630	transcript=Medtr6g034450.1 locus=Medtr6g034450 ID=Medtr6g034450.1.JCVIMt4.0v1 annot-version=Mt4.0v1
Medtr6g034450.1	829	LRR_1	PF00560.33	23	5e-15	55.4	100.6	2	2	0.04	3.7	10.1	0.9	1	17	679	695	679	725	0.79	pacid=31104630	transcript=Medtr6g034450.1 locus=Medtr6g034450 ID=Medtr6g034450.1.JCVIMt4.0v1 annot-version=Mt4.0v1
Medtr3g437630.1	1197	LRR_1	PF00560.33	23	5.7e-15	55.2	64.1	1	2	0.031	2.9	10.4	0.4	1	20	272	291	272	294	0.91	pacid=31059112	transcript=Medtr3g437630.1 locus=Medtr3g437630 ID=Medtr3g437630.1.JCVIMt4.0v1 annot-version=Mt4.0v1
Medtr3g437630.1	1197	LRR_1	PF00560.33	23	5.7e-15	55.2	64.1	2	2	0.05	4.6	9.8	0.1	1	23	417	439	417	439	0.95	pacid=31059112	transcript=Medtr3g437630.1 locus=Medtr3g437630 ID=Medtr3g437630.1.JCVIMt4.0v1 annot-version=Mt4.0v1
Medtr4g017720.1	1063	LRR_1	PF00560.33	23	5.7e-15	55.2	110	1	2	0.018	1.7	11.1	0.2	2	21	382	401	381	405	0.87	pacid=31108396	transcript=Medtr4g017720.1 locus=Medtr4g017720 ID=Medtr4g017720.1.JCVIMt4.0v1 annot-version=Mt4.0v1
Medtr4g017720.1	1063	LRR_1	PF00560.33	23	5.7e-15	55.2	110	2	2	0.026	2.4	10.7	0.3	2	23	893	914	892	914	0.91	pacid=31108396	transcript=Medtr4g017720.1 locus=Medtr4g017720 ID=Medtr4g017720.1.JCVIMt4.0v1 annot-version=Mt4.0v1
Medtr5g096360.1	959	LRR_1	PF00560.33	23	8e-15	54.8	132.5	1	3	0.048	4.5	9.9	0.4	1	23	426	448	426	448	0.88	pacid=31085341	transcript=Medtr5g096360.1 locus=Medtr5g096360 ID=Medtr5g096360.1.JCVIMt4.0v1 annot-version=Mt4.0v1
Medtr5g096360.1	959	LRR_1	PF00560.33	23	8e-15	54.8	132.5	2	3	0.034	3.2	10.3	0.7	1	21	575	595	575	597	0.92	pacid=31085341	transcript=Medtr5g096360.1 locus=Medtr5g096360 ID=Medtr5g096360.1.JCVIMt4.0v1 annot-version=Mt4.0v1
Medtr5g096360.1	959	LRR_1	PF00560.33	23	8e-15	54.8	132.5	3	3	0.035	3.2	10.3	0.1	1	23	821	843	821	843	0.96	pacid=31085341	transcript=Medtr5g096360.1 locus=Medtr5g096360 ID=Medtr5g096360.1.JCVIMt4.0v1 annot-version=Mt4.0v1
Medtr3g109820.1	985	LRR_1	PF00560.33	23	8.2e-15	54.7	86.9	1	2	0.028	2.6	10.6	0.1	1	19	150	168	150	172	0.9	pacid=31054873	transcript=Medtr3g109820.1 locus=Medtr3g109820 ID=Medtr3g109820.1.JCVIMt4.0v1 annot-version=Mt4.0v1
Medtr3g109820.1	985	LRR_1	PF00560.33	23	8.2e-15	54.7	86.9	2	2	0.00062	0.058	15.6	0.6	1	21	366	386	366	389	0.95	pacid=31054873	transcript=Medtr3g109820.1 locus=Medtr3g109820 ID=Medtr3g109820.1.JCVIMt4.0v1 annot-version=Mt4.0v1
Medtr2g055360.1	782	LRR_1	PF00560.33	23	1.5e-14	53.9	105.9	1	5	0.028	2.6	10.6	0.1	1	23	214	236	214	236	0.94	pacid=31063166	transcript=Medtr2g055360.1 locus=Medtr2g055360 ID=Medtr2g055360.1.JCVIMt4.0v1 annot-version=Mt4.0v1
Medtr2g055360.1	782	LRR_1	PF00560.33	23	1.5e-14	53.9	105.9	2	5	0.0045	0.42	13	0.6	1	21	238	258	238	260	0.89	pacid=31063166	transcript=Medtr2g055360.1 locus=Medtr2g055360 ID=Medtr2g055360.1.JCVIMt4.0v1 annot-version=Mt4.0v1
Medtr2g055360.1	782	LRR_1	PF00560.33	23	1.5e-14	53.9	105.9	3	5	0.023	2.1	10.8	0.5	1	21	262	282	262	284	0.93	pacid=31063166	transcript=Medtr2g055360.1 locus=Medtr2g055360 ID=Medtr2g055360.1.JCVIMt4.0v1 annot-version=Mt4.0v1
Medtr2g055360.1	782	LRR_1	PF00560.33	23	1.5e-14	53.9	105.9	4	5	0.047	4.3	9.9	0.4	2	23	455	476	454	476	0.93	pacid=31063166	transcript=Medtr2g055360.1 locus=Medtr2g055360 ID=Medtr2g055360.1.JCVIMt4.0v1 annot-version=Mt4.0v1
Medtr2g055360.1	782	LRR_1	PF00560.33	23	1.5e-14	53.9	105.9	5	5	0.02	1.8	11	0.1	2	23	523	544	522	544	0.95	pacid=31063166	transcript=Medtr2g055360.1 locus=Medtr2g055360 ID=Medtr2g055360.1.JCVIMt4.0v1 annot-version=Mt4.0v1
Medtr3g070220.1	1023	LRR_1	PF00560.33	23	1.6e-14	53.8	69.5	1	1	0.0092	0.86	12	0.3	2	22	565	585	564	586	0.93	pacid=31060435	transcript=Medtr3g070220.1 locus=Medtr3g070220 ID=Medtr3g070220.1.JCVIMt4.0v1 annot-version=Mt4.0v1
Medtr3g027330.1	1004	LRR_1	PF00560.33	23	1.8e-14	53.7	126	1	1	0.006	0.56	12.6	0.4	1	23	265	287	265	287	0.95	pacid=31057747	transcript=Medtr3g027330.1 locus=Medtr3g027330 ID=Medtr3g027330.1.JCVIMt4.0v1 annot-version=Mt4.0v1
Medtr4g017710.1	969	LRR_1	PF00560.33	23	2e-14	53.5	118.7	1	2	0.046	4.3	9.9	2.5	2	23	235	256	231	256	0.82	pacid=31109617	transcript=Medtr4g017710.1 locus=Medtr4g017710 ID=Medtr4g017710.1.JCVIMt4.0v1 annot-version=Mt4.0v1
Medtr4g017710.1	969	LRR_1	PF00560.33	23	2e-14	53.5	118.7	2	2	0.028	2.6	10.6	0.9	1	19	281	299	281	305	0.83	pacid=31109617	transcript=Medtr4g017710.1 locus=Medtr4g017710 ID=Medtr4g017710.1.JCVIMt4.0v1 annot-version=Mt4.0v1
Medtr5g087320.1	1021	LRR_1	PF00560.33	23	3e-14	53	125.8	1	3	0.027	2.5	10.6	0.6	1	23	144	166	144	166	0.94	pacid=31088357	transcript=Medtr5g087320.1 locus=Medtr5g087320 ID=Medtr5g087320.1.JCVIMt4.0v1 annot-version=Mt4.0v1
Medtr5g087320.1	1021	LRR_1	PF00560.33	23	3e-14	53	125.8	2	3	0.002	0.18	14.1	0.5	1	22	562	583	562	585	0.94	pacid=31088357	transcript=Medtr5g087320.1 locus=Medtr5g087320 ID=Medtr5g087320.1.JCVIMt4.0v1 annot-version=Mt4.0v1
Medtr5g087320.1	1021	LRR_1	PF00560.33	23	3e-14	53	125.8	3	3	0.042	3.9	10	0.6	1	23	848	870	848	870	0.94	pacid=31088357	transcript=Medtr5g087320.1 locus=Medtr5g087320 ID=Medtr5g087320.1.JCVIMt4.0v1 annot-version=Mt4.0v1
Medtr3g009050.1	480	LRR_1	PF00560.33	23	3.1e-14	53	29.9	1	1	0.022	2.1	10.9	0	2	22	251	271	250	272	0.9	pacid=31055486	transcript=Medtr3g009050.1 locus=Medtr3g009050 ID=Medtr3g009050.1.JCVIMt4.0v1 annot-version=Mt4.0v1
Medtr7g009580.1	1577	LRR_1	PF00560.33	23	3.2e-14	52.9	141.1	1	2	0.039	3.7	10.1	0.5	1	21	244	264	244	271	0.81	pacid=31077577	transcript=Medtr7g009580.1 locus=Medtr7g009580 ID=Medtr7g009580.1.JCVIMt4.0v1 annot-version=Mt4.0v1
Medtr7g009580.1	1577	LRR_1	PF00560.33	23	3.2e-14	52.9	141.1	2	2	0.013	1.2	11.6	0.2	1	23	1234	1256	1234	1256	0.96	pacid=31077577	transcript=Medtr7g009580.1 locus=Medtr7g009580 ID=Medtr7g009580.1.JCVIMt4.0v1 annot-version=Mt4.0v1
Medtr3g094710.1	1034	LRR_1	PF00560.33	23	3.4e-14	52.9	55.2	1	1	0.045	4.2	9.9	0.1	2	20	493	511	492	513	0.89	pacid=31056116	transcript=Medtr3g094710.1 locus=Medtr3g094710 ID=Medtr3g094710.1.JCVIMt4.0v1 annot-version=Mt4.0v1
Medtr2g005810.1	1008	LRR_1	PF00560.33	23	3.5e-14	52.8	74.3	1	2	0.0038	0.36	13.2	0	1	19	163	181	163	185	0.89	pacid=31065070	transcript=Medtr2g005810.1 locus=Medtr2g005810 ID=Medtr2g005810.1.JCVIMt4.0v1 annot-version=Mt4.0v1
Medtr2g005810.1	1008	LRR_1	PF00560.33	23	3.5e-14	52.8	74.3	2	2	0.0022	0.2	14	0.3	1	21	356	376	356	378	0.94	pacid=31065070	transcript=Medtr2g005810.1 locus=Medtr2g005810 ID=Medtr2g005810.1.JCVIMt4.0v1 annot-version=Mt4.0v1
Medtr7g407130.1	819	LRR_1	PF00560.33	23	3.7e-14	52.7	59.3	1	2	0.031	2.9	10.4	0.2	1	23	147	169	147	169	0.97	pacid=31078600	transcript=Medtr7g407130.1 locus=Medtr7g407130 ID=Medtr7g407130.1.JCVIMt4.0v1 annot-version=Mt4.0v1
Medtr7g407130.1	819	LRR_1	PF00560.33	23	3.7e-14	52.7	59.3	2	2	0.0038	0.35	13.2	0.2	1	21	321	342	321	344	0.85	pacid=31078600	transcript=Medtr7g407130.1 locus=Medtr7g407130 ID=Medtr7g407130.1.JCVIMt4.0v1 annot-version=Mt4.0v1
Medtr7g007630.1	789	LRR_1	PF00560.33	23	4.4e-14	52.5	67.1	1	4	0.00016	0.015	17.4	0.8	1	23	158	180	158	180	0.97	pacid=31082204	transcript=Medtr7g007630.1 locus=Medtr7g007630 ID=Medtr7g007630.1.JCVIMt4.0v1 annot-version=Mt4.0v1
Medtr7g007630.1	789	LRR_1	PF00560.33	23	4.4e-14	52.5	67.1	2	4	0.026	2.4	10.7	0.1	1	23	182	204	182	204	0.95	pacid=31082204	transcript=Medtr7g007630.1 locus=Medtr7g007630 ID=Medtr7g007630.1.JCVIMt4.0v1 annot-version=Mt4.0v1
Medtr7g007630.1	789	LRR_1	PF00560.33	23	4.4e-14	52.5	67.1	3	4	0.048	4.5	9.9	0.8	1	23	230	252	230	252	0.95	pacid=31082204	transcript=Medtr7g007630.1 locus=Medtr7g007630 ID=Medtr7g007630.1.JCVIMt4.0v1 annot-version=Mt4.0v1
Medtr7g007630.1	789	LRR_1	PF00560.33	23	4.4e-14	52.5	67.1	4	4	0.05	4.6	9.8	0.2	1	20	302	322	302	325	0.81	pacid=31082204	transcript=Medtr7g007630.1 locus=Medtr7g007630 ID=Medtr7g007630.1.JCVIMt4.0v1 annot-version=Mt4.0v1
Medtr8g068540.1	1021	LRR_1	PF00560.33	23	4.6e-14	52.5	60.1	1	1	0.042	3.9	10	0.2	2	21	570	589	569	591	0.9	pacid=31074487	transcript=Medtr8g068540.1 locus=Medtr8g068540 ID=Medtr8g068540.1.JCVIMt4.0v1 annot-version=Mt4.0v1
Medtr2g017495.1	803	LRR_1	PF00560.33	23	4.6e-14	52.5	80.6	1	2	0.03	2.8	10.5	0	1	18	465	482	465	485	0.9	pacid=31069273	transcript=Medtr2g017495.1 locus=Medtr2g017495 ID=Medtr2g017495.1.JCVIMt4.0v1 annot-version=Mt4.0v1
Medtr2g017495.1	803	LRR_1	PF00560.33	23	4.6e-14	52.5	80.6	2	2	0.0034	0.32	13.4	0	1	19	644	662	644	666	0.91	pacid=31069273	transcript=Medtr2g017495.1 locus=Medtr2g017495 ID=Medtr2g017495.1.JCVIMt4.0v1 annot-version=Mt4.0v1
Medtr7g007560.1	776	LRR_1	PF00560.33	23	5.7e-14	52.2	46.9	1	3	0.0016	0.15	14.4	0.3	1	23	114	136	114	136	0.94	pacid=31082740	transcript=Medtr7g007560.1 locus=Medtr7g007560 ID=Medtr7g007560.1.JCVIMt4.0v1 annot-version=Mt4.0v1
Medtr7g007560.1	776	LRR_1	PF00560.33	23	5.7e-14	52.2	46.9	2	3	0.011	0.98	11.9	0.8	1	23	162	184	162	184	0.96	pacid=31082740	transcript=Medtr7g007560.1 locus=Medtr7g007560 ID=Medtr7g007560.1.JCVIMt4.0v1 annot-version=Mt4.0v1
Medtr7g007560.1	776	LRR_1	PF00560.33	23	5.7e-14	52.2	46.9	3	3	0.031	2.9	10.4	0.1	2	20	283	301	283	304	0.9	pacid=31082740	transcript=Medtr7g007560.1 locus=Medtr7g007560 ID=Medtr7g007560.1.JCVIMt4.0v1 annot-version=Mt4.0v1
Medtr1g040615.1	2124	LRR_1	PF00560.33	23	6.2e-14	52.1	185.5	1	5	0.0026	0.24	13.7	1	1	23	578	600	578	600	0.97	pacid=31100286	transcript=Medtr1g040615.1 locus=Medtr1g040615 ID=Medtr1g040615.1.JCVIMt4.0v1 annot-version=Mt4.0v1
Medtr1g040615.1	2124	LRR_1	PF00560.33	23	6.2e-14	52.1	185.5	2	5	0.0056	0.52	12.7	0.1	1	20	698	717	698	720	0.93	pacid=31100286	transcript=Medtr1g040615.1 locus=Medtr1g040615 ID=Medtr1g040615.1.JCVIMt4.0v1 annot-version=Mt4.0v1
Medtr1g040615.1	2124	LRR_1	PF00560.33	23	6.2e-14	52.1	185.5	3	5	0.055	5.1	9.7	0.4	1	23	1256	1278	1256	1278	0.96	pacid=31100286	transcript=Medtr1g040615.1 locus=Medtr1g040615 ID=Medtr1g040615.1.JCVIMt4.0v1 annot-version=Mt4.0v1
Medtr1g040615.1	2124	LRR_1	PF00560.33	23	6.2e-14	52.1	185.5	4	5	0.008	0.74	12.2	0.1	1	21	1328	1348	1328	1350	0.92	pacid=31100286	transcript=Medtr1g040615.1 locus=Medtr1g040615 ID=Medtr1g040615.1.JCVIMt4.0v1 annot-version=Mt4.0v1
Medtr1g040615.1	2124	LRR_1	PF00560.33	23	6.2e-14	52.1	185.5	5	5	0.02	1.8	11	0.2	1	20	1760	1779	1760	1782	0.92	pacid=31100286	transcript=Medtr1g040615.1 locus=Medtr1g040615 ID=Medtr1g040615.1.JCVIMt4.0v1 annot-version=Mt4.0v1
Medtr3g452750.1	887	LRR_1	PF00560.33	23	6.7e-14	52	84.4	1	2	0.043	4	10	0.1	1	21	231	251	231	253	0.87	pacid=31057585	transcript=Medtr3g452750.1 locus=Medtr3g452750 ID=Medtr3g452750.1.JCVIMt4.0v1 annot-version=Mt4.0v1
Medtr3g452750.1	887	LRR_1	PF00560.33	23	6.7e-14	52	84.4	2	2	0.0068	0.64	12.4	0.1	1	23	255	277	255	277	0.94	pacid=31057585	transcript=Medtr3g452750.1 locus=Medtr3g452750 ID=Medtr3g452750.1.JCVIMt4.0v1 annot-version=Mt4.0v1
Medtr1g039240.1	1158	LRR_1	PF00560.33	23	6.9e-14	51.9	104.5	1	1	0.0091	0.85	12.1	0.8	1	23	609	631	609	631	0.95	pacid=31095622	transcript=Medtr1g039240.1 locus=Medtr1g039240 ID=Medtr1g039240.1.JCVIMt4.0v1 annot-version=Mt4.0v1
Medtr4g035200.2	454	LRR_1	PF00560.33	23	9e-14	51.6	39.5	1	3	0.00087	0.081	15.2	0.1	2	23	4	25	3	25	0.95	pacid=31109580	transcript=Medtr4g035200.2 locus=Medtr4g035200 ID=Medtr4g035200.2.JCVIMt4.0v1 annot-version=Mt4.0v1
Medtr4g035200.2	454	LRR_1	PF00560.33	23	9e-14	51.6	39.5	2	3	0.014	1.3	11.5	0.4	1	20	243	262	243	265	0.9	pacid=31109580	transcript=Medtr4g035200.2 locus=Medtr4g035200 ID=Medtr4g035200.2.JCVIMt4.0v1 annot-version=Mt4.0v1
Medtr4g035200.2	454	LRR_1	PF00560.33	23	9e-14	51.6	39.5	3	3	0.055	5.1	9.7	0.2	2	22	316	336	315	337	0.9	pacid=31109580	transcript=Medtr4g035200.2 locus=Medtr4g035200 ID=Medtr4g035200.2.JCVIMt4.0v1 annot-version=Mt4.0v1
Medtr4g035200.3	454	LRR_1	PF00560.33	23	9e-14	51.6	39.5	1	3	0.00087	0.081	15.2	0.1	2	23	4	25	3	25	0.95	pacid=31109579	transcript=Medtr4g035200.3 locus=Medtr4g035200 ID=Medtr4g035200.3.JCVIMt4.0v1 annot-version=Mt4.0v1
Medtr4g035200.3	454	LRR_1	PF00560.33	23	9e-14	51.6	39.5	2	3	0.014	1.3	11.5	0.4	1	20	243	262	243	265	0.9	pacid=31109579	transcript=Medtr4g035200.3 locus=Medtr4g035200 ID=Medtr4g035200.3.JCVIMt4.0v1 annot-version=Mt4.0v1
Medtr4g035200.3	454	LRR_1	PF00560.33	23	9e-14	51.6	39.5	3	3	0.055	5.1	9.7	0.2	2	22	316	336	315	337	0.9	pacid=31109579	transcript=Medtr4g035200.3 locus=Medtr4g035200 ID=Medtr4g035200.3.JCVIMt4.0v1 annot-version=Mt4.0v1
Medtr5g086810.1	1022	LRR_1	PF00560.33	23	1.3e-13	51.1	127	1	3	0.01	0.96	11.9	1.2	1	20	462	481	462	487	0.8	pacid=31088949	transcript=Medtr5g086810.1 locus=Medtr5g086810 ID=Medtr5g086810.1.JCVIMt4.0v1 annot-version=Mt4.0v1
Medtr5g086810.1	1022	LRR_1	PF00560.33	23	1.3e-13	51.1	127	2	3	0.002	0.18	14.1	0.5	1	22	560	581	560	583	0.94	pacid=31088949	transcript=Medtr5g086810.1 locus=Medtr5g086810 ID=Medtr5g086810.1.JCVIMt4.0v1 annot-version=Mt4.0v1
Medtr5g086810.1	1022	LRR_1	PF00560.33	23	1.3e-13	51.1	127	3	3	0.042	3.9	10	0.6	1	23	849	871	849	871	0.94	pacid=31088949	transcript=Medtr5g086810.1 locus=Medtr5g086810 ID=Medtr5g086810.1.JCVIMt4.0v1 annot-version=Mt4.0v1
Medtr1g032480.1	416	LRR_1	PF00560.33	23	1.5e-13	50.9	62	1	2	0.0064	0.59	12.5	0.2	1	21	14	34	14	36	0.82	pacid=31100126	transcript=Medtr1g032480.1 locus=Medtr1g032480 ID=Medtr1g032480.1.JCVIMt4.0v1 annot-version=Mt4.0v1
Medtr1g032480.1	416	LRR_1	PF00560.33	23	1.5e-13	50.9	62	2	2	0.023	2.2	10.8	0.1	1	22	63	84	63	86	0.92	pacid=31100126	transcript=Medtr1g032480.1 locus=Medtr1g032480 ID=Medtr1g032480.1.JCVIMt4.0v1 annot-version=Mt4.0v1
Medtr7g007820.1	961	LRR_1	PF00560.33	23	1.5e-13	50.9	94.9	1	2	0.0094	0.88	12	0.7	1	23	292	314	292	314	0.95	pacid=31082193	transcript=Medtr7g007820.1 locus=Medtr7g007820 ID=Medtr7g007820.1.JCVIMt4.0v1 annot-version=Mt4.0v1
Medtr7g007820.1	961	LRR_1	PF00560.33	23	1.5e-13	50.9	94.9	2	2	0.043	4	10	0.4	1	22	810	831	810	832	0.89	pacid=31082193	transcript=Medtr7g007820.1 locus=Medtr7g007820 ID=Medtr7g007820.1.JCVIMt4.0v1 annot-version=Mt4.0v1
Medtr0365s0030.1	1158	LRR_1	PF00560.33	23	1.8e-13	50.6	86.1	1	2	0.0032	0.3	13.4	0.3	1	23	198	220	198	220	0.93	pacid=31061903	transcript=Medtr0365s0030.1 locus=Medtr0365s0030 ID=Medtr0365s0030.1.JCVIMt4.0v1 annot-version=Mt4.0v1
Medtr0365s0030.1	1158	LRR_1	PF00560.33	23	1.8e-13	50.6	86.1	2	2	0.0066	0.62	12.5	0.4	1	23	606	628	606	628	0.93	pacid=31061903	transcript=Medtr0365s0030.1 locus=Medtr0365s0030 ID=Medtr0365s0030.1.JCVIMt4.0v1 annot-version=Mt4.0v1
Medtr0400s0040.1	1158	LRR_1	PF00560.33	23	1.8e-13	50.6	86.1	1	2	0.0032	0.3	13.4	0.3	1	23	198	220	198	220	0.93	pacid=31062031	transcript=Medtr0400s0040.1 locus=Medtr0400s0040 ID=Medtr0400s0040.1.JCVIMt4.0v1 annot-version=Mt4.0v1
Medtr0400s0040.1	1158	LRR_1	PF00560.33	23	1.8e-13	50.6	86.1	2	2	0.0066	0.62	12.5	0.4	1	23	606	628	606	628	0.93	pacid=31062031	transcript=Medtr0400s0040.1 locus=Medtr0400s0040 ID=Medtr0400s0040.1.JCVIMt4.0v1 annot-version=Mt4.0v1
Medtr7g009940.1	809	LRR_1	PF00560.33	23	2e-13	50.5	59.7	1	3	0.0049	0.46	12.9	0.5	1	21	186	206	186	208	0.87	pacid=31083709	transcript=Medtr7g009940.1 locus=Medtr7g009940 ID=Medtr7g009940.1.JCVIMt4.0v1 annot-version=Mt4.0v1
Medtr7g009940.1	809	LRR_1	PF00560.33	23	2e-13	50.5	59.7	2	3	0.0018	0.17	14.2	0.4	1	22	330	351	330	352	0.92	pacid=31083709	transcript=Medtr7g009940.1 locus=Medtr7g009940 ID=Medtr7g009940.1.JCVIMt4.0v1 annot-version=Mt4.0v1
Medtr7g009940.1	809	LRR_1	PF00560.33	23	2e-13	50.5	59.7	3	3	0.025	2.4	10.7	0.1	2	21	400	419	399	425	0.95	pacid=31083709	transcript=Medtr7g009940.1 locus=Medtr7g009940 ID=Medtr7g009940.1.JCVIMt4.0v1 annot-version=Mt4.0v1
Medtr6g065220.1	267	LRR_1	PF00560.33	23	2.3e-13	50.3	25.1	1	4	0.0017	0.16	14.3	0.5	1	21	14	34	14	35	0.94	pacid=31104293	transcript=Medtr6g065220.1 locus=Medtr6g065220 ID=Medtr6g065220.1.JCVIMt4.0v1 annot-version=Mt4.0v1
Medtr6g065220.1	267	LRR_1	PF00560.33	23	2.3e-13	50.3	25.1	2	4	0.038	3.6	10.2	0.5	1	20	86	105	86	108	0.83	pacid=31104293	transcript=Medtr6g065220.1 locus=Medtr6g065220 ID=Medtr6g065220.1.JCVIMt4.0v1 annot-version=Mt4.0v1
Medtr6g065220.1	267	LRR_1	PF00560.33	23	2.3e-13	50.3	25.1	3	4	0.039	3.6	10.1	0	2	23	212	233	211	233	0.91	pacid=31104293	transcript=Medtr6g065220.1 locus=Medtr6g065220 ID=Medtr6g065220.1.JCVIMt4.0v1 annot-version=Mt4.0v1
Medtr6g065220.1	267	LRR_1	PF00560.33	23	2.3e-13	50.3	25.1	4	4	0.032	3	10.4	0	2	21	236	255	235	257	0.88	pacid=31104293	transcript=Medtr6g065220.1 locus=Medtr6g065220 ID=Medtr6g065220.1.JCVIMt4.0v1 annot-version=Mt4.0v1
Medtr6g034380.1	802	LRR_1	PF00560.33	23	2.4e-13	50.3	76.5	1	1	0.04	3.7	10.1	0.3	1	20	700	719	700	722	0.9	pacid=31104190	transcript=Medtr6g034380.1 locus=Medtr6g034380 ID=Medtr6g034380.1.JCVIMt4.0v1 annot-version=Mt4.0v1
Medtr2g017805.1	396	LRR_1	PF00560.33	23	3.4e-13	49.8	39.5	1	3	0.014	1.3	11.5	1	1	20	74	93	74	95	0.89	pacid=31062633	transcript=Medtr2g017805.1 locus=Medtr2g017805 ID=Medtr2g017805.1.JCVIMt4.0v1 annot-version=Mt4.0v1
Medtr2g017805.1	396	LRR_1	PF00560.33	23	3.4e-13	49.8	39.5	2	3	0.0053	0.49	12.8	0.2	2	23	123	144	122	144	0.95	pacid=31062633	transcript=Medtr2g017805.1 locus=Medtr2g017805 ID=Medtr2g017805.1.JCVIMt4.0v1 annot-version=Mt4.0v1
Medtr2g017805.1	396	LRR_1	PF00560.33	23	3.4e-13	49.8	39.5	3	3	0.0026	0.24	13.7	0.1	1	19	253	271	253	275	0.91	pacid=31062633	transcript=Medtr2g017805.1 locus=Medtr2g017805 ID=Medtr2g017805.1.JCVIMt4.0v1 annot-version=Mt4.0v1
Medtr5g035590.2	430	LRR_1	PF00560.33	23	3.5e-13	49.8	1.6	1	1	0.026	2.4	10.7	0	2	21	52	71	51	83	0.91	pacid=31085335	transcript=Medtr5g035590.2 locus=Medtr5g035590 ID=Medtr5g035590.2.JCVIMt4.0v1 annot-version=Mt4.0v1
Medtr1g097580.1	1068	LRR_1	PF00560.33	23	3.7e-13	49.7	81.3	1	2	0.023	2.1	10.8	1	1	23	117	139	117	139	0.92	pacid=31092891	transcript=Medtr1g097580.1 locus=Medtr1g097580 ID=Medtr1g097580.1.JCVIMt4.0v1 annot-version=Mt4.0v1
Medtr1g097580.1	1068	LRR_1	PF00560.33	23	3.7e-13	49.7	81.3	2	2	0.00023	0.021	17	0.1	1	23	526	548	526	548	0.97	pacid=31092891	transcript=Medtr1g097580.1 locus=Medtr1g097580 ID=Medtr1g097580.1.JCVIMt4.0v1 annot-version=Mt4.0v1
Medtr5g091950.2	933	LRR_1	PF00560.33	23	3.8e-13	49.7	11.7	1	1	0.0011	0.098	14.9	0.1	1	21	216	236	216	238	0.93	pacid=31089852	transcript=Medtr5g091950.2 locus=Medtr5g091950 ID=Medtr5g091950.2.JCVIMt4.0v1 annot-version=Mt4.0v1
Medtr6g038790.2	627	LRR_1	PF00560.33	23	4.6e-13	49.4	70.6	1	1	0.037	3.4	10.2	0.5	2	23	466	487	465	487	0.92	pacid=31103381	transcript=Medtr6g038790.2 locus=Medtr6g038790 ID=Medtr6g038790.2.JCVIMt4.0v1 annot-version=Mt4.0v1
Medtr5g086600.1	553	LRR_1	PF00560.33	23	4.7e-13	49.4	74.6	1	5	0.029	2.7	10.5	1	1	23	115	137	115	137	0.96	pacid=31087193	transcript=Medtr5g086600.1 locus=Medtr5g086600 ID=Medtr5g086600.1.JCVIMt4.0v1 annot-version=Mt4.0v1
Medtr5g086600.1	553	LRR_1	PF00560.33	23	4.7e-13	49.4	74.6	2	5	0.037	3.4	10.2	1.4	1	23	212	234	212	234	0.9	pacid=31087193	transcript=Medtr5g086600.1 locus=Medtr5g086600 ID=Medtr5g086600.1.JCVIMt4.0v1 annot-version=Mt4.0v1
Medtr5g086600.1	553	LRR_1	PF00560.33	23	4.7e-13	49.4	74.6	3	5	0.023	2.2	10.8	0	1	23	236	258	236	258	0.95	pacid=31087193	transcript=Medtr5g086600.1 locus=Medtr5g086600 ID=Medtr5g086600.1.JCVIMt4.0v1 annot-version=Mt4.0v1
Medtr5g086600.1	553	LRR_1	PF00560.33	23	4.7e-13	49.4	74.6	4	5	0.0034	0.32	13.3	0.2	1	22	260	281	260	282	0.88	pacid=31087193	transcript=Medtr5g086600.1 locus=Medtr5g086600 ID=Medtr5g086600.1.JCVIMt4.0v1 annot-version=Mt4.0v1
Medtr5g086600.1	553	LRR_1	PF00560.33	23	4.7e-13	49.4	74.6	5	5	0.0024	0.23	13.8	0.1	1	21	414	434	414	436	0.94	pacid=31087193	transcript=Medtr5g086600.1 locus=Medtr5g086600 ID=Medtr5g086600.1.JCVIMt4.0v1 annot-version=Mt4.0v1
Medtr7g446160.1	984	LRR_1	PF00560.33	23	5.1e-13	49.3	71	1	3	0.053	4.9	9.7	0.5	1	23	268	290	268	290	0.93	pacid=31080849	transcript=Medtr7g446160.1 locus=Medtr7g446160 ID=Medtr7g446160.1.JCVIMt4.0v1 annot-version=Mt4.0v1
Medtr7g446160.1	984	LRR_1	PF00560.33	23	5.1e-13	49.3	71	2	3	0.0018	0.16	14.2	0	2	23	533	554	532	554	0.94	pacid=31080849	transcript=Medtr7g446160.1 locus=Medtr7g446160 ID=Medtr7g446160.1.JCVIMt4.0v1 annot-version=Mt4.0v1
Medtr7g446160.1	984	LRR_1	PF00560.33	23	5.1e-13	49.3	71	3	3	0.011	0.99	11.9	0.2	2	21	557	576	557	578	0.93	pacid=31080849	transcript=Medtr7g446160.1 locus=Medtr7g446160 ID=Medtr7g446160.1.JCVIMt4.0v1 annot-version=Mt4.0v1
Medtr5g086945.1	701	LRR_1	PF00560.33	23	6.7e-13	48.9	89.4	1	3	0.0022	0.2	14	0.3	1	23	55	77	55	77	0.95	pacid=31088079	transcript=Medtr5g086945.1 locus=Medtr5g086945 ID=Medtr5g086945.1.JCVIMt4.0v1 annot-version=Mt4.0v1
Medtr5g086945.1	701	LRR_1	PF00560.33	23	6.7e-13	48.9	89.4	2	3	0.0014	0.13	14.6	0.4	1	22	197	218	197	220	0.94	pacid=31088079	transcript=Medtr5g086945.1 locus=Medtr5g086945 ID=Medtr5g086945.1.JCVIMt4.0v1 annot-version=Mt4.0v1
Medtr5g086945.1	701	LRR_1	PF00560.33	23	6.7e-13	48.9	89.4	3	3	0.027	2.5	10.6	0.6	1	23	528	550	528	550	0.94	pacid=31088079	transcript=Medtr5g086945.1 locus=Medtr5g086945 ID=Medtr5g086945.1.JCVIMt4.0v1 annot-version=Mt4.0v1
Medtr7g081410.2	947	LRR_1	PF00560.33	23	7e-13	48.9	49	1	2	0.057	5.3	9.6	0.2	1	23	190	212	190	212	0.95	pacid=31084427	transcript=Medtr7g081410.2 locus=Medtr7g081410 ID=Medtr7g081410.2.JCVIMt4.0v1 annot-version=Mt4.0v1
Medtr7g081410.2	947	LRR_1	PF00560.33	23	7e-13	48.9	49	2	2	0.053	4.9	9.7	0	1	21	431	451	431	453	0.88	pacid=31084427	transcript=Medtr7g081410.2 locus=Medtr7g081410 ID=Medtr7g081410.2.JCVIMt4.0v1 annot-version=Mt4.0v1
Medtr6g036780.1	991	LRR_1	PF00560.33	23	7.7e-13	48.7	57	1	1	0.015	1.4	11.4	0.3	1	23	157	179	157	179	0.94	pacid=31103189	transcript=Medtr6g036780.1 locus=Medtr6g036780 ID=Medtr6g036780.1.JCVIMt4.0v1 annot-version=Mt4.0v1
Medtr5g087070.1	1088	LRR_1	PF00560.33	23	8.2e-13	48.6	142.5	1	4	0.0056	0.52	12.7	1.2	1	23	142	164	142	164	0.94	pacid=31085612	transcript=Medtr5g087070.1 locus=Medtr5g087070 ID=Medtr5g087070.1.JCVIMt4.0v1 annot-version=Mt4.0v1
Medtr5g087070.1	1088	LRR_1	PF00560.33	23	8.2e-13	48.6	142.5	2	4	0.049	4.5	9.8	1	1	23	322	344	322	344	0.92	pacid=31085612	transcript=Medtr5g087070.1 locus=Medtr5g087070 ID=Medtr5g087070.1.JCVIMt4.0v1 annot-version=Mt4.0v1
Medtr5g087070.1	1088	LRR_1	PF00560.33	23	8.2e-13	48.6	142.5	3	4	0.055	5.1	9.7	0.1	1	16	464	479	464	482	0.89	pacid=31085612	transcript=Medtr5g087070.1 locus=Medtr5g087070 ID=Medtr5g087070.1.JCVIMt4.0v1 annot-version=Mt4.0v1
Medtr5g087070.1	1088	LRR_1	PF00560.33	23	8.2e-13	48.6	142.5	4	4	0.0021	0.2	14	0.5	1	22	584	605	584	607	0.94	pacid=31085612	transcript=Medtr5g087070.1 locus=Medtr5g087070 ID=Medtr5g087070.1.JCVIMt4.0v1 annot-version=Mt4.0v1
Medtr4g036575.1	1039	LRR_1	PF00560.33	23	9.3e-13	48.5	59.9	1	2	0.0062	0.58	12.6	0.1	1	23	443	465	443	465	0.94	pacid=31111809	transcript=Medtr4g036575.1 locus=Medtr4g036575 ID=Medtr4g036575.1.JCVIMt4.0v1 annot-version=Mt4.0v1
Medtr4g036575.1	1039	LRR_1	PF00560.33	23	9.3e-13	48.5	59.9	2	2	0.0077	0.72	12.3	0.6	1	21	464	484	464	498	0.92	pacid=31111809	transcript=Medtr4g036575.1 locus=Medtr4g036575 ID=Medtr4g036575.1.JCVIMt4.0v1 annot-version=Mt4.0v1
Medtr2g017450.1	932	LRR_1	PF00560.33	23	9.4e-13	48.5	90.9	1	2	0.02	1.8	11	0.2	1	23	267	289	267	289	0.93	pacid=31067434	transcript=Medtr2g017450.1 locus=Medtr2g017450 ID=Medtr2g017450.1.JCVIMt4.0v1 annot-version=Mt4.0v1
Medtr2g017450.1	932	LRR_1	PF00560.33	23	9.4e-13	48.5	90.9	2	2	0.012	1.2	11.7	0.9	1	23	563	585	563	585	0.94	pacid=31067434	transcript=Medtr2g017450.1 locus=Medtr2g017450 ID=Medtr2g017450.1.JCVIMt4.0v1 annot-version=Mt4.0v1
Medtr7g007620.1	743	LRR_1	PF00560.33	23	9.4e-13	48.5	42.5	1	4	0.027	2.5	10.6	0.1	1	19	115	133	115	136	0.86	pacid=31081412	transcript=Medtr7g007620.1 locus=Medtr7g007620 ID=Medtr7g007620.1.JCVIMt4.0v1 annot-version=Mt4.0v1
Medtr7g007620.1	743	LRR_1	PF00560.33	23	9.4e-13	48.5	42.5	2	4	0.016	1.4	11.4	0.5	1	23	139	161	139	161	0.97	pacid=31081412	transcript=Medtr7g007620.1 locus=Medtr7g007620 ID=Medtr7g007620.1.JCVIMt4.0v1 annot-version=Mt4.0v1
Medtr7g007620.1	743	LRR_1	PF00560.33	23	9.4e-13	48.5	42.5	3	4	0.0099	0.92	12	0.9	1	23	187	209	187	209	0.95	pacid=31081412	transcript=Medtr7g007620.1 locus=Medtr7g007620 ID=Medtr7g007620.1.JCVIMt4.0v1 annot-version=Mt4.0v1
Medtr7g007620.1	743	LRR_1	PF00560.33	23	9.4e-13	48.5	42.5	4	4	0.051	4.8	9.8	0.1	1	18	258	275	258	280	0.83	pacid=31081412	transcript=Medtr7g007620.1 locus=Medtr7g007620 ID=Medtr7g007620.1.JCVIMt4.0v1 annot-version=Mt4.0v1
Medtr6g036870.1	926	LRR_1	PF00560.33	23	1e-12	48.3	57.3	1	1	0.054	5	9.7	0	2	21	538	557	537	559	0.87	pacid=31104558	transcript=Medtr6g036870.1 locus=Medtr6g036870 ID=Medtr6g036870.1.JCVIMt4.0v1 annot-version=Mt4.0v1
Medtr5g091950.1	1023	LRR_1	PF00560.33	23	1.3e-12	48.1	12.7	1	1	0.0012	0.11	14.8	0.1	1	21	306	326	306	328	0.93	pacid=31089851	transcript=Medtr5g091950.1 locus=Medtr5g091950 ID=Medtr5g091950.1.JCVIMt4.0v1 annot-version=Mt4.0v1
Medtr7g007550.1	577	LRR_1	PF00560.33	23	1.5e-12	47.9	57.4	1	4	0.02	1.8	11	0.1	1	19	122	140	122	143	0.86	pacid=31083917	transcript=Medtr7g007550.1 locus=Medtr7g007550 ID=Medtr7g007550.1.JCVIMt4.0v1 annot-version=Mt4.0v1
Medtr7g007550.1	577	LRR_1	PF00560.33	23	1.5e-12	47.9	57.4	2	4	0.033	3.1	10.4	0.2	1	23	146	168	146	168	0.96	pacid=31083917	transcript=Medtr7g007550.1 locus=Medtr7g007550 ID=Medtr7g007550.1.JCVIMt4.0v1 annot-version=Mt4.0v1
Medtr7g007550.1	577	LRR_1	PF00560.33	23	1.5e-12	47.9	57.4	3	4	0.0079	0.73	12.3	0.2	1	23	194	216	194	216	0.96	pacid=31083917	transcript=Medtr7g007550.1 locus=Medtr7g007550 ID=Medtr7g007550.1.JCVIMt4.0v1 annot-version=Mt4.0v1
Medtr7g007550.1	577	LRR_1	PF00560.33	23	1.5e-12	47.9	57.4	4	4	0.01	0.97	11.9	0.1	1	18	266	283	266	287	0.76	pacid=31083917	transcript=Medtr7g007550.1 locus=Medtr7g007550 ID=Medtr7g007550.1.JCVIMt4.0v1 annot-version=Mt4.0v1
Medtr1g115225.1	591	LRR_1	PF00560.33	23	1.6e-12	47.7	59.7	1	1	0.0042	0.39	13.1	0.7	1	23	473	495	473	495	0.95	pacid=31097217	transcript=Medtr1g115225.1 locus=Medtr1g115225 ID=Medtr1g115225.1.JCVIMt4.0v1 annot-version=Mt4.0v1
Medtr2g437730.1	1122	LRR_1	PF00560.33	23	1.7e-12	47.6	81.4	1	1	0.0017	0.16	14.3	0.3	1	23	94	116	94	116	0.96	pacid=31067184	transcript=Medtr2g437730.1 locus=Medtr2g437730 ID=Medtr2g437730.1.JCVIMt4.0v1 annot-version=Mt4.0v1
Medtr6g015190.1	1113	LRR_1	PF00560.33	23	1.8e-12	47.6	59.5	1	2	0.0069	0.64	12.4	0.1	1	23	152	174	152	174	0.96	pacid=31104035	transcript=Medtr6g015190.1 locus=Medtr6g015190 ID=Medtr6g015190.1.JCVIMt4.0v1 annot-version=Mt4.0v1
Medtr6g015190.1	1113	LRR_1	PF00560.33	23	1.8e-12	47.6	59.5	2	2	0.012	1.1	11.7	0.5	1	23	246	268	246	268	0.93	pacid=31104035	transcript=Medtr6g015190.1 locus=Medtr6g015190 ID=Medtr6g015190.1.JCVIMt4.0v1 annot-version=Mt4.0v1
Medtr4g018920.1	624	LRR_1	PF00560.33	23	1.9e-12	47.5	73.5	1	2	0.051	4.7	9.8	1	2	23	302	323	301	323	0.93	pacid=31107831	transcript=Medtr4g018920.1 locus=Medtr4g018920 ID=Medtr4g018920.1.JCVIMt4.0v1 annot-version=Mt4.0v1
Medtr4g018920.1	624	LRR_1	PF00560.33	23	1.9e-12	47.5	73.5	2	2	0.018	1.7	11.2	0.5	1	21	348	368	348	369	0.94	pacid=31107831	transcript=Medtr4g018920.1 locus=Medtr4g018920 ID=Medtr4g018920.1.JCVIMt4.0v1 annot-version=Mt4.0v1
Medtr5g047340.1	424	LRR_1	PF00560.33	23	2.2e-12	47.3	56.9	1	2	0.0015	0.14	14.4	0.8	1	22	192	213	192	226	0.91	pacid=31085160	transcript=Medtr5g047340.1 locus=Medtr5g047340 ID=Medtr5g047340.1.JCVIMt4.0v1 annot-version=Mt4.0v1
Medtr5g047340.1	424	LRR_1	PF00560.33	23	2.2e-12	47.3	56.9	2	2	0.0072	0.67	12.4	0.3	1	21	324	344	324	346	0.92	pacid=31085160	transcript=Medtr5g047340.1 locus=Medtr5g047340 ID=Medtr5g047340.1.JCVIMt4.0v1 annot-version=Mt4.0v1
Medtr1g040555.1	805	LRR_1	PF00560.33	23	2.2e-12	47.3	69.9	1	2	0.0032	0.3	13.4	1.2	1	23	358	380	358	380	0.96	pacid=31092697	transcript=Medtr1g040555.1 locus=Medtr1g040555 ID=Medtr1g040555.1.JCVIMt4.0v1 annot-version=Mt4.0v1
Medtr1g040555.1	805	LRR_1	PF00560.33	23	2.2e-12	47.3	69.9	2	2	0.0019	0.18	14.1	0.1	1	20	478	497	478	500	0.93	pacid=31092697	transcript=Medtr1g040555.1 locus=Medtr1g040555 ID=Medtr1g040555.1.JCVIMt4.0v1 annot-version=Mt4.0v1
Medtr4g017640.1	1124	LRR_1	PF00560.33	23	2.4e-12	47.2	112.4	1	2	0.037	3.4	10.2	0.2	1	21	378	398	378	402	0.85	pacid=31115375	transcript=Medtr4g017640.1 locus=Medtr4g017640 ID=Medtr4g017640.1.JCVIMt4.0v1 annot-version=Mt4.0v1
Medtr4g017640.1	1124	LRR_1	PF00560.33	23	2.4e-12	47.2	112.4	2	2	0.029	2.7	10.5	0.2	1	19	913	931	913	936	0.83	pacid=31115375	transcript=Medtr4g017640.1 locus=Medtr4g017640 ID=Medtr4g017640.1.JCVIMt4.0v1 annot-version=Mt4.0v1
Medtr2g017785.1	564	LRR_1	PF00560.33	23	2.7e-12	47.1	57.1	1	1	0.019	1.8	11.1	0.3	1	21	272	292	272	294	0.91	pacid=31064638	transcript=Medtr2g017785.1 locus=Medtr2g017785 ID=Medtr2g017785.1.JCVIMt4.0v1 annot-version=Mt4.0v1
Medtr4g018940.1	1040	LRR_1	PF00560.33	23	2.7e-12	47.1	108.2	1	2	0.024	2.2	10.8	0.7	2	23	862	883	861	883	0.94	pacid=31107861	transcript=Medtr4g018940.1 locus=Medtr4g018940 ID=Medtr4g018940.1.JCVIMt4.0v1 annot-version=Mt4.0v1
Medtr4g018940.1	1040	LRR_1	PF00560.33	23	2.7e-12	47.1	108.2	2	2	0.025	2.3	10.7	0.1	1	17	885	901	885	907	0.86	pacid=31107861	transcript=Medtr4g018940.1 locus=Medtr4g018940 ID=Medtr4g018940.1.JCVIMt4.0v1 annot-version=Mt4.0v1
Medtr1g040545.1	1007	LRR_1	PF00560.33	23	3.1e-12	46.9	72.9	1	2	0.05	4.7	9.8	2.2	1	21	458	478	458	504	0.89	pacid=31097926	transcript=Medtr1g040545.1 locus=Medtr1g040545 ID=Medtr1g040545.1.JCVIMt4.0v1 annot-version=Mt4.0v1
Medtr1g040545.1	1007	LRR_1	PF00560.33	23	3.1e-12	46.9	72.9	2	2	0.0025	0.23	13.8	0.1	1	20	578	597	578	600	0.93	pacid=31097926	transcript=Medtr1g040545.1 locus=Medtr1g040545 ID=Medtr1g040545.1.JCVIMt4.0v1 annot-version=Mt4.0v1
Medtr5g026010.1	1018	LRR_1	PF00560.33	23	3.6e-12	46.7	70.2	1	1	0.011	1.1	11.8	0.1	2	22	562	582	561	583	0.93	pacid=31088838	transcript=Medtr5g026010.1 locus=Medtr5g026010 ID=Medtr5g026010.1.JCVIMt4.0v1 annot-version=Mt4.0v1
Medtr2g055690.1	1035	LRR_1	PF00560.33	23	3.6e-12	46.7	141.3	1	2	0.038	3.5	10.2	0.6	1	23	446	468	446	468	0.96	pacid=31063039	transcript=Medtr2g055690.1 locus=Medtr2g055690 ID=Medtr2g055690.1.JCVIMt4.0v1 annot-version=Mt4.0v1
Medtr2g055690.1	1035	LRR_1	PF00560.33	23	3.6e-12	46.7	141.3	2	2	0.015	1.4	11.4	0.1	2	23	784	805	783	805	0.95	pacid=31063039	transcript=Medtr2g055690.1 locus=Medtr2g055690 ID=Medtr2g055690.1.JCVIMt4.0v1 annot-version=Mt4.0v1
Medtr0017s0270.1	348	LRR_1	PF00560.33	23	3.7e-12	46.7	43.9	1	2	0.014	1.4	11.4	0.1	1	23	167	189	167	189	0.94	pacid=31061668	transcript=Medtr0017s0270.1 locus=Medtr0017s0270 ID=Medtr0017s0270.1.JCVIMt4.0v1 annot-version=Mt4.0v1
Medtr0017s0270.1	348	LRR_1	PF00560.33	23	3.7e-12	46.7	43.9	2	2	0.0052	0.48	12.8	0.4	1	21	286	306	286	308	0.91	pacid=31061668	transcript=Medtr0017s0270.1 locus=Medtr0017s0270 ID=Medtr0017s0270.1.JCVIMt4.0v1 annot-version=Mt4.0v1
Medtr8g088970.1	939	LRR_1	PF00560.33	23	4.4e-12	46.4	108.8	1	3	0.022	2	10.9	0.2	2	21	281	300	280	302	0.92	pacid=31074421	transcript=Medtr8g088970.1 locus=Medtr8g088970 ID=Medtr8g088970.1.JCVIMt4.0v1 annot-version=Mt4.0v1
Medtr8g088970.1	939	LRR_1	PF00560.33	23	4.4e-12	46.4	108.8	2	3	0.011	1	11.8	0.6	1	19	476	498	476	498	0.79	pacid=31074421	transcript=Medtr8g088970.1 locus=Medtr8g088970 ID=Medtr8g088970.1.JCVIMt4.0v1 annot-version=Mt4.0v1
Medtr8g088970.1	939	LRR_1	PF00560.33	23	4.4e-12	46.4	108.8	3	3	0.006	0.56	12.6	0.4	1	20	524	543	524	545	0.92	pacid=31074421	transcript=Medtr8g088970.1 locus=Medtr8g088970 ID=Medtr8g088970.1.JCVIMt4.0v1 annot-version=Mt4.0v1
Medtr5g046350.1	1079	LRR_1	PF00560.33	23	6.8e-12	45.8	106.1	1	2	0.0056	0.52	12.7	0.2	1	23	630	652	630	652	0.94	pacid=31088290	transcript=Medtr5g046350.1 locus=Medtr5g046350 ID=Medtr5g046350.1.JCVIMt4.0v1 annot-version=Mt4.0v1
Medtr5g046350.1	1079	LRR_1	PF00560.33	23	6.8e-12	45.8	106.1	2	2	0.058	5.4	9.6	0.7	2	23	918	942	917	942	0.79	pacid=31088290	transcript=Medtr5g046350.1 locus=Medtr5g046350 ID=Medtr5g046350.1.JCVIMt4.0v1 annot-version=Mt4.0v1
Medtr1395s0010.1	500	LRR_1	PF00560.33	23	6.9e-12	45.8	56.3	1	2	0.047	4.3	9.9	0.1	1	20	91	110	91	113	0.89	pacid=31076686	transcript=Medtr1395s0010.1 locus=Medtr1395s0010 ID=Medtr1395s0010.1.JCVIMt4.0v1 annot-version=Mt4.0v1
Medtr1395s0010.1	500	LRR_1	PF00560.33	23	6.9e-12	45.8	56.3	2	2	0.00058	0.054	15.7	0.1	1	22	373	394	373	395	0.92	pacid=31076686	transcript=Medtr1395s0010.1 locus=Medtr1395s0010 ID=Medtr1395s0010.1.JCVIMt4.0v1 annot-version=Mt4.0v1
Medtr4g018970.1	939	LRR_1	PF00560.33	23	7e-12	45.8	116.6	1	3	0.046	4.3	9.9	0.4	3	23	287	307	285	307	0.9	pacid=31106300	transcript=Medtr4g018970.1 locus=Medtr4g018970 ID=Medtr4g018970.1.JCVIMt4.0v1 annot-version=Mt4.0v1
Medtr4g018970.1	939	LRR_1	PF00560.33	23	7e-12	45.8	116.6	2	3	0.018	1.7	11.2	0.3	1	18	481	498	481	501	0.88	pacid=31106300	transcript=Medtr4g018970.1 locus=Medtr4g018970 ID=Medtr4g018970.1.JCVIMt4.0v1 annot-version=Mt4.0v1
Medtr4g018970.1	939	LRR_1	PF00560.33	23	7e-12	45.8	116.6	3	3	0.053	4.9	9.7	0.9	1	20	529	548	529	550	0.92	pacid=31106300	transcript=Medtr4g018970.1 locus=Medtr4g018970 ID=Medtr4g018970.1.JCVIMt4.0v1 annot-version=Mt4.0v1
Medtr0017s0230.1	955	LRR_1	PF00560.33	23	7.2e-12	45.8	116.3	1	3	0.045	4.2	10	1	1	18	156	173	156	182	0.71	pacid=31061663	transcript=Medtr0017s0230.1 locus=Medtr0017s0230 ID=Medtr0017s0230.1.JCVIMt4.0v1 annot-version=Mt4.0v1
Medtr0017s0230.1	955	LRR_1	PF00560.33	23	7.2e-12	45.8	116.3	2	3	0.014	1.3	11.5	0.3	1	22	295	316	295	317	0.93	pacid=31061663	transcript=Medtr0017s0230.1 locus=Medtr0017s0230 ID=Medtr0017s0230.1.JCVIMt4.0v1 annot-version=Mt4.0v1
Medtr0017s0230.1	955	LRR_1	PF00560.33	23	7.2e-12	45.8	116.3	3	3	0.033	3.1	10.4	0.2	1	20	834	853	834	855	0.92	pacid=31061663	transcript=Medtr0017s0230.1 locus=Medtr0017s0230 ID=Medtr0017s0230.1.JCVIMt4.0v1 annot-version=Mt4.0v1
Medtr7g013680.1	749	LRR_1	PF00560.33	23	7.2e-12	45.8	46.4	1	3	0.054	5.1	9.7	0.1	1	23	113	135	113	135	0.92	pacid=31078497	transcript=Medtr7g013680.1 locus=Medtr7g013680 ID=Medtr7g013680.1.JCVIMt4.0v1 annot-version=Mt4.0v1
Medtr7g013680.1	749	LRR_1	PF00560.33	23	7.2e-12	45.8	46.4	2	3	0.0031	0.29	13.5	0.3	1	23	137	159	137	159	0.95	pacid=31078497	transcript=Medtr7g013680.1 locus=Medtr7g013680 ID=Medtr7g013680.1.JCVIMt4.0v1 annot-version=Mt4.0v1
Medtr7g013680.1	749	LRR_1	PF00560.33	23	7.2e-12	45.8	46.4	3	3	0.0076	0.7	12.3	0.2	1	22	209	230	209	231	0.89	pacid=31078497	transcript=Medtr7g013680.1 locus=Medtr7g013680 ID=Medtr7g013680.1.JCVIMt4.0v1 annot-version=Mt4.0v1
Medtr7g066620.1	1014	LRR_1	PF00560.33	23	8e-12	45.6	115.2	1	3	0.0073	0.68	12.4	0	1	22	172	193	172	194	0.92	pacid=31082727	transcript=Medtr7g066620.1 locus=Medtr7g066620 ID=Medtr7g066620.1.JCVIMt4.0v1 annot-version=Mt4.0v1
Medtr7g066620.1	1014	LRR_1	PF00560.33	23	8e-12	45.6	115.2	2	3	0.011	1	11.8	0.4	1	21	397	417	397	418	0.92	pacid=31082727	transcript=Medtr7g066620.1 locus=Medtr7g066620 ID=Medtr7g066620.1.JCVIMt4.0v1 annot-version=Mt4.0v1
Medtr7g066620.1	1014	LRR_1	PF00560.33	23	8e-12	45.6	115.2	3	3	0.026	2.4	10.7	0.1	2	23	693	714	692	714	0.93	pacid=31082727	transcript=Medtr7g066620.1 locus=Medtr7g066620 ID=Medtr7g066620.1.JCVIMt4.0v1 annot-version=Mt4.0v1
Medtr1g096270.1	922	LRR_1	PF00560.33	23	1e-11	45.3	62.6	1	2	0.043	4	10	0.1	1	17	142	158	142	163	0.89	pacid=31098376	transcript=Medtr1g096270.1 locus=Medtr1g096270 ID=Medtr1g096270.1.JCVIMt4.0v1 annot-version=Mt4.0v1
Medtr1g096270.1	922	LRR_1	PF00560.33	23	1e-11	45.3	62.6	2	2	0.0012	0.11	14.7	0.1	1	22	496	517	496	518	0.92	pacid=31098376	transcript=Medtr1g096270.1 locus=Medtr1g096270 ID=Medtr1g096270.1.JCVIMt4.0v1 annot-version=Mt4.0v1
Medtr7g091680.1	887	LRR_1	PF00560.33	23	1.1e-11	45.2	70.1	1	1	0.0011	0.1	14.9	0.7	1	23	87	109	87	109	0.94	pacid=31080275	transcript=Medtr7g091680.1 locus=Medtr7g091680 ID=Medtr7g091680.1.JCVIMt4.0v1 annot-version=Mt4.0v1
Medtr4g017350.1	1108	LRR_1	PF00560.33	23	1.1e-11	45.2	116.6	1	2	0.0055	0.51	12.7	0.1	1	21	669	689	669	691	0.92	pacid=31109915	transcript=Medtr4g017350.1 locus=Medtr4g017350 ID=Medtr4g017350.1.JCVIMt4.0v1 annot-version=Mt4.0v1
Medtr4g017350.1	1108	LRR_1	PF00560.33	23	1.1e-11	45.2	116.6	2	2	0.058	5.4	9.6	0.6	2	23	720	741	719	741	0.94	pacid=31109915	transcript=Medtr4g017350.1 locus=Medtr4g017350 ID=Medtr4g017350.1.JCVIMt4.0v1 annot-version=Mt4.0v1
Medtr2g098250.1	376	LRR_1	PF00560.33	23	1.2e-11	45.1	17.4	1	1	0.0047	0.44	12.9	0.1	1	23	186	208	186	208	0.9	pacid=31067481	transcript=Medtr2g098250.1 locus=Medtr2g098250 ID=Medtr2g098250.1.JCVIMt4.0v1 annot-version=Mt4.0v1
Medtr1g107500.1	388	LRR_1	PF00560.33	23	1.2e-11	45.1	27.8	1	3	0.0059	0.55	12.6	0.5	2	23	109	130	108	130	0.93	pacid=31099484	transcript=Medtr1g107500.1 locus=Medtr1g107500 ID=Medtr1g107500.1.JCVIMt4.0v1 annot-version=Mt4.0v1
Medtr1g107500.1	388	LRR_1	PF00560.33	23	1.2e-11	45.1	27.8	2	3	0.046	4.3	9.9	0.2	1	21	132	152	132	154	0.91	pacid=31099484	transcript=Medtr1g107500.1 locus=Medtr1g107500 ID=Medtr1g107500.1.JCVIMt4.0v1 annot-version=Mt4.0v1
Medtr1g107500.1	388	LRR_1	PF00560.33	23	1.2e-11	45.1	27.8	3	3	0.00077	0.072	15.3	2.4	1	23	156	178	156	178	0.93	pacid=31099484	transcript=Medtr1g107500.1 locus=Medtr1g107500 ID=Medtr1g107500.1.JCVIMt4.0v1 annot-version=Mt4.0v1
Medtr4g028090.1	867	LRR_1	PF00560.33	23	1.3e-11	45	51.8	1	2	0.00076	0.071	15.3	0.3	2	23	195	216	194	216	0.96	pacid=31107819	transcript=Medtr4g028090.1 locus=Medtr4g028090 ID=Medtr4g028090.1.JCVIMt4.0v1 annot-version=Mt4.0v1
Medtr4g028090.1	867	LRR_1	PF00560.33	23	1.3e-11	45	51.8	2	2	0.018	1.7	11.2	0.1	2	23	219	240	218	240	0.96	pacid=31107819	transcript=Medtr4g028090.1 locus=Medtr4g028090 ID=Medtr4g028090.1.JCVIMt4.0v1 annot-version=Mt4.0v1
Medtr5g035590.1	607	LRR_1	PF00560.33	23	1.3e-11	45	1.4	1	1	0.042	3.9	10	0	2	21	229	248	228	255	0.91	pacid=31085334	transcript=Medtr5g035590.1 locus=Medtr5g035590 ID=Medtr5g035590.1.JCVIMt4.0v1 annot-version=Mt4.0v1
Medtr7g407090.1	774	LRR_1	PF00560.33	23	1.4e-11	44.9	54.7	1	2	0.0005	0.046	15.9	0.2	1	23	115	137	115	137	0.96	pacid=31080733	transcript=Medtr7g407090.1 locus=Medtr7g407090 ID=Medtr7g407090.1.JCVIMt4.0v1 annot-version=Mt4.0v1
Medtr7g407090.1	774	LRR_1	PF00560.33	23	1.4e-11	44.9	54.7	2	2	0.0047	0.43	12.9	0.9	1	23	211	233	211	233	0.96	pacid=31080733	transcript=Medtr7g407090.1 locus=Medtr7g407090 ID=Medtr7g407090.1.JCVIMt4.0v1 annot-version=Mt4.0v1
Medtr2g017470.1	989	LRR_1	PF00560.33	23	1.5e-11	44.8	92	1	2	0.0071	0.66	12.4	0.9	1	21	320	340	320	342	0.92	pacid=31066592	transcript=Medtr2g017470.1 locus=Medtr2g017470 ID=Medtr2g017470.1.JCVIMt4.0v1 annot-version=Mt4.0v1
Medtr2g017470.1	989	LRR_1	PF00560.33	23	1.5e-11	44.8	92	2	2	0.051	4.8	9.8	0	2	18	831	847	830	852	0.87	pacid=31066592	transcript=Medtr2g017470.1 locus=Medtr2g017470 ID=Medtr2g017470.1.JCVIMt4.0v1 annot-version=Mt4.0v1
Medtr4g017370.1	1118	LRR_1	PF00560.33	23	1.6e-11	44.7	123.9	1	1	0.00088	0.082	15.1	0.6	1	23	669	691	669	691	0.94	pacid=31112169	transcript=Medtr4g017370.1 locus=Medtr4g017370 ID=Medtr4g017370.1.JCVIMt4.0v1 annot-version=Mt4.0v1
Medtr7g066590.1	804	LRR_1	PF00560.33	23	2e-11	44.4	84.8	1	2	0.001	0.094	15	0.1	1	22	91	112	91	113	0.94	pacid=31079450	transcript=Medtr7g066590.1 locus=Medtr7g066590 ID=Medtr7g066590.1.JCVIMt4.0v1 annot-version=Mt4.0v1
Medtr7g066590.1	804	LRR_1	PF00560.33	23	2e-11	44.4	84.8	2	2	0.0082	0.76	12.2	0	2	22	630	650	629	651	0.89	pacid=31079450	transcript=Medtr7g066590.1 locus=Medtr7g066590 ID=Medtr7g066590.1.JCVIMt4.0v1 annot-version=Mt4.0v1
Medtr6g016200.1	442	LRR_1	PF00560.33	23	2e-11	44.4	37.7	1	2	0.051	4.8	9.8	0.4	2	22	162	182	161	184	0.95	pacid=31103794	transcript=Medtr6g016200.1 locus=Medtr6g016200 ID=Medtr6g016200.1.JCVIMt4.0v1 annot-version=Mt4.0v1
Medtr6g016200.1	442	LRR_1	PF00560.33	23	2e-11	44.4	37.7	2	2	0.0033	0.31	13.4	0.2	2	23	286	307	285	307	0.96	pacid=31103794	transcript=Medtr6g016200.1 locus=Medtr6g016200 ID=Medtr6g016200.1.JCVIMt4.0v1 annot-version=Mt4.0v1
Medtr6g015265.1	1112	LRR_1	PF00560.33	23	2.1e-11	44.4	50.5	1	1	0.0018	0.17	14.2	0.4	1	23	246	268	246	268	0.96	pacid=31105100	transcript=Medtr6g015265.1 locus=Medtr6g015265 ID=Medtr6g015265.1.JCVIMt4.0v1 annot-version=Mt4.0v1
Medtr6g015265.2	1112	LRR_1	PF00560.33	23	2.1e-11	44.4	50.5	1	1	0.0018	0.17	14.2	0.4	1	23	246	268	246	268	0.96	pacid=31105099	transcript=Medtr6g015265.2 locus=Medtr6g015265 ID=Medtr6g015265.2.JCVIMt4.0v1 annot-version=Mt4.0v1
Medtr5g086550.1	995	LRR_1	PF00560.33	23	2.2e-11	44.3	133.3	1	3	0.0036	0.33	13.3	0.9	1	23	138	160	138	160	0.96	pacid=31088968	transcript=Medtr5g086550.1 locus=Medtr5g086550 ID=Medtr5g086550.1.JCVIMt4.0v1 annot-version=Mt4.0v1
Medtr5g086550.1	995	LRR_1	PF00560.33	23	2.2e-11	44.3	133.3	2	3	0.026	2.4	10.7	1.1	1	19	246	264	246	265	0.93	pacid=31088968	transcript=Medtr5g086550.1 locus=Medtr5g086550 ID=Medtr5g086550.1.JCVIMt4.0v1 annot-version=Mt4.0v1
Medtr5g086550.1	995	LRR_1	PF00560.33	23	2.2e-11	44.3	133.3	3	3	0.034	3.2	10.3	0.3	1	23	822	844	822	844	0.94	pacid=31088968	transcript=Medtr5g086550.1 locus=Medtr5g086550 ID=Medtr5g086550.1.JCVIMt4.0v1 annot-version=Mt4.0v1
Medtr8g047160.1	641	LRR_1	PF00560.33	23	2.2e-11	44.3	52.5	1	3	0.009	0.84	12.1	0.7	1	23	33	55	33	55	0.93	pacid=31071703	transcript=Medtr8g047160.1 locus=Medtr8g047160 ID=Medtr8g047160.1.JCVIMt4.0v1 annot-version=Mt4.0v1
Medtr8g047160.1	641	LRR_1	PF00560.33	23	2.2e-11	44.3	52.5	2	3	0.051	4.7	9.8	2.4	1	23	105	127	105	127	0.93	pacid=31071703	transcript=Medtr8g047160.1 locus=Medtr8g047160 ID=Medtr8g047160.1.JCVIMt4.0v1 annot-version=Mt4.0v1
Medtr8g047160.1	641	LRR_1	PF00560.33	23	2.2e-11	44.3	52.5	3	3	0.036	3.4	10.2	0.4	1	19	171	189	171	193	0.77	pacid=31071703	transcript=Medtr8g047160.1 locus=Medtr8g047160 ID=Medtr8g047160.1.JCVIMt4.0v1 annot-version=Mt4.0v1
Medtr6g068970.1	1040	LRR_1	PF00560.33	23	2.4e-11	44.2	62.9	1	2	0.048	4.5	9.9	0.1	1	23	120	142	120	142	0.94	pacid=31101493	transcript=Medtr6g068970.1 locus=Medtr6g068970 ID=Medtr6g068970.1.JCVIMt4.0v1 annot-version=Mt4.0v1
Medtr6g068970.1	1040	LRR_1	PF00560.33	23	2.4e-11	44.2	62.9	2	2	0.017	1.6	11.2	0.9	1	22	597	618	597	619	0.94	pacid=31101493	transcript=Medtr6g068970.1 locus=Medtr6g068970 ID=Medtr6g068970.1.JCVIMt4.0v1 annot-version=Mt4.0v1
Medtr7g051040.1	963	LRR_1	PF00560.33	23	2.4e-11	44.2	65.3	1	4	0.015	1.4	11.4	0.7	1	23	131	153	131	153	0.92	pacid=31080395	transcript=Medtr7g051040.1 locus=Medtr7g051040 ID=Medtr7g051040.1.JCVIMt4.0v1 annot-version=Mt4.0v1
Medtr7g051040.1	963	LRR_1	PF00560.33	23	2.4e-11	44.2	65.3	2	4	0.012	1.1	11.7	0.7	1	23	227	249	227	249	0.95	pacid=31080395	transcript=Medtr7g051040.1 locus=Medtr7g051040 ID=Medtr7g051040.1.JCVIMt4.0v1 annot-version=Mt4.0v1
Medtr7g051040.1	963	LRR_1	PF00560.33	23	2.4e-11	44.2	65.3	3	4	0.039	3.6	10.2	0.1	2	21	492	511	491	513	0.87	pacid=31080395	transcript=Medtr7g051040.1 locus=Medtr7g051040 ID=Medtr7g051040.1.JCVIMt4.0v1 annot-version=Mt4.0v1
Medtr7g051040.1	963	LRR_1	PF00560.33	23	2.4e-11	44.2	65.3	4	4	0.0021	0.2	14	0.3	2	22	516	536	515	537	0.93	pacid=31080395	transcript=Medtr7g051040.1 locus=Medtr7g051040 ID=Medtr7g051040.1.JCVIMt4.0v1 annot-version=Mt4.0v1
Medtr5g014700.1	1015	LRR_1	PF00560.33	23	2.5e-11	44.1	48.1	1	2	0.048	4.4	9.9	0	1	18	164	181	164	184	0.85	pacid=31087474	transcript=Medtr5g014700.1 locus=Medtr5g014700 ID=Medtr5g014700.1.JCVIMt4.0v1 annot-version=Mt4.0v1
Medtr5g014700.1	1015	LRR_1	PF00560.33	23	2.5e-11	44.1	48.1	2	2	0.035	3.3	10.3	0.1	1	23	285	307	282	307	0.87	pacid=31087474	transcript=Medtr5g014700.1 locus=Medtr5g014700 ID=Medtr5g014700.1.JCVIMt4.0v1 annot-version=Mt4.0v1
Medtr5g087090.1	1061	LRR_1	PF00560.33	23	2.5e-11	44.1	129.9	1	3	0.0054	0.51	12.7	1.2	1	23	142	164	142	164	0.94	pacid=31088643	transcript=Medtr5g087090.1 locus=Medtr5g087090 ID=Medtr5g087090.1.JCVIMt4.0v1 annot-version=Mt4.0v1
Medtr5g087090.1	1061	LRR_1	PF00560.33	23	2.5e-11	44.1	129.9	2	3	0.019	1.7	11.1	1.5	1	20	462	481	462	484	0.82	pacid=31088643	transcript=Medtr5g087090.1 locus=Medtr5g087090 ID=Medtr5g087090.1.JCVIMt4.0v1 annot-version=Mt4.0v1
Medtr5g087090.1	1061	LRR_1	PF00560.33	23	2.5e-11	44.1	129.9	3	3	0.0028	0.26	13.6	0.2	1	21	558	578	558	581	0.94	pacid=31088643	transcript=Medtr5g087090.1 locus=Medtr5g087090 ID=Medtr5g087090.1.JCVIMt4.0v1 annot-version=Mt4.0v1
Medtr5g086630.1	1009	LRR_1	PF00560.33	23	2.6e-11	44.1	128.2	1	3	0.02	1.9	11	0.5	1	23	142	164	142	164	0.87	pacid=31090838	transcript=Medtr5g086630.1 locus=Medtr5g086630 ID=Medtr5g086630.1.JCVIMt4.0v1 annot-version=Mt4.0v1
Medtr5g086630.1	1009	LRR_1	PF00560.33	23	2.6e-11	44.1	128.2	2	3	0.0024	0.22	13.8	0.1	1	22	556	577	556	579	0.94	pacid=31090838	transcript=Medtr5g086630.1 locus=Medtr5g086630 ID=Medtr5g086630.1.JCVIMt4.0v1 annot-version=Mt4.0v1
Medtr5g086630.1	1009	LRR_1	PF00560.33	23	2.6e-11	44.1	128.2	3	3	0.019	1.8	11.1	0.3	1	23	846	868	846	868	0.93	pacid=31090838	transcript=Medtr5g086630.1 locus=Medtr5g086630 ID=Medtr5g086630.1.JCVIMt4.0v1 annot-version=Mt4.0v1
Medtr4g016810.1	629	LRR_1	PF00560.33	23	2.6e-11	44.1	82.5	1	1	0.034	3.1	10.3	0.8	2	23	183	204	182	204	0.93	pacid=31112682	transcript=Medtr4g016810.1 locus=Medtr4g016810 ID=Medtr4g016810.1.JCVIMt4.0v1 annot-version=Mt4.0v1
Medtr5g063740.1	978	LRR_1	PF00560.33	23	2.7e-11	44	112	1	2	0.0042	0.39	13.1	0.3	1	21	593	613	593	615	0.92	pacid=31090321	transcript=Medtr5g063740.1 locus=Medtr5g063740 ID=Medtr5g063740.1.JCVIMt4.0v1 annot-version=Mt4.0v1
Medtr5g063740.1	978	LRR_1	PF00560.33	23	2.7e-11	44	112	2	2	0.016	1.4	11.4	0.1	1	23	830	852	830	852	0.94	pacid=31090321	transcript=Medtr5g063740.1 locus=Medtr5g063740 ID=Medtr5g063740.1.JCVIMt4.0v1 annot-version=Mt4.0v1
Medtr6g038790.1	617	LRR_1	PF00560.33	23	2.7e-11	44	69.8	1	1	0.036	3.4	10.2	0.5	2	23	456	477	455	477	0.92	pacid=31103382	transcript=Medtr6g038790.1 locus=Medtr6g038790 ID=Medtr6g038790.1.JCVIMt4.0v1 annot-version=Mt4.0v1
Medtr0061s0050.1	1009	LRR_1	PF00560.33	23	2.9e-11	43.9	116.2	1	3	0.048	4.4	9.9	1	1	18	191	208	191	217	0.71	pacid=31069282	transcript=Medtr0061s0050.1 locus=Medtr0061s0050 ID=Medtr0061s0050.1.JCVIMt4.0v1 annot-version=Mt4.0v1
Medtr0061s0050.1	1009	LRR_1	PF00560.33	23	2.9e-11	43.9	116.2	2	3	0.015	1.4	11.4	0.3	1	22	330	351	330	352	0.93	pacid=31069282	transcript=Medtr0061s0050.1 locus=Medtr0061s0050 ID=Medtr0061s0050.1.JCVIMt4.0v1 annot-version=Mt4.0v1
Medtr0061s0050.1	1009	LRR_1	PF00560.33	23	2.9e-11	43.9	116.2	3	3	0.035	3.3	10.3	0.2	1	20	869	888	869	890	0.92	pacid=31069282	transcript=Medtr0061s0050.1 locus=Medtr0061s0050 ID=Medtr0061s0050.1.JCVIMt4.0v1 annot-version=Mt4.0v1
Medtr2g450870.1	918	LRR_1	PF00560.33	23	3e-11	43.9	126.9	1	4	0.034	3.2	10.3	0.1	1	23	323	345	323	345	0.94	pacid=31068358	transcript=Medtr2g450870.1 locus=Medtr2g450870 ID=Medtr2g450870.1.JCVIMt4.0v1 annot-version=Mt4.0v1
Medtr2g450870.1	918	LRR_1	PF00560.33	23	3e-11	43.9	126.9	2	4	0.0054	0.51	12.7	0.6	1	21	347	367	347	369	0.89	pacid=31068358	transcript=Medtr2g450870.1 locus=Medtr2g450870 ID=Medtr2g450870.1.JCVIMt4.0v1 annot-version=Mt4.0v1
Medtr2g450870.1	918	LRR_1	PF00560.33	23	3e-11	43.9	126.9	3	4	0.023	2.1	10.9	1	1	21	371	391	371	393	0.93	pacid=31068358	transcript=Medtr2g450870.1 locus=Medtr2g450870 ID=Medtr2g450870.1.JCVIMt4.0v1 annot-version=Mt4.0v1
Medtr2g450870.1	918	LRR_1	PF00560.33	23	3e-11	43.9	126.9	4	4	0.017	1.5	11.3	0.1	1	22	443	464	443	465	0.93	pacid=31068358	transcript=Medtr2g450870.1 locus=Medtr2g450870 ID=Medtr2g450870.1.JCVIMt4.0v1 annot-version=Mt4.0v1
Medtr4g417260.1	1111	LRR_1	PF00560.33	23	3.1e-11	43.8	133.9	1	2	0.017	1.5	11.3	0.1	1	23	663	685	663	685	0.93	pacid=31113028	transcript=Medtr4g417260.1 locus=Medtr4g417260 ID=Medtr4g417260.1.JCVIMt4.0v1 annot-version=Mt4.0v1
Medtr4g417260.1	1111	LRR_1	PF00560.33	23	3.1e-11	43.8	133.9	2	2	0.04	3.7	10.1	0.2	2	23	714	735	713	735	0.94	pacid=31113028	transcript=Medtr4g417260.1 locus=Medtr4g417260 ID=Medtr4g417260.1.JCVIMt4.0v1 annot-version=Mt4.0v1
Medtr8g470550.1	167	LRR_1	PF00560.33	23	3.8e-11	43.6	3.4	1	2	0.037	3.5	10.2	0	1	21	74	94	74	96	0.9	pacid=31076091	transcript=Medtr8g470550.1 locus=Medtr8g470550 ID=Medtr8g470550.1.JCVIMt4.0v1 annot-version=Mt4.0v1
Medtr8g470550.1	167	LRR_1	PF00560.33	23	3.8e-11	43.6	3.4	2	2	0.0054	0.5	12.7	0.1	1	23	98	120	98	120	0.95	pacid=31076091	transcript=Medtr8g470550.1 locus=Medtr8g470550 ID=Medtr8g470550.1.JCVIMt4.0v1 annot-version=Mt4.0v1
Medtr4g017700.1	1061	LRR_1	PF00560.33	23	4e-11	43.5	105.1	1	1	0.017	1.5	11.3	0.4	1	21	375	395	375	397	0.89	pacid=31113811	transcript=Medtr4g017700.1 locus=Medtr4g017700 ID=Medtr4g017700.1.JCVIMt4.0v1 annot-version=Mt4.0v1
Medtr1g015530.2	957	LRR_1	PF00560.33	23	4.3e-11	43.4	71.1	1	1	0.027	2.5	10.6	0.2	1	19	136	154	136	156	0.91	pacid=31096428	transcript=Medtr1g015530.2 locus=Medtr1g015530 ID=Medtr1g015530.2.JCVIMt4.0v1 annot-version=Mt4.0v1
Medtr6g016055.1	443	LRR_1	PF00560.33	23	4.7e-11	43.3	41	1	2	0.055	5.2	9.7	0.4	1	13	151	163	151	173	0.76	pacid=31104840	transcript=Medtr6g016055.1 locus=Medtr6g016055 ID=Medtr6g016055.1.JCVIMt4.0v1 annot-version=Mt4.0v1
Medtr6g016055.1	443	LRR_1	PF00560.33	23	4.7e-11	43.3	41	2	2	0.0065	0.61	12.5	0.2	1	21	278	298	278	300	0.85	pacid=31104840	transcript=Medtr6g016055.1 locus=Medtr6g016055 ID=Medtr6g016055.1.JCVIMt4.0v1 annot-version=Mt4.0v1
Medtr6g016060.1	443	LRR_1	PF00560.33	23	4.7e-11	43.3	41	1	2	0.055	5.2	9.7	0.4	1	13	151	163	151	173	0.76	pacid=31102748	transcript=Medtr6g016060.1 locus=Medtr6g016060 ID=Medtr6g016060.1.JCVIMt4.0v1 annot-version=Mt4.0v1
Medtr6g016060.1	443	LRR_1	PF00560.33	23	4.7e-11	43.3	41	2	2	0.0065	0.61	12.5	0.2	1	21	278	298	278	300	0.85	pacid=31102748	transcript=Medtr6g016060.1 locus=Medtr6g016060 ID=Medtr6g016060.1.JCVIMt4.0v1 annot-version=Mt4.0v1
Medtr6g016065.1	443	LRR_1	PF00560.33	23	4.7e-11	43.3	41	1	2	0.055	5.2	9.7	0.4	1	13	151	163	151	173	0.76	pacid=31105408	transcript=Medtr6g016065.1 locus=Medtr6g016065 ID=Medtr6g016065.1.JCVIMt4.0v1 annot-version=Mt4.0v1
Medtr6g016065.1	443	LRR_1	PF00560.33	23	4.7e-11	43.3	41	2	2	0.0065	0.61	12.5	0.2	1	21	278	298	278	300	0.85	pacid=31105408	transcript=Medtr6g016065.1 locus=Medtr6g016065 ID=Medtr6g016065.1.JCVIMt4.0v1 annot-version=Mt4.0v1
Medtr6g016070.1	443	LRR_1	PF00560.33	23	4.7e-11	43.3	41	1	2	0.055	5.2	9.7	0.4	1	13	151	163	151	173	0.76	pacid=31102088	transcript=Medtr6g016070.1 locus=Medtr6g016070 ID=Medtr6g016070.1.JCVIMt4.0v1 annot-version=Mt4.0v1
Medtr6g016070.1	443	LRR_1	PF00560.33	23	4.7e-11	43.3	41	2	2	0.0065	0.61	12.5	0.2	1	21	278	298	278	300	0.85	pacid=31102088	transcript=Medtr6g016070.1 locus=Medtr6g016070 ID=Medtr6g016070.1.JCVIMt4.0v1 annot-version=Mt4.0v1
Medtr6g016075.1	443	LRR_1	PF00560.33	23	4.7e-11	43.3	41	1	2	0.055	5.2	9.7	0.4	1	13	151	163	151	173	0.76	pacid=31105748	transcript=Medtr6g016075.1 locus=Medtr6g016075 ID=Medtr6g016075.1.JCVIMt4.0v1 annot-version=Mt4.0v1
Medtr6g016075.1	443	LRR_1	PF00560.33	23	4.7e-11	43.3	41	2	2	0.0065	0.61	12.5	0.2	1	21	278	298	278	300	0.85	pacid=31105748	transcript=Medtr6g016075.1 locus=Medtr6g016075 ID=Medtr6g016075.1.JCVIMt4.0v1 annot-version=Mt4.0v1
Medtr6g016080.1	443	LRR_1	PF00560.33	23	4.7e-11	43.3	41	1	2	0.055	5.2	9.7	0.4	1	13	151	163	151	173	0.76	pacid=31105082	transcript=Medtr6g016080.1 locus=Medtr6g016080 ID=Medtr6g016080.1.JCVIMt4.0v1 annot-version=Mt4.0v1
Medtr6g016080.1	443	LRR_1	PF00560.33	23	4.7e-11	43.3	41	2	2	0.0065	0.61	12.5	0.2	1	21	278	298	278	300	0.85	pacid=31105082	transcript=Medtr6g016080.1 locus=Medtr6g016080 ID=Medtr6g016080.1.JCVIMt4.0v1 annot-version=Mt4.0v1
Medtr6g016085.1	443	LRR_1	PF00560.33	23	4.7e-11	43.3	41	1	2	0.055	5.2	9.7	0.4	1	13	151	163	151	173	0.76	pacid=31102574	transcript=Medtr6g016085.1 locus=Medtr6g016085 ID=Medtr6g016085.1.JCVIMt4.0v1 annot-version=Mt4.0v1
Medtr6g016085.1	443	LRR_1	PF00560.33	23	4.7e-11	43.3	41	2	2	0.0065	0.61	12.5	0.2	1	21	278	298	278	300	0.85	pacid=31102574	transcript=Medtr6g016085.1 locus=Medtr6g016085 ID=Medtr6g016085.1.JCVIMt4.0v1 annot-version=Mt4.0v1
Medtr6g016090.1	443	LRR_1	PF00560.33	23	4.7e-11	43.3	41	1	2	0.055	5.2	9.7	0.4	1	13	151	163	151	173	0.76	pacid=31103900	transcript=Medtr6g016090.1 locus=Medtr6g016090 ID=Medtr6g016090.1.JCVIMt4.0v1 annot-version=Mt4.0v1
Medtr6g016090.1	443	LRR_1	PF00560.33	23	4.7e-11	43.3	41	2	2	0.0065	0.61	12.5	0.2	1	21	278	298	278	300	0.85	pacid=31103900	transcript=Medtr6g016090.1 locus=Medtr6g016090 ID=Medtr6g016090.1.JCVIMt4.0v1 annot-version=Mt4.0v1
Medtr6g016095.1	443	LRR_1	PF00560.33	23	4.7e-11	43.3	41	1	2	0.055	5.2	9.7	0.4	1	13	151	163	151	173	0.76	pacid=31103364	transcript=Medtr6g016095.1 locus=Medtr6g016095 ID=Medtr6g016095.1.JCVIMt4.0v1 annot-version=Mt4.0v1
Medtr6g016095.1	443	LRR_1	PF00560.33	23	4.7e-11	43.3	41	2	2	0.0065	0.61	12.5	0.2	1	21	278	298	278	300	0.85	pacid=31103364	transcript=Medtr6g016095.1 locus=Medtr6g016095 ID=Medtr6g016095.1.JCVIMt4.0v1 annot-version=Mt4.0v1
Medtr6g016100.1	443	LRR_1	PF00560.33	23	4.7e-11	43.3	41	1	2	0.055	5.2	9.7	0.4	1	13	151	163	151	173	0.76	pacid=31102914	transcript=Medtr6g016100.1 locus=Medtr6g016100 ID=Medtr6g016100.1.JCVIMt4.0v1 annot-version=Mt4.0v1
Medtr6g016100.1	443	LRR_1	PF00560.33	23	4.7e-11	43.3	41	2	2	0.0065	0.61	12.5	0.2	1	21	278	298	278	300	0.85	pacid=31102914	transcript=Medtr6g016100.1 locus=Medtr6g016100 ID=Medtr6g016100.1.JCVIMt4.0v1 annot-version=Mt4.0v1
Medtr6g016105.1	443	LRR_1	PF00560.33	23	4.7e-11	43.3	41	1	2	0.055	5.2	9.7	0.4	1	13	151	163	151	173	0.76	pacid=31101730	transcript=Medtr6g016105.1 locus=Medtr6g016105 ID=Medtr6g016105.1.JCVIMt4.0v1 annot-version=Mt4.0v1
Medtr6g016105.1	443	LRR_1	PF00560.33	23	4.7e-11	43.3	41	2	2	0.0065	0.61	12.5	0.2	1	21	278	298	278	300	0.85	pacid=31101730	transcript=Medtr6g016105.1 locus=Medtr6g016105 ID=Medtr6g016105.1.JCVIMt4.0v1 annot-version=Mt4.0v1
Medtr6g016110.1	443	LRR_1	PF00560.33	23	4.7e-11	43.3	41	1	2	0.055	5.2	9.7	0.4	1	13	151	163	151	173	0.76	pacid=31102608	transcript=Medtr6g016110.1 locus=Medtr6g016110 ID=Medtr6g016110.1.JCVIMt4.0v1 annot-version=Mt4.0v1
Medtr6g016110.1	443	LRR_1	PF00560.33	23	4.7e-11	43.3	41	2	2	0.0065	0.61	12.5	0.2	1	21	278	298	278	300	0.85	pacid=31102608	transcript=Medtr6g016110.1 locus=Medtr6g016110 ID=Medtr6g016110.1.JCVIMt4.0v1 annot-version=Mt4.0v1
Medtr6g016115.1	443	LRR_1	PF00560.33	23	4.7e-11	43.3	41	1	2	0.055	5.2	9.7	0.4	1	13	151	163	151	173	0.76	pacid=31104681	transcript=Medtr6g016115.1 locus=Medtr6g016115 ID=Medtr6g016115.1.JCVIMt4.0v1 annot-version=Mt4.0v1
Medtr6g016115.1	443	LRR_1	PF00560.33	23	4.7e-11	43.3	41	2	2	0.0065	0.61	12.5	0.2	1	21	278	298	278	300	0.85	pacid=31104681	transcript=Medtr6g016115.1 locus=Medtr6g016115 ID=Medtr6g016115.1.JCVIMt4.0v1 annot-version=Mt4.0v1
Medtr6g016120.1	443	LRR_1	PF00560.33	23	4.7e-11	43.3	41	1	2	0.055	5.2	9.7	0.4	1	13	151	163	151	173	0.76	pacid=31104805	transcript=Medtr6g016120.1 locus=Medtr6g016120 ID=Medtr6g016120.1.JCVIMt4.0v1 annot-version=Mt4.0v1
Medtr6g016120.1	443	LRR_1	PF00560.33	23	4.7e-11	43.3	41	2	2	0.0065	0.61	12.5	0.2	1	21	278	298	278	300	0.85	pacid=31104805	transcript=Medtr6g016120.1 locus=Medtr6g016120 ID=Medtr6g016120.1.JCVIMt4.0v1 annot-version=Mt4.0v1
Medtr6g016125.1	443	LRR_1	PF00560.33	23	4.7e-11	43.3	41	1	2	0.055	5.2	9.7	0.4	1	13	151	163	151	173	0.76	pacid=31104218	transcript=Medtr6g016125.1 locus=Medtr6g016125 ID=Medtr6g016125.1.JCVIMt4.0v1 annot-version=Mt4.0v1
Medtr6g016125.1	443	LRR_1	PF00560.33	23	4.7e-11	43.3	41	2	2	0.0065	0.61	12.5	0.2	1	21	278	298	278	300	0.85	pacid=31104218	transcript=Medtr6g016125.1 locus=Medtr6g016125 ID=Medtr6g016125.1.JCVIMt4.0v1 annot-version=Mt4.0v1
Medtr8g469850.1	215	LRR_1	PF00560.33	23	4.8e-11	43.3	9.3	1	3	0.02	1.9	11	0	1	23	103	125	103	125	0.94	pacid=31072703	transcript=Medtr8g469850.1 locus=Medtr8g469850 ID=Medtr8g469850.1.JCVIMt4.0v1 annot-version=Mt4.0v1
Medtr8g469850.1	215	LRR_1	PF00560.33	23	4.8e-11	43.3	9.3	2	3	0.034	3.2	10.3	0	1	23	127	149	127	149	0.92	pacid=31072703	transcript=Medtr8g469850.1 locus=Medtr8g469850 ID=Medtr8g469850.1.JCVIMt4.0v1 annot-version=Mt4.0v1
Medtr8g469850.1	215	LRR_1	PF00560.33	23	4.8e-11	43.3	9.3	3	3	0.049	4.5	9.8	0.1	1	19	175	195	175	198	0.84	pacid=31072703	transcript=Medtr8g469850.1 locus=Medtr8g469850 ID=Medtr8g469850.1.JCVIMt4.0v1 annot-version=Mt4.0v1
Medtr3g110450.1	1034	LRR_1	PF00560.33	23	5.4e-11	43.1	64.4	1	1	0.0048	0.45	12.9	0.1	1	23	123	145	123	145	0.95	pacid=31054487	transcript=Medtr3g110450.1 locus=Medtr3g110450 ID=Medtr3g110450.1.JCVIMt4.0v1 annot-version=Mt4.0v1
Medtr6g088790.1	1013	LRR_1	PF00560.33	23	6.1e-11	43	53.3	1	3	0.014	1.3	11.5	0.4	1	21	246	266	246	271	0.88	pacid=31103862	transcript=Medtr6g088790.1 locus=Medtr6g088790 ID=Medtr6g088790.1.JCVIMt4.0v1 annot-version=Mt4.0v1
Medtr6g088790.1	1013	LRR_1	PF00560.33	23	6.1e-11	43	53.3	2	3	0.029	2.7	10.5	0.1	1	23	531	553	531	553	0.91	pacid=31103862	transcript=Medtr6g088790.1 locus=Medtr6g088790 ID=Medtr6g088790.1.JCVIMt4.0v1 annot-version=Mt4.0v1
Medtr6g088790.1	1013	LRR_1	PF00560.33	23	6.1e-11	43	53.3	3	3	0.054	5	9.7	0.4	1	23	578	600	578	600	0.93	pacid=31103862	transcript=Medtr6g088790.1 locus=Medtr6g088790 ID=Medtr6g088790.1.JCVIMt4.0v1 annot-version=Mt4.0v1
Medtr5g025840.1	993	LRR_1	PF00560.33	23	7.5e-11	42.7	51.9	1	1	0.046	4.3	9.9	0.2	1	21	118	138	118	143	0.84	pacid=31089092	transcript=Medtr5g025840.1 locus=Medtr5g025840 ID=Medtr5g025840.1.JCVIMt4.0v1 annot-version=Mt4.0v1
Medtr5g085970.1	1052	LRR_1	PF00560.33	23	7.7e-11	42.6	126.6	1	3	0.024	2.3	10.8	0.2	1	23	169	191	169	191	0.9	pacid=31085688	transcript=Medtr5g085970.1 locus=Medtr5g085970 ID=Medtr5g085970.1.JCVIMt4.0v1 annot-version=Mt4.0v1
Medtr5g085970.1	1052	LRR_1	PF00560.33	23	7.7e-11	42.6	126.6	2	3	0.02	1.9	11	0.1	1	17	193	209	193	215	0.8	pacid=31085688	transcript=Medtr5g085970.1 locus=Medtr5g085970 ID=Medtr5g085970.1.JCVIMt4.0v1 annot-version=Mt4.0v1
Medtr5g085970.1	1052	LRR_1	PF00560.33	23	7.7e-11	42.6	126.6	3	3	0.015	1.4	11.4	0.2	1	20	842	861	842	863	0.93	pacid=31085688	transcript=Medtr5g085970.1 locus=Medtr5g085970 ID=Medtr5g085970.1.JCVIMt4.0v1 annot-version=Mt4.0v1
Medtr3g452850.1	672	LRR_1	PF00560.33	23	7.9e-11	42.6	69.8	1	1	0.0015	0.14	14.5	0.2	1	22	238	259	238	260	0.85	pacid=31058891	transcript=Medtr3g452850.1 locus=Medtr3g452850 ID=Medtr3g452850.1.JCVIMt4.0v1 annot-version=Mt4.0v1
Medtr4g109170.1	1101	LRR_1	PF00560.33	23	8.9e-11	42.4	67.6	1	2	0.023	2.1	10.8	0.3	2	23	108	129	107	129	0.95	pacid=31114607	transcript=Medtr4g109170.1 locus=Medtr4g109170 ID=Medtr4g109170.1.JCVIMt4.0v1 annot-version=Mt4.0v1
Medtr4g109170.1	1101	LRR_1	PF00560.33	23	8.9e-11	42.4	67.6	2	2	0.022	2	10.9	0.5	1	23	179	201	179	201	0.93	pacid=31114607	transcript=Medtr4g109170.1 locus=Medtr4g109170 ID=Medtr4g109170.1.JCVIMt4.0v1 annot-version=Mt4.0v1
Medtr7g081570.1	1053	LRR_1	PF00560.33	23	9.6e-11	42.3	63	1	1	0.054	5	9.7	0.1	1	22	209	230	209	231	0.92	pacid=31078873	transcript=Medtr7g081570.1 locus=Medtr7g081570 ID=Medtr7g081570.1.JCVIMt4.0v1 annot-version=Mt4.0v1
Medtr8g469670.1	234	LRR_1	PF00560.33	23	1e-10	42.2	0.8	1	2	0.058	5.4	9.6	0	1	20	124	143	124	146	0.9	pacid=31070756	transcript=Medtr8g469670.1 locus=Medtr8g469670 ID=Medtr8g469670.1.JCVIMt4.0v1 annot-version=Mt4.0v1
Medtr8g469670.1	234	LRR_1	PF00560.33	23	1e-10	42.2	0.8	2	2	0.014	1.3	11.5	0	1	23	148	170	148	170	0.95	pacid=31070756	transcript=Medtr8g469670.1 locus=Medtr8g469670 ID=Medtr8g469670.1.JCVIMt4.0v1 annot-version=Mt4.0v1
Medtr1g015530.1	986	LRR_1	PF00560.33	23	1.1e-10	42.2	71.5	1	1	0.028	2.6	10.6	0.2	1	19	165	183	165	185	0.91	pacid=31096427	transcript=Medtr1g015530.1 locus=Medtr1g015530 ID=Medtr1g015530.1.JCVIMt4.0v1 annot-version=Mt4.0v1
Medtr3g031520.1	970	LRR_1	PF00560.33	23	1.1e-10	42.1	134.7	1	3	0.015	1.4	11.4	0.3	1	21	127	147	127	149	0.82	pacid=31058463	transcript=Medtr3g031520.1 locus=Medtr3g031520 ID=Medtr3g031520.1.JCVIMt4.0v1 annot-version=Mt4.0v1
Medtr3g031520.1	970	LRR_1	PF00560.33	23	1.1e-10	42.1	134.7	2	3	0.034	3.2	10.3	0.7	1	23	707	729	707	729	0.94	pacid=31058463	transcript=Medtr3g031520.1 locus=Medtr3g031520 ID=Medtr3g031520.1.JCVIMt4.0v1 annot-version=Mt4.0v1
Medtr3g031520.1	970	LRR_1	PF00560.33	23	1.1e-10	42.1	134.7	3	3	0.02	1.8	11	0.3	1	21	829	849	829	851	0.91	pacid=31058463	transcript=Medtr3g031520.1 locus=Medtr3g031520 ID=Medtr3g031520.1.JCVIMt4.0v1 annot-version=Mt4.0v1
Medtr2g031660.1	314	LRR_1	PF00560.33	23	1.1e-10	42.1	20.6	1	1	0.02	1.9	11	0.1	2	20	18	36	17	39	0.93	pacid=31067094	transcript=Medtr2g031660.1 locus=Medtr2g031660 ID=Medtr2g031660.1.JCVIMt4.0v1 annot-version=Mt4.0v1
Medtr0087s0010.1	261	LRR_1	PF00560.33	23	1.3e-10	41.9	24.5	1	3	0.0033	0.3	13.4	0.4	1	23	79	101	79	101	0.94	pacid=31101341	transcript=Medtr0087s0010.1 locus=Medtr0087s0010 ID=Medtr0087s0010.1.JCVIMt4.0v1 annot-version=Mt4.0v1
Medtr0087s0010.1	261	LRR_1	PF00560.33	23	1.3e-10	41.9	24.5	2	3	0.0074	0.69	12.3	0.1	1	23	103	125	103	125	0.95	pacid=31101341	transcript=Medtr0087s0010.1 locus=Medtr0087s0010 ID=Medtr0087s0010.1.JCVIMt4.0v1 annot-version=Mt4.0v1
Medtr0087s0010.1	261	LRR_1	PF00560.33	23	1.3e-10	41.9	24.5	3	3	0.019	1.8	11.1	0.5	1	23	230	252	230	252	0.92	pacid=31101341	transcript=Medtr0087s0010.1 locus=Medtr0087s0010 ID=Medtr0087s0010.1.JCVIMt4.0v1 annot-version=Mt4.0v1
Medtr7g098240.1	596	LRR_1	PF00560.33	23	1.4e-10	41.8	83.3	1	1	0.0035	0.33	13.3	0.1	2	22	458	478	457	479	0.93	pacid=31084089	transcript=Medtr7g098240.1 locus=Medtr7g098240 ID=Medtr7g098240.1.JCVIMt4.0v1 annot-version=Mt4.0v1
Medtr8g470380.1	349	LRR_1	PF00560.33	23	1.4e-10	41.8	16.4	1	2	0.035	3.2	10.3	0	1	21	123	143	123	145	0.9	pacid=31075120	transcript=Medtr8g470380.1 locus=Medtr8g470380 ID=Medtr8g470380.1.JCVIMt4.0v1 annot-version=Mt4.0v1
Medtr8g470380.1	349	LRR_1	PF00560.33	23	1.4e-10	41.8	16.4	2	2	0.044	4.1	10	0.1	1	23	320	342	320	342	0.93	pacid=31075120	transcript=Medtr8g470380.1 locus=Medtr8g470380 ID=Medtr8g470380.1.JCVIMt4.0v1 annot-version=Mt4.0v1
Medtr5g021290.1	415	LRR_1	PF00560.33	23	1.5e-10	41.7	37.1	1	1	0.014	1.3	11.5	0.3	1	20	151	170	151	173	0.9	pacid=31086059	transcript=Medtr5g021290.1 locus=Medtr5g021290 ID=Medtr5g021290.1.JCVIMt4.0v1 annot-version=Mt4.0v1
Medtr8g469830.1	822	LRR_1	PF00560.33	23	1.7e-10	41.6	49.3	1	1	0.004	0.37	13.2	0.1	1	23	394	416	394	416	0.95	pacid=31075090	transcript=Medtr8g469830.1 locus=Medtr8g469830 ID=Medtr8g469830.1.JCVIMt4.0v1 annot-version=Mt4.0v1
Medtr2g014560.1	994	LRR_1	PF00560.33	23	1.8e-10	41.5	60	1	3	0.014	1.3	11.5	0.9	1	23	113	135	113	135	0.91	pacid=31065887	transcript=Medtr2g014560.1 locus=Medtr2g014560 ID=Medtr2g014560.1.JCVIMt4.0v1 annot-version=Mt4.0v1
Medtr2g014560.1	994	LRR_1	PF00560.33	23	1.8e-10	41.5	60	2	3	0.052	4.8	9.8	0.3	1	23	185	208	185	208	0.86	pacid=31065887	transcript=Medtr2g014560.1 locus=Medtr2g014560 ID=Medtr2g014560.1.JCVIMt4.0v1 annot-version=Mt4.0v1
Medtr2g014560.1	994	LRR_1	PF00560.33	23	1.8e-10	41.5	60	3	3	0.025	2.3	10.7	0.2	1	23	210	232	210	232	0.96	pacid=31065887	transcript=Medtr2g014560.1 locus=Medtr2g014560 ID=Medtr2g014560.1.JCVIMt4.0v1 annot-version=Mt4.0v1
Medtr5g095120.1	1037	LRR_1	PF00560.33	23	1.9e-10	41.4	136.6	1	3	0.031	2.9	10.4	0.6	1	23	260	282	260	282	0.95	pacid=31085650	transcript=Medtr5g095120.1 locus=Medtr5g095120 ID=Medtr5g095120.1.JCVIMt4.0v1 annot-version=Mt4.0v1
Medtr5g095120.1	1037	LRR_1	PF00560.33	23	1.9e-10	41.4	136.6	2	3	0.055	5.1	9.7	0.5	1	23	646	668	646	668	0.94	pacid=31085650	transcript=Medtr5g095120.1 locus=Medtr5g095120 ID=Medtr5g095120.1.JCVIMt4.0v1 annot-version=Mt4.0v1
Medtr5g095120.1	1037	LRR_1	PF00560.33	23	1.9e-10	41.4	136.6	3	3	0.05	4.6	9.8	1.9	2	23	695	716	694	716	0.97	pacid=31085650	transcript=Medtr5g095120.1 locus=Medtr5g095120 ID=Medtr5g095120.1.JCVIMt4.0v1 annot-version=Mt4.0v1
Medtr2g038380.1	354	LRR_1	PF00560.33	23	2.1e-10	41.3	26.5	1	1	0.0062	0.58	12.6	0	1	23	113	134	113	134	0.93	pacid=31068405	transcript=Medtr2g038380.1 locus=Medtr2g038380 ID=Medtr2g038380.1.JCVIMt4.0v1 annot-version=Mt4.0v1
Medtr5g094820.1	1140	LRR_1	PF00560.33	23	2.2e-10	41.3	87.5	1	1	0.048	4.5	9.9	0.5	2	21	507	526	506	535	0.69	pacid=31088344	transcript=Medtr5g094820.1 locus=Medtr5g094820 ID=Medtr5g094820.1.JCVIMt4.0v1 annot-version=Mt4.0v1
Medtr0087s0090.1	658	LRR_1	PF00560.33	23	2.2e-10	41.2	93	1	4	0.0058	0.54	12.7	0.2	1	23	99	121	99	121	0.94	pacid=31101344	transcript=Medtr0087s0090.1 locus=Medtr0087s0090 ID=Medtr0087s0090.1.JCVIMt4.0v1 annot-version=Mt4.0v1
Medtr0087s0090.1	658	LRR_1	PF00560.33	23	2.2e-10	41.2	93	2	4	0.02	1.9	11	0	1	23	123	145	123	145	0.96	pacid=31101344	transcript=Medtr0087s0090.1 locus=Medtr0087s0090 ID=Medtr0087s0090.1.JCVIMt4.0v1 annot-version=Mt4.0v1
Medtr0087s0090.1	658	LRR_1	PF00560.33	23	2.2e-10	41.2	93	3	4	0.033	3.1	10.3	0.1	1	21	350	370	350	372	0.85	pacid=31101344	transcript=Medtr0087s0090.1 locus=Medtr0087s0090 ID=Medtr0087s0090.1.JCVIMt4.0v1 annot-version=Mt4.0v1
Medtr0087s0090.1	658	LRR_1	PF00560.33	23	2.2e-10	41.2	93	4	4	0.0047	0.44	12.9	0.2	1	23	472	494	472	494	0.95	pacid=31101344	transcript=Medtr0087s0090.1 locus=Medtr0087s0090 ID=Medtr0087s0090.1.JCVIMt4.0v1 annot-version=Mt4.0v1
Medtr4g046920.1	1061	LRR_1	PF00560.33	23	2.3e-10	41.2	136.1	1	2	0.025	2.3	10.7	1	1	20	461	480	461	483	0.85	pacid=31107754	transcript=Medtr4g046920.1 locus=Medtr4g046920 ID=Medtr4g046920.1.JCVIMt4.0v1 annot-version=Mt4.0v1
Medtr4g046920.1	1061	LRR_1	PF00560.33	23	2.3e-10	41.2	136.1	2	2	0.0022	0.21	13.9	0.4	1	22	557	578	557	580	0.94	pacid=31107754	transcript=Medtr4g046920.1 locus=Medtr4g046920 ID=Medtr4g046920.1.JCVIMt4.0v1 annot-version=Mt4.0v1
Medtr1g096260.1	796	LRR_1	PF00560.33	23	2.7e-10	41	53.7	1	1	0.001	0.094	15	0.1	1	22	373	394	373	395	0.92	pacid=31098431	transcript=Medtr1g096260.1 locus=Medtr1g096260 ID=Medtr1g096260.1.JCVIMt4.0v1 annot-version=Mt4.0v1
Medtr1g088935.1	841	LRR_1	PF00560.33	23	2.7e-10	41	38.3	1	1	0.0026	0.24	13.7	0	1	23	365	387	365	387	0.93	pacid=31096653	transcript=Medtr1g088935.1 locus=Medtr1g088935 ID=Medtr1g088935.1.JCVIMt4.0v1 annot-version=Mt4.0v1
Medtr7g446190.1	896	LRR_1	PF00560.33	23	2.8e-10	40.9	62.9	1	1	0.0002	0.018	17.1	0.1	1	21	597	617	597	619	0.93	pacid=31079229	transcript=Medtr7g446190.1 locus=Medtr7g446190 ID=Medtr7g446190.1.JCVIMt4.0v1 annot-version=Mt4.0v1
Medtr3g048760.1	643	LRR_1	PF00560.33	23	3.1e-10	40.8	45.7	1	1	0.0024	0.22	13.8	1	1	13	214	234	214	260	0.72	pacid=31056486	transcript=Medtr3g048760.1 locus=Medtr3g048760 ID=Medtr3g048760.1.JCVIMt4.0v1 annot-version=Mt4.0v1
Medtr7g045860.1	1084	LRR_1	PF00560.33	23	3.5e-10	40.6	93	1	1	0.0011	0.099	14.9	0.1	2	21	655	674	654	676	0.93	pacid=31078876	transcript=Medtr7g045860.1 locus=Medtr7g045860 ID=Medtr7g045860.1.JCVIMt4.0v1 annot-version=Mt4.0v1
Medtr1g040575.1	807	LRR_1	PF00560.33	23	5e-10	40.2	83	1	2	0.00085	0.08	15.2	1	1	23	571	593	571	593	0.97	pacid=31092869	transcript=Medtr1g040575.1 locus=Medtr1g040575 ID=Medtr1g040575.1.JCVIMt4.0v1 annot-version=Mt4.0v1
Medtr1g040575.1	807	LRR_1	PF00560.33	23	5e-10	40.2	83	2	2	0.0023	0.22	13.9	0.2	1	20	691	710	691	713	0.94	pacid=31092869	transcript=Medtr1g040575.1 locus=Medtr1g040575 ID=Medtr1g040575.1.JCVIMt4.0v1 annot-version=Mt4.0v1
Medtr5g089160.1	750	LRR_1	PF00560.33	23	5.2e-10	40.1	75.3	1	2	0.038	3.5	10.2	0.4	2	23	486	507	486	507	0.93	pacid=31085964	transcript=Medtr5g089160.1 locus=Medtr5g089160 ID=Medtr5g089160.1.JCVIMt4.0v1 annot-version=Mt4.0v1
Medtr5g089160.1	750	LRR_1	PF00560.33	23	5.2e-10	40.1	75.3	2	2	0.0048	0.45	12.9	0.2	1	21	533	553	533	555	0.92	pacid=31085964	transcript=Medtr5g089160.1 locus=Medtr5g089160 ID=Medtr5g089160.1.JCVIMt4.0v1 annot-version=Mt4.0v1
Medtr1g040525.1	867	LRR_1	PF00560.33	23	5.4e-10	40.1	44.3	1	1	0.0058	0.54	12.7	0.9	1	23	339	361	339	361	0.96	pacid=31095713	transcript=Medtr1g040525.1 locus=Medtr1g040525 ID=Medtr1g040525.1.JCVIMt4.0v1 annot-version=Mt4.0v1
Medtr5g091950.3	888	LRR_1	PF00560.33	23	6.4e-10	39.8	12.1	1	1	0.00099	0.093	15	0.1	1	21	171	191	171	193	0.93	pacid=31089853	transcript=Medtr5g091950.3 locus=Medtr5g091950 ID=Medtr5g091950.3.JCVIMt4.0v1 annot-version=Mt4.0v1
Medtr0070s0070.1	124	LRR_1	PF00560.33	23	7.8e-10	39.6	3	1	1	0.024	2.3	10.8	0	1	23	64	86	64	86	0.95	pacid=31076688	transcript=Medtr0070s0070.1 locus=Medtr0070s0070 ID=Medtr0070s0070.1.JCVIMt4.0v1 annot-version=Mt4.0v1
Medtr7g009790.1	895	LRR_1	PF00560.33	23	8e-10	39.5	68.6	1	1	0.058	5.4	9.6	0.7	3	23	708	728	706	728	0.89	pacid=31080677	transcript=Medtr7g009790.1 locus=Medtr7g009790 ID=Medtr7g009790.1.JCVIMt4.0v1 annot-version=Mt4.0v1
Medtr8g058250.1	1005	LRR_1	PF00560.33	23	8.1e-10	39.5	26.4	1	3	0.044	4.1	10	0.2	1	20	116	140	116	155	0.81	pacid=31073903	transcript=Medtr8g058250.1 locus=Medtr8g058250 ID=Medtr8g058250.1.JCVIMt4.0v1 annot-version=Mt4.0v1
Medtr8g058250.1	1005	LRR_1	PF00560.33	23	8.1e-10	39.5	26.4	2	3	0.0037	0.34	13.3	0.4	1	23	187	209	187	209	0.96	pacid=31073903	transcript=Medtr8g058250.1 locus=Medtr8g058250 ID=Medtr8g058250.1.JCVIMt4.0v1 annot-version=Mt4.0v1
Medtr8g058250.1	1005	LRR_1	PF00560.33	23	8.1e-10	39.5	26.4	3	3	0.041	3.8	10.1	0.2	2	23	308	329	307	329	0.95	pacid=31073903	transcript=Medtr8g058250.1 locus=Medtr8g058250 ID=Medtr8g058250.1.JCVIMt4.0v1 annot-version=Mt4.0v1
Medtr8g076360.1	374	LRR_1	PF00560.33	23	8.7e-10	39.4	34.4	1	2	0.054	5	9.7	0	2	23	210	231	209	231	0.88	pacid=31071468	transcript=Medtr8g076360.1 locus=Medtr8g076360 ID=Medtr8g076360.1.JCVIMt4.0v1 annot-version=Mt4.0v1
Medtr8g076360.1	374	LRR_1	PF00560.33	23	8.7e-10	39.4	34.4	2	2	0.0067	0.63	12.5	0	2	23	306	327	305	327	0.96	pacid=31071468	transcript=Medtr8g076360.1 locus=Medtr8g076360 ID=Medtr8g076360.1.JCVIMt4.0v1 annot-version=Mt4.0v1
Medtr5g063760.1	604	LRR_1	PF00560.33	23	8.9e-10	39.4	56.6	1	2	0.0023	0.22	13.9	0.3	1	21	217	237	217	239	0.92	pacid=31086376	transcript=Medtr5g063760.1 locus=Medtr5g063760 ID=Medtr5g063760.1.JCVIMt4.0v1 annot-version=Mt4.0v1
Medtr5g063760.1	604	LRR_1	PF00560.33	23	8.9e-10	39.4	56.6	2	2	0.024	2.2	10.8	0.1	1	23	454	476	454	476	0.92	pacid=31086376	transcript=Medtr5g063760.1 locus=Medtr5g063760 ID=Medtr5g063760.1.JCVIMt4.0v1 annot-version=Mt4.0v1
Medtr8g468720.1	163	LRR_1	PF00560.33	23	1e-09	39.2	7.4	1	3	0.034	3.2	10.3	0	1	21	75	95	75	97	0.9	pacid=31072658	transcript=Medtr8g468720.1 locus=Medtr8g468720 ID=Medtr8g468720.1.JCVIMt4.0v1 annot-version=Mt4.0v1
Medtr8g468720.1	163	LRR_1	PF00560.33	23	1e-09	39.2	7.4	2	3	0.018	1.7	11.2	0.1	1	23	99	121	99	121	0.93	pacid=31072658	transcript=Medtr8g468720.1 locus=Medtr8g468720 ID=Medtr8g468720.1.JCVIMt4.0v1 annot-version=Mt4.0v1
Medtr8g468720.1	163	LRR_1	PF00560.33	23	1e-09	39.2	7.4	3	3	0.011	1	11.8	0.1	1	22	123	144	123	145	0.93	pacid=31072658	transcript=Medtr8g468720.1 locus=Medtr8g468720 ID=Medtr8g468720.1.JCVIMt4.0v1 annot-version=Mt4.0v1
Medtr7g084220.1	1065	LRR_1	PF00560.33	23	1.2e-09	39	60.8	1	3	0.021	2	11	0.1	1	23	194	216	194	216	0.9	pacid=31083475	transcript=Medtr7g084220.1 locus=Medtr7g084220 ID=Medtr7g084220.1.JCVIMt4.0v1 annot-version=Mt4.0v1
Medtr7g084220.1	1065	LRR_1	PF00560.33	23	1.2e-09	39	60.8	2	3	0.0046	0.43	13	0.1	2	23	243	264	242	264	0.95	pacid=31083475	transcript=Medtr7g084220.1 locus=Medtr7g084220 ID=Medtr7g084220.1.JCVIMt4.0v1 annot-version=Mt4.0v1
Medtr7g084220.1	1065	LRR_1	PF00560.33	23	1.2e-09	39	60.8	3	3	0.03	2.8	10.5	0.1	1	22	611	632	611	633	0.92	pacid=31083475	transcript=Medtr7g084220.1 locus=Medtr7g084220 ID=Medtr7g084220.1.JCVIMt4.0v1 annot-version=Mt4.0v1
Medtr3g090480.1	1087	LRR_1	PF00560.33	23	1.3e-09	38.9	73.5	1	2	0.01	0.93	11.9	0.1	1	23	409	431	409	431	0.92	pacid=31054532	transcript=Medtr3g090480.1 locus=Medtr3g090480 ID=Medtr3g090480.1.JCVIMt4.0v1 annot-version=Mt4.0v1
Medtr3g090480.1	1087	LRR_1	PF00560.33	23	1.3e-09	38.9	73.5	2	2	0.032	2.9	10.4	0.3	5	23	606	624	604	624	0.95	pacid=31054532	transcript=Medtr3g090480.1 locus=Medtr3g090480 ID=Medtr3g090480.1.JCVIMt4.0v1 annot-version=Mt4.0v1
Medtr6g088770.1	869	LRR_1	PF00560.33	23	1.6e-09	38.6	48	1	3	0.0025	0.23	13.8	0.1	1	22	111	132	111	133	0.91	pacid=31101624	transcript=Medtr6g088770.1 locus=Medtr6g088770 ID=Medtr6g088770.1.JCVIMt4.0v1 annot-version=Mt4.0v1
Medtr6g088770.1	869	LRR_1	PF00560.33	23	1.6e-09	38.6	48	2	3	0.054	5.1	9.7	0.2	1	23	167	189	167	189	0.93	pacid=31101624	transcript=Medtr6g088770.1 locus=Medtr6g088770 ID=Medtr6g088770.1.JCVIMt4.0v1 annot-version=Mt4.0v1
Medtr6g088770.1	869	LRR_1	PF00560.33	23	1.6e-09	38.6	48	3	3	0.025	2.4	10.7	0.1	1	23	238	260	238	260	0.96	pacid=31101624	transcript=Medtr6g088770.1 locus=Medtr6g088770 ID=Medtr6g088770.1.JCVIMt4.0v1 annot-version=Mt4.0v1
Medtr7g014960.1	219	LRR_1	PF00560.33	23	1.7e-09	38.5	12	1	2	0.0083	0.77	12.2	0.2	1	23	96	118	96	118	0.94	pacid=31080988	transcript=Medtr7g014960.1 locus=Medtr7g014960 ID=Medtr7g014960.1.JCVIMt4.0v1 annot-version=Mt4.0v1
Medtr7g014960.1	219	LRR_1	PF00560.33	23	1.7e-09	38.5	12	2	2	0.0024	0.23	13.8	0.2	1	23	120	142	120	142	0.93	pacid=31080988	transcript=Medtr7g014960.1 locus=Medtr7g014960 ID=Medtr7g014960.1.JCVIMt4.0v1 annot-version=Mt4.0v1
Medtr1g032470.1	191	LRR_1	PF00560.33	23	1.8e-09	38.5	9.1	1	2	0.034	3.1	10.3	0.5	2	23	73	94	72	94	0.89	pacid=31095716	transcript=Medtr1g032470.1 locus=Medtr1g032470 ID=Medtr1g032470.1.JCVIMt4.0v1 annot-version=Mt4.0v1
Medtr1g032470.1	191	LRR_1	PF00560.33	23	1.8e-09	38.5	9.1	2	2	0.0029	0.27	13.6	0.2	1	21	96	116	96	118	0.91	pacid=31095716	transcript=Medtr1g032470.1 locus=Medtr1g032470 ID=Medtr1g032470.1.JCVIMt4.0v1 annot-version=Mt4.0v1
Medtr2g046780.1	472	LRR_1	PF00560.33	23	1.9e-09	38.4	52.1	1	3	0.025	2.4	10.7	0.4	2	23	167	188	166	188	0.93	pacid=31064967	transcript=Medtr2g046780.1 locus=Medtr2g046780 ID=Medtr2g046780.1.JCVIMt4.0v1 annot-version=Mt4.0v1
Medtr2g046780.1	472	LRR_1	PF00560.33	23	1.9e-09	38.4	52.1	2	3	0.0068	0.63	12.5	0.2	2	23	264	285	263	285	0.93	pacid=31064967	transcript=Medtr2g046780.1 locus=Medtr2g046780 ID=Medtr2g046780.1.JCVIMt4.0v1 annot-version=Mt4.0v1
Medtr2g046780.1	472	LRR_1	PF00560.33	23	1.9e-09	38.4	52.1	3	3	0.024	2.2	10.8	0.1	2	18	355	371	354	377	0.85	pacid=31064967	transcript=Medtr2g046780.1 locus=Medtr2g046780 ID=Medtr2g046780.1.JCVIMt4.0v1 annot-version=Mt4.0v1
Medtr8g058250.2	895	LRR_1	PF00560.33	23	2e-09	38.3	29.1	1	3	0.038	3.6	10.2	0.2	1	20	116	140	116	155	0.81	pacid=31073905	transcript=Medtr8g058250.2 locus=Medtr8g058250 ID=Medtr8g058250.2.JCVIMt4.0v1 annot-version=Mt4.0v1
Medtr8g058250.2	895	LRR_1	PF00560.33	23	2e-09	38.3	29.1	2	3	0.0032	0.3	13.4	0.4	1	23	187	209	187	209	0.96	pacid=31073905	transcript=Medtr8g058250.2 locus=Medtr8g058250 ID=Medtr8g058250.2.JCVIMt4.0v1 annot-version=Mt4.0v1
Medtr8g058250.2	895	LRR_1	PF00560.33	23	2e-09	38.3	29.1	3	3	0.036	3.3	10.2	0.2	2	23	308	329	307	329	0.95	pacid=31073905	transcript=Medtr8g058250.2 locus=Medtr8g058250 ID=Medtr8g058250.2.JCVIMt4.0v1 annot-version=Mt4.0v1
Medtr1g047190.1	487	LRR_1	PF00560.33	23	2.1e-09	38.3	38.3	1	3	0.058	5.4	9.6	0.1	1	21	224	244	224	246	0.89	pacid=31099603	transcript=Medtr1g047190.1 locus=Medtr1g047190 ID=Medtr1g047190.1.JCVIMt4.0v1 annot-version=Mt4.0v1
Medtr1g047190.1	487	LRR_1	PF00560.33	23	2.1e-09	38.3	38.3	2	3	0.048	4.5	9.9	0	2	21	299	318	298	320	0.89	pacid=31099603	transcript=Medtr1g047190.1 locus=Medtr1g047190 ID=Medtr1g047190.1.JCVIMt4.0v1 annot-version=Mt4.0v1
Medtr1g047190.1	487	LRR_1	PF00560.33	23	2.1e-09	38.3	38.3	3	3	0.0084	0.78	12.2	0.3	1	21	346	366	346	368	0.91	pacid=31099603	transcript=Medtr1g047190.1 locus=Medtr1g047190 ID=Medtr1g047190.1.JCVIMt4.0v1 annot-version=Mt4.0v1
Medtr5g094800.1	494	LRR_1	PF00560.33	23	2.4e-09	38.1	53.3	1	1	0.025	2.3	10.7	0.8	1	22	323	344	323	345	0.87	pacid=31088757	transcript=Medtr5g094800.1 locus=Medtr5g094800 ID=Medtr5g094800.1.JCVIMt4.0v1 annot-version=Mt4.0v1
Medtr8g058250.3	909	LRR_1	PF00560.33	23	2.4e-09	38.1	29	1	3	0.039	3.6	10.1	0.2	1	20	20	44	20	59	0.81	pacid=31073904	transcript=Medtr8g058250.3 locus=Medtr8g058250 ID=Medtr8g058250.3.JCVIMt4.0v1 annot-version=Mt4.0v1
Medtr8g058250.3	909	LRR_1	PF00560.33	23	2.4e-09	38.1	29	2	3	0.0033	0.3	13.4	0.4	1	23	91	113	91	113	0.96	pacid=31073904	transcript=Medtr8g058250.3 locus=Medtr8g058250 ID=Medtr8g058250.3.JCVIMt4.0v1 annot-version=Mt4.0v1
Medtr8g058250.3	909	LRR_1	PF00560.33	23	2.4e-09	38.1	29	3	3	0.037	3.4	10.2	0.2	2	23	212	233	211	233	0.95	pacid=31073904	transcript=Medtr8g058250.3 locus=Medtr8g058250 ID=Medtr8g058250.3.JCVIMt4.0v1 annot-version=Mt4.0v1
Medtr0289s0040.1	792	LRR_1	PF00560.33	23	2.5e-09	38	76.5	1	2	0.0014	0.13	14.6	0	2	23	534	555	533	555	0.94	pacid=31084807	transcript=Medtr0289s0040.1 locus=Medtr0289s0040 ID=Medtr0289s0040.1.JCVIMt4.0v1 annot-version=Mt4.0v1
Medtr0289s0040.1	792	LRR_1	PF00560.33	23	2.5e-09	38	76.5	2	2	0.0083	0.77	12.2	0.2	2	21	558	577	558	579	0.93	pacid=31084807	transcript=Medtr0289s0040.1 locus=Medtr0289s0040 ID=Medtr0289s0040.1.JCVIMt4.0v1 annot-version=Mt4.0v1
Medtr0648s0020.1	533	LRR_1	PF00560.33	23	2.5e-09	38	49.6	1	2	0.053	4.9	9.7	0.2	1	17	48	64	48	70	0.78	pacid=31092442	transcript=Medtr0648s0020.1 locus=Medtr0648s0020 ID=Medtr0648s0020.1.JCVIMt4.0v1 annot-version=Mt4.0v1
Medtr0648s0020.1	533	LRR_1	PF00560.33	23	2.5e-09	38	49.6	2	2	0.041	3.8	10.1	0.1	2	20	420	438	419	441	0.89	pacid=31092442	transcript=Medtr0648s0020.1 locus=Medtr0648s0020 ID=Medtr0648s0020.1.JCVIMt4.0v1 annot-version=Mt4.0v1
Medtr4g036505.1	1013	LRR_1	PF00560.33	23	2.7e-09	37.9	65.7	1	1	0.0094	0.87	12	1.2	1	21	458	478	458	493	0.89	pacid=31111244	transcript=Medtr4g036505.1 locus=Medtr4g036505 ID=Medtr4g036505.1.JCVIMt4.0v1 annot-version=Mt4.0v1
Medtr0017s0240.1	385	LRR_1	PF00560.33	23	2.9e-09	37.8	36.1	1	2	0.047	4.4	9.9	0.3	1	22	194	215	194	216	0.93	pacid=31061664	transcript=Medtr0017s0240.1 locus=Medtr0017s0240 ID=Medtr0017s0240.1.JCVIMt4.0v1 annot-version=Mt4.0v1
Medtr0017s0240.1	385	LRR_1	PF00560.33	23	2.9e-09	37.8	36.1	2	2	0.0036	0.34	13.3	0.1	1	21	219	239	219	242	0.89	pacid=31061664	transcript=Medtr0017s0240.1 locus=Medtr0017s0240 ID=Medtr0017s0240.1.JCVIMt4.0v1 annot-version=Mt4.0v1
Medtr3g027940.1	370	LRR_1	PF00560.33	23	3.1e-09	37.8	31.6	1	1	0.00056	0.053	15.7	0.4	1	23	180	202	180	202	0.93	pacid=31061156	transcript=Medtr3g027940.1 locus=Medtr3g027940 ID=Medtr3g027940.1.JCVIMt4.0v1 annot-version=Mt4.0v1
Medtr3g048860.1	765	LRR_1	PF00560.33	23	3.4e-09	37.6	77	1	2	0.015	1.4	11.4	0.9	1	21	236	256	236	258	0.89	pacid=31059238	transcript=Medtr3g048860.1 locus=Medtr3g048860 ID=Medtr3g048860.1.JCVIMt4.0v1 annot-version=Mt4.0v1
Medtr3g048860.1	765	LRR_1	PF00560.33	23	3.4e-09	37.6	77	2	2	0.012	1.1	11.7	0.1	2	23	261	282	260	282	0.92	pacid=31059238	transcript=Medtr3g048860.1 locus=Medtr3g048860 ID=Medtr3g048860.1.JCVIMt4.0v1 annot-version=Mt4.0v1
Medtr8g076410.1	374	LRR_1	PF00560.33	23	3.4e-09	37.6	32.6	1	2	0.054	5	9.7	0	2	23	210	231	209	231	0.88	pacid=31070520	transcript=Medtr8g076410.1 locus=Medtr8g076410 ID=Medtr8g076410.1.JCVIMt4.0v1 annot-version=Mt4.0v1
Medtr8g076410.1	374	LRR_1	PF00560.33	23	3.4e-09	37.6	32.6	2	2	0.032	3	10.4	0	2	23	306	327	305	327	0.94	pacid=31070520	transcript=Medtr8g076410.1 locus=Medtr8g076410 ID=Medtr8g076410.1.JCVIMt4.0v1 annot-version=Mt4.0v1
Medtr8g469710.1	223	LRR_1	PF00560.33	23	3.5e-09	37.6	2.9	1	2	0.037	3.5	10.2	0	1	21	123	143	123	145	0.9	pacid=31072904	transcript=Medtr8g469710.1 locus=Medtr8g469710 ID=Medtr8g469710.1.JCVIMt4.0v1 annot-version=Mt4.0v1
Medtr8g469710.1	223	LRR_1	PF00560.33	23	3.5e-09	37.6	2.9	2	2	0.013	1.3	11.5	0	1	23	147	169	147	169	0.95	pacid=31072904	transcript=Medtr8g469710.1 locus=Medtr8g469710 ID=Medtr8g469710.1.JCVIMt4.0v1 annot-version=Mt4.0v1
Medtr3g452900.1	789	LRR_1	PF00560.33	23	3.9e-09	37.4	87.5	1	1	0.0013	0.12	14.7	0.3	1	23	286	308	286	308	0.92	pacid=31059806	transcript=Medtr3g452900.1 locus=Medtr3g452900 ID=Medtr3g452900.1.JCVIMt4.0v1 annot-version=Mt4.0v1
Medtr5g032910.1	457	LRR_1	PF00560.33	23	4.1e-09	37.4	33.4	1	2	0.024	2.3	10.8	0.5	1	18	220	236	220	241	0.79	pacid=31091637	transcript=Medtr5g032910.1 locus=Medtr5g032910 ID=Medtr5g032910.1.JCVIMt4.0v1 annot-version=Mt4.0v1
Medtr5g032910.1	457	LRR_1	PF00560.33	23	4.1e-09	37.4	33.4	2	2	0.014	1.3	11.5	0.2	1	22	338	358	338	359	0.83	pacid=31091637	transcript=Medtr5g032910.1 locus=Medtr5g032910 ID=Medtr5g032910.1.JCVIMt4.0v1 annot-version=Mt4.0v1
Medtr1g089280.1	400	LRR_1	PF00560.33	23	4.5e-09	37.3	23.9	1	1	0.0036	0.34	13.3	0	1	23	150	172	150	172	0.9	pacid=31092668	transcript=Medtr1g089280.1 locus=Medtr1g089280 ID=Medtr1g089280.1.JCVIMt4.0v1 annot-version=Mt4.0v1
Medtr8g076378.1	374	LRR_1	PF00560.33	23	5.3e-09	37	33.1	1	2	0.054	5	9.7	0	2	23	210	231	209	231	0.88	pacid=31076304	transcript=Medtr8g076378.1 locus=Medtr8g076378 ID=Medtr8g076378.1.JCVIMt4.0v1 annot-version=Mt4.0v1
Medtr8g076378.1	374	LRR_1	PF00560.33	23	5.3e-09	37	33.1	2	2	0.032	3	10.4	0	2	23	306	327	305	327	0.94	pacid=31076304	transcript=Medtr8g076378.1 locus=Medtr8g076378 ID=Medtr8g076378.1.JCVIMt4.0v1 annot-version=Mt4.0v1
Medtr8g076380.1	337	LRR_1	PF00560.33	23	5.3e-09	37	34	1	2	0.047	4.4	9.9	0	2	23	210	231	209	231	0.88	pacid=31070621	transcript=Medtr8g076380.1 locus=Medtr8g076380 ID=Medtr8g076380.1.JCVIMt4.0v1 annot-version=Mt4.0v1
Medtr8g076380.1	337	LRR_1	PF00560.33	23	5.3e-09	37	34	2	2	0.0059	0.55	12.6	0	2	23	306	327	305	327	0.96	pacid=31070621	transcript=Medtr8g076380.1 locus=Medtr8g076380 ID=Medtr8g076380.1.JCVIMt4.0v1 annot-version=Mt4.0v1
Medtr8g041150.1	829	LRR_1	PF00560.33	23	5.6e-09	37	73.2	1	2	0.015	1.4	11.4	0.4	2	22	582	602	581	603	0.91	pacid=31075569	transcript=Medtr8g041150.1 locus=Medtr8g041150 ID=Medtr8g041150.1.JCVIMt4.0v1 annot-version=Mt4.0v1
Medtr8g041150.1	829	LRR_1	PF00560.33	23	5.6e-09	37	73.2	2	2	0.047	4.4	9.9	0.1	1	22	693	714	693	715	0.87	pacid=31075569	transcript=Medtr8g041150.1 locus=Medtr8g041150 ID=Medtr8g041150.1.JCVIMt4.0v1 annot-version=Mt4.0v1
Medtr7g010730.1	933	LRR_1	PF00560.33	23	6.1e-09	36.9	97.3	1	2	0.0062	0.58	12.6	0.4	1	22	514	535	514	536	0.92	pacid=31083869	transcript=Medtr7g010730.1 locus=Medtr7g010730 ID=Medtr7g010730.1.JCVIMt4.0v1 annot-version=Mt4.0v1
Medtr7g010730.1	933	LRR_1	PF00560.33	23	6.1e-09	36.9	97.3	2	2	0.004	0.38	13.1	0.1	1	18	791	808	791	812	0.9	pacid=31083869	transcript=Medtr7g010730.1 locus=Medtr7g010730 ID=Medtr7g010730.1.JCVIMt4.0v1 annot-version=Mt4.0v1
Medtr8g469610.1	217	LRR_1	PF00560.33	23	6.4e-09	36.8	10	1	3	0.016	1.4	11.4	0	1	21	123	143	123	145	0.91	pacid=31071528	transcript=Medtr8g469610.1 locus=Medtr8g469610 ID=Medtr8g469610.1.JCVIMt4.0v1 annot-version=Mt4.0v1
Medtr8g469610.1	217	LRR_1	PF00560.33	23	6.4e-09	36.8	10	2	3	0.012	1.1	11.7	0.1	1	23	147	169	147	169	0.93	pacid=31071528	transcript=Medtr8g469610.1 locus=Medtr8g469610 ID=Medtr8g469610.1.JCVIMt4.0v1 annot-version=Mt4.0v1
Medtr8g469610.1	217	LRR_1	PF00560.33	23	6.4e-09	36.8	10	3	3	0.054	5	9.7	0	1	18	195	212	195	216	0.89	pacid=31071528	transcript=Medtr8g469610.1 locus=Medtr8g469610 ID=Medtr8g469610.1.JCVIMt4.0v1 annot-version=Mt4.0v1
Medtr7g094010.1	393	LRR_1	PF00560.33	23	6.5e-09	36.8	20.6	1	1	0.035	3.2	10.3	0	1	23	143	165	143	165	0.92	pacid=31078816	transcript=Medtr7g094010.1 locus=Medtr7g094010 ID=Medtr7g094010.1.JCVIMt4.0v1 annot-version=Mt4.0v1
Medtr2g019170.1	468	LRR_1	PF00560.33	23	7.5e-09	36.6	56.8	1	3	0.044	4.1	10	0.1	2	22	187	207	186	208	0.89	pacid=31065206	transcript=Medtr2g019170.1 locus=Medtr2g019170 ID=Medtr2g019170.1.JCVIMt4.0v1 annot-version=Mt4.0v1
Medtr2g019170.1	468	LRR_1	PF00560.33	23	7.5e-09	36.6	56.8	2	3	0.0064	0.59	12.5	0.3	1	22	210	231	210	232	0.91	pacid=31065206	transcript=Medtr2g019170.1 locus=Medtr2g019170 ID=Medtr2g019170.1.JCVIMt4.0v1 annot-version=Mt4.0v1
Medtr2g019170.1	468	LRR_1	PF00560.33	23	7.5e-09	36.6	56.8	3	3	0.02	1.9	11	0.8	1	23	306	328	306	328	0.96	pacid=31065206	transcript=Medtr2g019170.1 locus=Medtr2g019170 ID=Medtr2g019170.1.JCVIMt4.0v1 annot-version=Mt4.0v1
Medtr0274s0010.1	557	LRR_1	PF00560.33	23	7.8e-09	36.5	52.5	1	2	0.056	5.2	9.7	0.2	1	17	65	81	65	87	0.78	pacid=31100926	transcript=Medtr0274s0010.1 locus=Medtr0274s0010 ID=Medtr0274s0010.1.JCVIMt4.0v1 annot-version=Mt4.0v1
Medtr0274s0010.1	557	LRR_1	PF00560.33	23	7.8e-09	36.5	52.5	2	2	0.026	2.4	10.7	0.1	2	23	452	473	451	473	0.9	pacid=31100926	transcript=Medtr0274s0010.1 locus=Medtr0274s0010 ID=Medtr0274s0010.1.JCVIMt4.0v1 annot-version=Mt4.0v1
Medtr2g078810.1	1056	LRR_1	PF00560.33	23	9.7e-09	36.2	80.3	1	1	0.00039	0.036	16.2	0.4	1	23	603	625	603	625	0.96	pacid=31065562	transcript=Medtr2g078810.1 locus=Medtr2g078810 ID=Medtr2g078810.1.JCVIMt4.0v1 annot-version=Mt4.0v1
Medtr2g010470.1	980	LRR_1	PF00560.33	23	1e-08	36.2	66.4	1	1	0.021	1.9	11	0.2	1	23	230	252	230	252	0.92	pacid=31066939	transcript=Medtr2g010470.1 locus=Medtr2g010470 ID=Medtr2g010470.1.JCVIMt4.0v1 annot-version=Mt4.0v1
Medtr3g082130.1	864	LRR_1	PF00560.33	23	1.1e-08	36.1	92.6	1	1	0.0067	0.62	12.5	0	1	20	704	723	704	726	0.92	pacid=31061400	transcript=Medtr3g082130.1 locus=Medtr3g082130 ID=Medtr3g082130.1.JCVIMt4.0v1 annot-version=Mt4.0v1
Medtr5g026160.1	1010	LRR_1	PF00560.33	23	1.4e-08	35.8	69	1	2	0.024	2.2	10.8	0.1	1	19	452	470	452	477	0.84	pacid=31091023	transcript=Medtr5g026160.1 locus=Medtr5g026160 ID=Medtr5g026160.1.JCVIMt4.0v1 annot-version=Mt4.0v1
Medtr5g026160.1	1010	LRR_1	PF00560.33	23	1.4e-08	35.8	69	2	2	0.056	5.2	9.7	0.1	2	18	550	566	549	570	0.86	pacid=31091023	transcript=Medtr5g026160.1 locus=Medtr5g026160 ID=Medtr5g026160.1.JCVIMt4.0v1 annot-version=Mt4.0v1
Medtr2g078810.2	1076	LRR_1	PF00560.33	23	1.4e-08	35.7	80.3	1	1	0.00039	0.037	16.2	0.4	1	23	623	645	623	645	0.96	pacid=31065561	transcript=Medtr2g078810.2 locus=Medtr2g078810 ID=Medtr2g078810.2.JCVIMt4.0v1 annot-version=Mt4.0v1
Medtr6g088755.1	982	LRR_1	PF00560.33	23	1.5e-08	35.7	57.2	1	3	0.041	3.8	10.1	0.1	1	22	111	132	111	133	0.88	pacid=31104459	transcript=Medtr6g088755.1 locus=Medtr6g088755 ID=Medtr6g088755.1.JCVIMt4.0v1 annot-version=Mt4.0v1
Medtr6g088755.1	982	LRR_1	PF00560.33	23	1.5e-08	35.7	57.2	2	3	0.0037	0.35	13.2	0.1	2	20	234	252	233	255	0.92	pacid=31104459	transcript=Medtr6g088755.1 locus=Medtr6g088755 ID=Medtr6g088755.1.JCVIMt4.0v1 annot-version=Mt4.0v1
Medtr6g088755.1	982	LRR_1	PF00560.33	23	1.5e-08	35.7	57.2	3	3	0.011	1	11.8	0.1	1	23	280	302	280	302	0.96	pacid=31104459	transcript=Medtr6g088755.1 locus=Medtr6g088755 ID=Medtr6g088755.1.JCVIMt4.0v1 annot-version=Mt4.0v1
Medtr4g040340.1	344	LRR_1	PF00560.33	23	1.6e-08	35.5	21.3	1	2	0.019	1.8	11.1	0.2	1	20	127	146	127	150	0.89	pacid=31110662	transcript=Medtr4g040340.1 locus=Medtr4g040340 ID=Medtr4g040340.1.JCVIMt4.0v1 annot-version=Mt4.0v1
Medtr4g040340.1	344	LRR_1	PF00560.33	23	1.6e-08	35.5	21.3	2	2	0.013	1.2	11.6	0	1	20	286	305	286	308	0.92	pacid=31110662	transcript=Medtr4g040340.1 locus=Medtr4g040340 ID=Medtr4g040340.1.JCVIMt4.0v1 annot-version=Mt4.0v1
Medtr7g045710.1	1081	LRR_1	PF00560.33	23	1.8e-08	35.4	79	1	1	0.0011	0.099	14.9	0.1	2	21	640	659	639	661	0.93	pacid=31077521	transcript=Medtr7g045710.1 locus=Medtr7g045710 ID=Medtr7g045710.1.JCVIMt4.0v1 annot-version=Mt4.0v1
Medtr7g092430.1	890	LRR_1	PF00560.33	23	2e-08	35.3	67.8	1	1	0.0012	0.11	14.7	0.2	2	23	461	482	460	482	0.97	pacid=31079287	transcript=Medtr7g092430.1 locus=Medtr7g092430 ID=Medtr7g092430.1.JCVIMt4.0v1 annot-version=Mt4.0v1
Medtr3g449240.1	803	LRR_1	PF00560.33	23	2.1e-08	35.2	78	1	1	0.009	0.84	12.1	0.7	3	23	247	267	246	267	0.93	pacid=31055752	transcript=Medtr3g449240.1 locus=Medtr3g449240 ID=Medtr3g449240.1.JCVIMt4.0v1 annot-version=Mt4.0v1
Medtr2g070020.1	1117	LRR_1	PF00560.33	23	2.2e-08	35.2	91.6	1	1	0.0035	0.33	13.3	0.1	1	23	556	578	556	578	0.96	pacid=31062383	transcript=Medtr2g070020.1 locus=Medtr2g070020 ID=Medtr2g070020.1.JCVIMt4.0v1 annot-version=Mt4.0v1
Medtr1g039310.1	1168	LRR_1	PF00560.33	23	2.2e-08	35.2	102.6	1	3	0.055	5.1	9.7	0	1	22	199	220	199	221	0.93	pacid=31100002	transcript=Medtr1g039310.1 locus=Medtr1g039310 ID=Medtr1g039310.1.JCVIMt4.0v1 annot-version=Mt4.0v1
Medtr1g039310.1	1168	LRR_1	PF00560.33	23	2.2e-08	35.2	102.6	2	3	0.031	2.9	10.5	0.2	1	19	342	360	342	364	0.88	pacid=31100002	transcript=Medtr1g039310.1 locus=Medtr1g039310 ID=Medtr1g039310.1.JCVIMt4.0v1 annot-version=Mt4.0v1
Medtr1g039310.1	1168	LRR_1	PF00560.33	23	2.2e-08	35.2	102.6	3	3	0.0059	0.55	12.6	1.1	1	23	606	628	606	628	0.95	pacid=31100002	transcript=Medtr1g039310.1 locus=Medtr1g039310 ID=Medtr1g039310.1.JCVIMt4.0v1 annot-version=Mt4.0v1
Medtr1g109580.1	710	LRR_1	PF00560.33	23	2.3e-08	35.1	17.9	1	1	0.047	4.3	9.9	0.2	1	23	189	211	189	211	0.94	pacid=31093700	transcript=Medtr1g109580.1 locus=Medtr1g109580 ID=Medtr1g109580.1.JCVIMt4.0v1 annot-version=Mt4.0v1
Medtr5g025950.1	1057	LRR_1	PF00560.33	23	2.5e-08	35	57	1	1	0.053	4.9	9.7	0.4	1	20	477	496	477	499	0.83	pacid=31087798	transcript=Medtr5g025950.1 locus=Medtr5g025950 ID=Medtr5g025950.1.JCVIMt4.0v1 annot-version=Mt4.0v1
Medtr2g075250.2	917	LRR_1	PF00560.33	23	2.8e-08	34.8	24.6	1	2	0.055	5.1	9.7	0.1	1	23	22	44	22	44	0.92	pacid=31063609	transcript=Medtr2g075250.2 locus=Medtr2g075250 ID=Medtr2g075250.2.JCVIMt4.0v1 annot-version=Mt4.0v1
Medtr2g075250.2	917	LRR_1	PF00560.33	23	2.8e-08	34.8	24.6	2	2	0.03	2.8	10.5	2.2	1	22	215	236	215	283	0.96	pacid=31063609	transcript=Medtr2g075250.2 locus=Medtr2g075250 ID=Medtr2g075250.2.JCVIMt4.0v1 annot-version=Mt4.0v1
Medtr1g054325.1	221	LRR_1	PF00560.33	23	2.9e-08	34.8	4.4	1	2	0.035	3.2	10.3	0	1	21	124	144	124	146	0.88	pacid=31100620	transcript=Medtr1g054325.1 locus=Medtr1g054325 ID=Medtr1g054325.1.JCVIMt4.0v1 annot-version=Mt4.0v1
Medtr1g054325.1	221	LRR_1	PF00560.33	23	2.9e-08	34.8	4.4	2	2	0.034	3.2	10.3	0	1	21	148	168	148	170	0.91	pacid=31100620	transcript=Medtr1g054325.1 locus=Medtr1g054325 ID=Medtr1g054325.1.JCVIMt4.0v1 annot-version=Mt4.0v1
Medtr7g022160.1	1017	LRR_1	PF00560.33	23	3.6e-08	34.5	80.1	1	1	0.024	2.2	10.8	0.2	2	22	157	177	156	178	0.91	pacid=31077855	transcript=Medtr7g022160.1 locus=Medtr7g022160 ID=Medtr7g022160.1.JCVIMt4.0v1 annot-version=Mt4.0v1
Medtr5g085700.1	1034	LRR_1	PF00560.33	23	3.7e-08	34.5	90	1	1	0.036	3.4	10.2	0.2	2	23	567	588	566	588	0.94	pacid=31090391	transcript=Medtr5g085700.1 locus=Medtr5g085700 ID=Medtr5g085700.1.JCVIMt4.0v1 annot-version=Mt4.0v1
Medtr8g040925.1	834	LRR_1	PF00560.33	23	4.5e-08	34.2	78.7	1	2	0.038	3.5	10.2	0.4	2	22	585	605	584	606	0.9	pacid=31074339	transcript=Medtr8g040925.1 locus=Medtr8g040925 ID=Medtr8g040925.1.JCVIMt4.0v1 annot-version=Mt4.0v1
Medtr8g040925.1	834	LRR_1	PF00560.33	23	4.5e-08	34.2	78.7	2	2	0.009	0.84	12.1	0.1	1	20	696	715	696	718	0.86	pacid=31074339	transcript=Medtr8g040925.1 locus=Medtr8g040925 ID=Medtr8g040925.1.JCVIMt4.0v1 annot-version=Mt4.0v1
Medtr8g041190.1	834	LRR_1	PF00560.33	23	4.5e-08	34.2	78.7	1	2	0.038	3.5	10.2	0.4	2	22	585	605	584	606	0.9	pacid=31074906	transcript=Medtr8g041190.1 locus=Medtr8g041190 ID=Medtr8g041190.1.JCVIMt4.0v1 annot-version=Mt4.0v1
Medtr8g041190.1	834	LRR_1	PF00560.33	23	4.5e-08	34.2	78.7	2	2	0.009	0.84	12.1	0.1	1	20	696	715	696	718	0.86	pacid=31074906	transcript=Medtr8g041190.1 locus=Medtr8g041190 ID=Medtr8g041190.1.JCVIMt4.0v1 annot-version=Mt4.0v1
Medtr4g017600.1	1118	LRR_1	PF00560.33	23	4.6e-08	34.2	116.7	1	1	0.042	3.9	10	0.3	2	23	720	741	719	741	0.94	pacid=31107529	transcript=Medtr4g017600.1 locus=Medtr4g017600 ID=Medtr4g017600.1.JCVIMt4.0v1 annot-version=Mt4.0v1
Medtr3g060880.1	1102	LRR_1	PF00560.33	23	4.7e-08	34.2	98	1	1	0.036	3.4	10.2	0.4	2	23	423	444	422	444	0.9	pacid=31060212	transcript=Medtr3g060880.1 locus=Medtr3g060880 ID=Medtr3g060880.1.JCVIMt4.0v1 annot-version=Mt4.0v1
Medtr3g082120.1	412	LRR_1	PF00560.33	23	5.4e-08	34	28.7	1	1	0.0046	0.42	13	0.1	1	21	147	167	147	169	0.91	pacid=31061645	transcript=Medtr3g082120.1 locus=Medtr3g082120 ID=Medtr3g082120.1.JCVIMt4.0v1 annot-version=Mt4.0v1
Medtr5g061510.1	391	LRR_1	PF00560.33	23	6e-08	33.8	48.3	1	1	0.0023	0.22	13.9	1.2	1	23	271	293	271	293	0.96	pacid=31087369	transcript=Medtr5g061510.1 locus=Medtr5g061510 ID=Medtr5g061510.1.JCVIMt4.0v1 annot-version=Mt4.0v1
Medtr8g470970.1	316	LRR_1	PF00560.33	23	6.9e-08	33.6	25.9	1	1	0.02	1.9	11	0.1	1	23	243	265	243	265	0.95	pacid=31073135	transcript=Medtr8g470970.1 locus=Medtr8g470970 ID=Medtr8g470970.1.JCVIMt4.0v1 annot-version=Mt4.0v1
Medtr5g044680.2	938	LRR_1	PF00560.33	23	8.2e-08	33.4	34.9	1	1	0.021	1.9	11	0.1	2	22	478	498	477	499	0.91	pacid=31087854	transcript=Medtr5g044680.2 locus=Medtr5g044680 ID=Medtr5g044680.2.JCVIMt4.0v1 annot-version=Mt4.0v1
Medtr8g469690.1	598	LRR_1	PF00560.33	23	8.5e-08	33.4	72.5	1	1	0.047	4.4	9.9	0	1	20	187	206	187	209	0.87	pacid=31071188	transcript=Medtr8g469690.1 locus=Medtr8g469690 ID=Medtr8g469690.1.JCVIMt4.0v1 annot-version=Mt4.0v1
Medtr3g048740.1	747	LRR_1	PF00560.33	23	8.8e-08	33.3	77.5	1	2	0.011	1	11.8	4.2	1	23	252	274	252	299	0.95	pacid=31060810	transcript=Medtr3g048740.1 locus=Medtr3g048740 ID=Medtr3g048740.1.JCVIMt4.0v1 annot-version=Mt4.0v1
Medtr3g048740.1	747	LRR_1	PF00560.33	23	8.8e-08	33.3	77.5	2	2	0.011	1	11.8	0	1	21	589	609	589	611	0.89	pacid=31060810	transcript=Medtr3g048740.1 locus=Medtr3g048740 ID=Medtr3g048740.1.JCVIMt4.0v1 annot-version=Mt4.0v1
Medtr4g037720.1	942	LRR_1	PF00560.33	23	9.8e-08	33.2	71	1	1	0.0044	0.41	13	0.8	1	21	523	543	523	545	0.92	pacid=31112632	transcript=Medtr4g037720.1 locus=Medtr4g037720 ID=Medtr4g037720.1.JCVIMt4.0v1 annot-version=Mt4.0v1
Medtr5g085930.1	490	LRR_1	PF00560.33	23	9.9e-08	33.2	53.8	1	2	0.042	3.9	10	0.1	1	21	196	216	196	218	0.83	pacid=31088473	transcript=Medtr5g085930.1 locus=Medtr5g085930 ID=Medtr5g085930.1.JCVIMt4.0v1 annot-version=Mt4.0v1
Medtr5g085930.1	490	LRR_1	PF00560.33	23	9.9e-08	33.2	53.8	2	2	0.037	3.4	10.2	0	1	23	354	376	354	376	0.96	pacid=31088473	transcript=Medtr5g085930.1 locus=Medtr5g085930 ID=Medtr5g085930.1.JCVIMt4.0v1 annot-version=Mt4.0v1
Medtr4g017280.1	1107	LRR_1	PF00560.33	23	1e-07	33.1	127.3	1	2	0.0098	0.91	12	0.1	2	21	669	688	668	690	0.92	pacid=31112789	transcript=Medtr4g017280.1 locus=Medtr4g017280 ID=Medtr4g017280.1.JCVIMt4.0v1 annot-version=Mt4.0v1
Medtr4g017280.1	1107	LRR_1	PF00560.33	23	1e-07	33.1	127.3	2	2	0.054	5	9.7	0.4	1	23	954	976	954	976	0.93	pacid=31112789	transcript=Medtr4g017280.1 locus=Medtr4g017280 ID=Medtr4g017280.1.JCVIMt4.0v1 annot-version=Mt4.0v1
Medtr7g028432.1	947	LRR_1	PF00560.33	23	1.1e-07	33.1	67.5	1	2	0.049	4.6	9.8	0	1	20	400	419	400	422	0.86	pacid=31082914	transcript=Medtr7g028432.1 locus=Medtr7g028432 ID=Medtr7g028432.1.JCVIMt4.0v1 annot-version=Mt4.0v1
Medtr7g028432.1	947	LRR_1	PF00560.33	23	1.1e-07	33.1	67.5	2	2	0.017	1.6	11.2	0.5	1	22	521	542	521	543	0.91	pacid=31082914	transcript=Medtr7g028432.1 locus=Medtr7g028432 ID=Medtr7g028432.1.JCVIMt4.0v1 annot-version=Mt4.0v1
Medtr0070s0020.1	599	LRR_1	PF00560.33	23	1.1e-07	33	37.5	1	1	0.0078	0.73	12.3	0.1	1	23	171	193	171	193	0.95	pacid=31076692	transcript=Medtr0070s0020.1 locus=Medtr0070s0020 ID=Medtr0070s0020.1.JCVIMt4.0v1 annot-version=Mt4.0v1
Medtr4g016820.1	283	LRR_1	PF00560.33	23	1.1e-07	33	7.9	1	1	0.052	4.8	9.8	0.1	2	21	142	161	141	163	0.84	pacid=31114614	transcript=Medtr4g016820.1 locus=Medtr4g016820 ID=Medtr4g016820.1.JCVIMt4.0v1 annot-version=Mt4.0v1
Medtr5g044680.1	1034	LRR_1	PF00560.33	23	1.2e-07	32.9	58.3	1	1	0.023	2.2	10.8	0.1	2	22	574	594	573	595	0.91	pacid=31087853	transcript=Medtr5g044680.1 locus=Medtr5g044680 ID=Medtr5g044680.1.JCVIMt4.0v1 annot-version=Mt4.0v1
Medtr6g040210.1	848	LRR_1	PF00560.33	23	1.2e-07	32.9	81.9	1	2	0.014	1.3	11.5	0.4	1	23	217	239	217	239	0.95	pacid=31105321	transcript=Medtr6g040210.1 locus=Medtr6g040210 ID=Medtr6g040210.1.JCVIMt4.0v1 annot-version=Mt4.0v1
Medtr6g040210.1	848	LRR_1	PF00560.33	23	1.2e-07	32.9	81.9	2	2	0.012	1.1	11.7	0.3	1	23	336	358	336	358	0.95	pacid=31105321	transcript=Medtr6g040210.1 locus=Medtr6g040210 ID=Medtr6g040210.1.JCVIMt4.0v1 annot-version=Mt4.0v1
Medtr8g086590.1	428	LRR_1	PF00560.33	23	1.5e-07	32.6	33.3	1	1	0.044	4.1	10	0.3	2	21	230	249	229	251	0.9	pacid=31075997	transcript=Medtr8g086590.1 locus=Medtr8g086590 ID=Medtr8g086590.1.JCVIMt4.0v1 annot-version=Mt4.0v1
Medtr7g092740.1	343	LRR_1	PF00560.33	23	1.6e-07	32.5	14.3	1	1	0.0053	0.49	12.8	0.1	1	23	175	197	175	197	0.94	pacid=31076953	transcript=Medtr7g092740.1 locus=Medtr7g092740 ID=Medtr7g092740.1.JCVIMt4.0v1 annot-version=Mt4.0v1
Medtr5g081920.1	698	LRR_1	PF00560.33	23	1.6e-07	32.5	71	1	2	0.044	4.1	10	0.3	1	21	175	195	175	198	0.81	pacid=31086820	transcript=Medtr5g081920.1 locus=Medtr5g081920 ID=Medtr5g081920.1.JCVIMt4.0v1 annot-version=Mt4.0v1
Medtr5g081920.1	698	LRR_1	PF00560.33	23	1.6e-07	32.5	71	2	2	0.0062	0.58	12.6	0.2	1	20	559	578	559	580	0.93	pacid=31086820	transcript=Medtr5g081920.1 locus=Medtr5g081920 ID=Medtr5g081920.1.JCVIMt4.0v1 annot-version=Mt4.0v1
Medtr4g088320.1	1000	LRR_1	PF00560.33	23	1.8e-07	32.4	72.2	1	1	0.054	5.1	9.7	0.1	1	22	142	163	142	164	0.92	pacid=31112969	transcript=Medtr4g088320.1 locus=Medtr4g088320 ID=Medtr4g088320.1.JCVIMt4.0v1 annot-version=Mt4.0v1
Medtr1g022265.1	837	LRR_1	PF00560.33	23	1.8e-07	32.4	34.8	1	1	0.017	1.6	11.2	0	2	22	124	144	123	145	0.91	pacid=31095077	transcript=Medtr1g022265.1 locus=Medtr1g022265 ID=Medtr1g022265.1.JCVIMt4.0v1 annot-version=Mt4.0v1
Medtr8g470840.1	214	LRR_1	PF00560.33	23	1.8e-07	32.4	8.1	1	2	0.054	5	9.7	0	1	21	124	144	124	146	0.9	pacid=31073778	transcript=Medtr8g470840.1 locus=Medtr8g470840 ID=Medtr8g470840.1.JCVIMt4.0v1 annot-version=Mt4.0v1
Medtr8g470840.1	214	LRR_1	PF00560.33	23	1.8e-07	32.4	8.1	2	2	0.014	1.3	11.5	0.1	1	23	148	170	148	170	0.94	pacid=31073778	transcript=Medtr8g470840.1 locus=Medtr8g470840 ID=Medtr8g470840.1.JCVIMt4.0v1 annot-version=Mt4.0v1
Medtr8g469570.1	560	LRR_1	PF00560.33	23	2e-07	32.2	37.7	1	1	0.019	1.7	11.1	0.1	1	23	223	245	223	245	0.94	pacid=31072502	transcript=Medtr8g469570.1 locus=Medtr8g469570 ID=Medtr8g469570.1.JCVIMt4.0v1 annot-version=Mt4.0v1
Medtr8g469820.1	224	LRR_1	PF00560.33	23	2.2e-07	32.1	10.6	1	1	0.02	1.9	11	0	1	22	123	144	123	145	0.91	pacid=31069410	transcript=Medtr8g469820.1 locus=Medtr8g469820 ID=Medtr8g469820.1.JCVIMt4.0v1 annot-version=Mt4.0v1
Medtr4g037015.1	871	LRR_1	PF00560.33	23	2.2e-07	32.1	56.3	1	2	0.045	4.2	10	0	1	20	324	343	324	346	0.86	pacid=31107680	transcript=Medtr4g037015.1 locus=Medtr4g037015 ID=Medtr4g037015.1.JCVIMt4.0v1 annot-version=Mt4.0v1
Medtr4g037015.1	871	LRR_1	PF00560.33	23	2.2e-07	32.1	56.3	2	2	0.015	1.4	11.4	0.5	1	22	445	466	445	467	0.91	pacid=31107680	transcript=Medtr4g037015.1 locus=Medtr4g037015 ID=Medtr4g037015.1.JCVIMt4.0v1 annot-version=Mt4.0v1
Medtr4g065087.1	627	LRR_1	PF00560.33	23	2.2e-07	32.1	33.3	1	4	0.015	1.4	11.4	0.1	1	20	79	98	79	102	0.78	pacid=31111303	transcript=Medtr4g065087.1 locus=Medtr4g065087 ID=Medtr4g065087.1.JCVIMt4.0v1 annot-version=Mt4.0v1
Medtr4g065087.1	627	LRR_1	PF00560.33	23	2.2e-07	32.1	33.3	2	4	0.025	2.3	10.7	1.7	1	23	151	172	151	172	0.91	pacid=31111303	transcript=Medtr4g065087.1 locus=Medtr4g065087 ID=Medtr4g065087.1.JCVIMt4.0v1 annot-version=Mt4.0v1
Medtr4g065087.1	627	LRR_1	PF00560.33	23	2.2e-07	32.1	33.3	3	4	0.023	2.2	10.8	1.7	1	23	174	198	174	198	0.78	pacid=31111303	transcript=Medtr4g065087.1 locus=Medtr4g065087 ID=Medtr4g065087.1.JCVIMt4.0v1 annot-version=Mt4.0v1
Medtr4g065087.1	627	LRR_1	PF00560.33	23	2.2e-07	32.1	33.3	4	4	0.046	4.2	9.9	0.3	1	20	197	216	197	219	0.87	pacid=31111303	transcript=Medtr4g065087.1 locus=Medtr4g065087 ID=Medtr4g065087.1.JCVIMt4.0v1 annot-version=Mt4.0v1
Medtr8g086490.1	627	LRR_1	PF00560.33	23	2.2e-07	32.1	33.3	1	4	0.015	1.4	11.4	0.1	1	20	79	98	79	102	0.78	pacid=31074128	transcript=Medtr8g086490.1 locus=Medtr8g086490 ID=Medtr8g086490.1.JCVIMt4.0v1 annot-version=Mt4.0v1
Medtr8g086490.1	627	LRR_1	PF00560.33	23	2.2e-07	32.1	33.3	2	4	0.025	2.3	10.7	1.7	1	23	151	172	151	172	0.91	pacid=31074128	transcript=Medtr8g086490.1 locus=Medtr8g086490 ID=Medtr8g086490.1.JCVIMt4.0v1 annot-version=Mt4.0v1
Medtr8g086490.1	627	LRR_1	PF00560.33	23	2.2e-07	32.1	33.3	3	4	0.023	2.2	10.8	1.7	1	23	174	198	174	198	0.78	pacid=31074128	transcript=Medtr8g086490.1 locus=Medtr8g086490 ID=Medtr8g086490.1.JCVIMt4.0v1 annot-version=Mt4.0v1
Medtr8g086490.1	627	LRR_1	PF00560.33	23	2.2e-07	32.1	33.3	4	4	0.046	4.2	9.9	0.3	1	20	197	216	197	219	0.87	pacid=31074128	transcript=Medtr8g086490.1 locus=Medtr8g086490 ID=Medtr8g086490.1.JCVIMt4.0v1 annot-version=Mt4.0v1
Medtr1g106785.1	217	LRR_1	PF00560.33	23	2.3e-07	32.1	13.1	1	2	0.029	2.7	10.5	0	2	23	117	141	116	141	0.85	pacid=31099210	transcript=Medtr1g106785.1 locus=Medtr1g106785 ID=Medtr1g106785.1.JCVIMt4.0v1 annot-version=Mt4.0v1
Medtr1g106785.1	217	LRR_1	PF00560.33	23	2.3e-07	32.1	13.1	2	2	0.056	5.2	9.7	0.9	1	20	143	162	143	165	0.89	pacid=31099210	transcript=Medtr1g106785.1 locus=Medtr1g106785 ID=Medtr1g106785.1.JCVIMt4.0v1 annot-version=Mt4.0v1
Medtr3g045020.1	628	LRR_1	PF00560.33	23	2.6e-07	31.9	73	1	2	0.0077	0.72	12.3	0.4	1	23	150	172	150	172	0.94	pacid=31061488	transcript=Medtr3g045020.1 locus=Medtr3g045020 ID=Medtr3g045020.1.JCVIMt4.0v1 annot-version=Mt4.0v1
Medtr3g045020.1	628	LRR_1	PF00560.33	23	2.6e-07	31.9	73	2	2	0.01	0.96	11.9	0.1	1	22	497	518	497	519	0.92	pacid=31061488	transcript=Medtr3g045020.1 locus=Medtr3g045020 ID=Medtr3g045020.1.JCVIMt4.0v1 annot-version=Mt4.0v1
[truncated: 230 more rows]

## Sheet: LRR_1_removed_redundant_IDlist
mRNAID
Medtr5g086530.1
Medtr2g030380.1
Medtr4g019030.1
Medtr1g069470.1
[truncated: 443 more rows]

## Sheet: LRR_2_domain_new_out_selected
#					#NAME?	sequen	ce ---	---	----	#NAME?	is domain	-------	------	hmm	coord	ali	coord	env	coord
[truncated: 84 more rows]

[truncated: 7 more sheets: LRR_2_removed_redundant_IDlist, LRR_6_domain_new_out_selected, LRR_6_removed_redundant_IDlist, LRR_8_domain_new_out_selected, LRR_8_removed_redundant_IDlist, primally ID list , additional ID list of blastp]
