# Supplementary material for: Genome-Wide Characterization, Evolution, and Expression Analysis of the Leucine-Rich Repeat Receptor-Like Protein Kinase (LRR-RLK) Gene Family in Medicago truncatula
Source: Life (Basel). 2020 Sep 4;10(9):176. doi: 10.3390/life10090176 (PMC7555646; doi:10.3390/life10090176)
Supplement: Supplementary file 1 [file life-10-00176-s001.zip › Supplementary file/TableS10 List of MtLRR-RLK genes high specifically expressed under rhizobium infection.xlsx]

## Sheet: high expressed in mutant skl
Gene ID of v4.0	Sufanmily	Gene Length/bp	Number of exon	Number of intron	Number of UTR	Length of a.a	Protein Molecular weight/Dak	CDS Length/bp	Homologous gene
Medtr5g030920(DMI2)	RLK-Pelle_LRR-I	7597	15	14	2	925	104181	2775	AT1G51790
Medtr2g016500	RLK-Pelle_LRR-II-1	3763	11	10	2	622	68504	1866	AT5G45780
Medtr1g097160	RLK-Pelle_LRR-II-1	5141	11	10	2	627	69140.3	1881	AT1G34210
Medtr8g090140	RLK-Pelle_LRR-II-1	6705	11	10	0	606	68023.7	1818	AT5G10290
Medtr5g055470	RLK-Pelle_LRR-III-1	3921	2	1	2	633	70279.7	1899	AT1G68400
Medtr7g073710	RLK-Pelle_LRR-III-1	2326	2	1	2	611	67993.6	1833	AT5G05160
Medtr1g110280	RLK-Pelle_LRR-III-1	3192	2	1	2	669	73213.8	2007	AT1G68400
Medtr7g070200	RLK-Pelle_LRR-III-1	4956	2	1	2	721	77894.8	2163	AT5G65710
Medtr1g028890	RLK-Pelle_LRR-III-1	3760	2	2	2	584	64972.1	1752	AT4G23740
Medtr4g014070	RLK-Pelle_LRR-III-1	3379	2	1	2	794	86218.1	2382	AT3G51740
Medtr5g083480	RLK-Pelle_LRR-III-1	3043	3	2	2	786	85559.1	2358	AT3G56100
Medtr2g030380	RLK-Pelle_LRR-III-1	4100	3	2	1	1048	113720	3144	AT5G10020
Medtr3g078250	RLK-Pelle_LRR-III-2	2607	2	1	2	643	72055.8	1929	/
Medtr7g082110	RLK-Pelle_LRR-IX	2854	2	1	2	852	94114.9	2556	/
Medtr1g084790	RLK-Pelle_LRR-VI-2	3864	9	8	2	627	70354.2	1881	AT3G56050
Medtr5g011410	RLK-Pelle_LRR-VII-1	2777	2	1	0	892	97783.9	2676	AT1G12460
Medtr4g130920	RLK-Pelle_LRR-VII-2	3266	1	0	2	851	94115.7	2553	AT2G24230
Medtr3g113140	RLK-Pelle_LRR-VII-3	3907	1	0	2	1150	125499	3450	AT1G75640
Medtr1g100787	RLK-Pelle_LRR-Xb-1	4283	1	0	2	1271	138775	3813	AT5G07280
Medtr3g009400	RLK-Pelle_LRR-Xb-1	3853	1	0	2	1204	132460	3612	AT3G13380
Medtr3g095100	RLK-Pelle_LRR-Xb-1	4347	1	0	2	1188	130697	3564	AT4G39400
Medtr1g097580	RLK-Pelle_LRR-XI-1	3474	2	1	0	1067	116348	3201	AT1G34110
Medtr2g090710	RLK-Pelle_LRR-XI-1	3348	2	1	2	993	109227	2979	AT4G28490(HAESA)
Medtr2g437730	RLK-Pelle_LRR-XI-1	4142	5	4	1	1121	123478	3363	AT5G44700
Medtr5g045910	RLK-Pelle_LRR-XI-1	9283	6	5	1	1243	135169	3729	AT3G24240
Medtr5g014720	RLK-Pelle_LRR-XI-1	4465	2	1	2	1005	111117	3015	AT5G20480（EFR）
Medtr1g079520	RLK-Pelle_LRR-XI-1	4124	3	2	2	1066	117707	3198	AT5G63930
Medtr4g088320	RLK-Pelle_LRR-XI-1	4221	2	1	2	999	110319	2997	AT1G28440
Medtr5g096530	RLK-Pelle_LRR-XI-1	3512	2	1	2	931	102980	2793	AT5G56040
Medtr1g088930	RLK-Pelle_LRR-XII	4405	2	1	2	1016	112911	3048	AT5G20480（EFR）
Medtr5g019070	RLK-Pelle_LRR-XII	3171	2	1	0	1018	112534	3054	AT5G20480（EFR）
Medtr5g025840	RLK-Pelle_LRR-XII	3278	3	2	1	992	109868	2976	AT5G20480（EFR）
Medtr5g025850	RLK-Pelle_LRR-XII	3666	3	2	1	1010	112511	3030	AT5G20480（EFR）
Medtr5g026150	RLK-Pelle_LRR-XII	4146	3	2	0	1095	120898	3285	/
Medtr6g036780	RLK-Pelle_LRR-XII	3232	3	2	1	990	109711	2970	/
Medtr4g107620	RLK-Pelle_LRR-XIIIa	4051	13	12	2	603	66810.4	1809	AT5G62710
