# Supplementary material for: Genome-Wide Characterization, Evolution, and Expression Analysis of the Leucine-Rich Repeat Receptor-Like Protein Kinase (LRR-RLK) Gene Family in Medicago truncatula
Source: Life (Basel). 2020 Sep 4;10(9):176. doi: 10.3390/life10090176 (PMC7555646; doi:10.3390/life10090176)
Supplement: Supplementary file 1 [file life-10-00176-s001.zip › Supplementary file/TableS11 The primers for qRT-PCR.xlsx]

## Sheet: Sheet1
Primer of MtPXC1-Medtr3g078250
qPCR primer of Medtr3g078250-F	GCGGAAAATCAAGGTGTCAT
qPCR primer of Medtr3g078250-R	CTGCAGTCCATTCCTCACTG
Ubiquitin carrier (Medtr3g062450/TC176441) -F	GATCCAAATCCCGATGAC
Ubiquitin_carrier (Medtr3g062450/TC176441)-R	CGGTGGCTTCATACTTGGTC
