# Supplementary material for: Genome-Wide Characterization, Evolution, and Expression Analysis of the Leucine-Rich Repeat Receptor-Like Protein Kinase (LRR-RLK) Gene Family in Medicago truncatula
Source: Life (Basel). 2020 Sep 4;10(9):176. doi: 10.3390/life10090176 (PMC7555646; doi:10.3390/life10090176)
Supplement: Supplementary file 1 [file life-10-00176-s001.zip › Supplementary file/TableS2 Putative motifs of all MtLRR-RLKs in each subgroup predicted by MEME.xlsx]

## Sheet: Sheet1
********************************************************************************
MEME - Motif discovery tool
********************************************************************************
MEME version 4.12.0 (Release date: Tue Jun 27 16:22:50 2017 -0700)
For further information on how to interpret these results or to get
a copy of the MEME software please access http://meme-suite.org .
This file may be used as input to the MAST algorithm for searching
sequence databases for matches to groups of motifs. MAST is available
for interactive use and downloading at http://meme-suite.org .
********************************************************************************
********************************************************************************
REFERENCE
********************************************************************************
If you use this program in your research, please cite:
Timothy L. Bailey and Charles Elkan,
Fitting a mixture model by expectation maximization to discover motifs in biopolymers, Proceedings of the Second International
Conference on Intelligent Systems for Molecular Biology, pp. 28-36,
AAAI Press, Menlo Park, California, 1994.
********************************************************************************
********************************************************************************
TRAINING SET
********************************************************************************
DATAFILE= MT_LRR_RLKS_pep_confirmed.fa
ALPHABET= ACDEFGHIKLMNPQRSTVWY
Sequence name Weight Length Sequence name Weight Length
------------- ------ ------ ------------- ------ ------
Medtr3g093710.1 1.0000 636 Medtr3g075440.1 1.0000 629
Medtr3g071480.1 1.0000 646 Medtr3g110450.1 1.0000 1034
Medtr3g090480.1 1.0000 1087 Medtr3g084510.1 1.0000 934
Medtr3g116640.1 1.0000 890 Medtr3g109820.1 1.0000 985
Medtr3g449540.1 1.0000 916 Medtr3g095100.1 1.0000 1189
Medtr3g094710.1 1.0000 1034 Medtr3g009400.1 1.0000 1205
Medtr3g062570.1 1.0000 937 Medtr3g092420.1 1.0000 1000
Medtr3g113140.1 1.0000 1151 Medtr3g092390.1 1.0000 1045
Medtr3g062500.1 1.0000 661 Medtr3g087060.1 1.0000 599
Medtr3g090660.1 1.0000 617 Medtr3g437630.1 1.0000 1197
Medtr3g102180.1 1.0000 656 Medtr3g007730.1 1.0000 486
Medtr3g110860.1 1.0000 987 Medtr3g093930.1 1.0000 990
Medtr3g449390.1 1.0000 986 Medtr3g062590.1 1.0000 956
Medtr3g060880.1 1.0000 1102 Medtr3g070220.1 1.0000 1023
Medtr3g078250.1 1.0000 644 Medtr0365s0030.1 1.0000 1158
Medtr0365s0020.1 1.0000 891 Medtr0400s0030.1 1.0000 891
Medtr0400s0040.1 1.0000 1158 Medtr2g029010.1 1.0000 911
Medtr2g105680.1 1.0000 1081 Medtr2g070020.1 1.0000 1117
Medtr2g075010.1 1.0000 995 Medtr2g016320.1 1.0000 700
Medtr2g008390.1 1.0000 621 Medtr2g008370.1 1.0000 581
Medtr2g028580.1 1.0000 955 Medtr2g075250.1 1.0000 1012
Medtr2g073520.1 1.0000 880 Medtr2g073630.1 1.0000 974
Medtr2g040910.1 1.0000 1028 Medtr2g090710.1 1.0000 994
Medtr2g072620.1 1.0000 707 Medtr2g072640.1 1.0000 738
Medtr2g016580.1 1.0000 754 Medtr2g005810.1 1.0000 1008
Medtr2g008360.1 1.0000 620 Medtr2g105900.1 1.0000 644
Medtr2g100450.1 1.0000 884 Medtr2g073640.1 1.0000 1018
Medtr2g078810.1 1.0000 1056 Medtr2g016500.1 1.0000 623
Medtr2g090120.1 1.0000 777 Medtr2g014560.1 1.0000 994
Medtr2g074840.1 1.0000 1002 Medtr2g073560.1 1.0000 990
Medtr2g087230.1 1.0000 954 Medtr2g042710.1 1.0000 631
Medtr2g100550.1 1.0000 611 Medtr2g010470.1 1.0000 980
Medtr2g437730.1 1.0000 1122 Medtr2g030380.1 1.0000 1049
Medtr2g016530.1 1.0000 1216 Medtr2g449790.1 1.0000 949
Medtr2g073600.1 1.0000 964 Medtr2g008380.1 1.0000 612
Medtr2g008400.1 1.0000 643 Medtr2g016360.1 1.0000 700
Medtr2g073540.1 1.0000 778 Medtr2g024330.1 1.0000 730
Medtr8g468620.1 1.0000 733 Medtr8g015040.1 1.0000 923
Medtr8g014790.1 1.0000 873 Medtr8g461120.1 1.0000 861
Medtr8g470050.1 1.0000 783 Medtr8g095030.1 1.0000 598
Medtr8g089210.1 1.0000 994 Medtr8g468500.1 1.0000 722
Medtr8g047220.1 1.0000 954 Medtr8g014930.1 1.0000 871
Medtr8g023560.1 1.0000 717 Medtr8g461110.1 1.0000 1032
Medtr8g047210.1 1.0000 891 Medtr8g087420.1 1.0000 633
Medtr8g090140.1 1.0000 607 Medtr8g059615.1 1.0000 981
Medtr8g086390.1 1.0000 708 Medtr8g106100.1 1.0000 926
Medtr8g469600.1 1.0000 861 Medtr8g066700.1 1.0000 1011
Medtr8g047160.1 1.0000 641 Medtr8g015150.1 1.0000 866
Medtr8g445800.1 1.0000 1045 Medtr8g047230.1 1.0000 998
Medtr8g469570.1 1.0000 560 Medtr8g021350.1 1.0000 728
Medtr8g469780.1 1.0000 807 Medtr8g014760.1 1.0000 868
Medtr8g023720.1 1.0000 1089 Medtr8g099195.1 1.0000 640
Medtr8g015340.1 1.0000 908 Medtr8g015010.1 1.0000 921
Medtr8g470560.1 1.0000 830 Medtr8g058250.1 1.0000 1005
Medtr8g070880.1 1.0000 967 Medtr8g014700.1 1.0000 877
Medtr8g015200.1 1.0000 848 Medtr8g086490.1 1.0000 627
Medtr8g068540.1 1.0000 1021 Medtr8g465340.1 1.0000 1083
Medtr8g089200.1 1.0000 1024 Medtr8g036870.1 1.0000 422
Medtr8g014730.1 1.0000 654 Medtr8g014970.1 1.0000 637
Medtr8g469650.1 1.0000 762 Medtr8g470950.1 1.0000 778
Medtr8g014690.1 1.0000 875 Medtr8g028110.1 1.0000 878
Medtr8g469830.1 1.0000 822 Medtr8g101260.1 1.0000 623
Medtr8g059605.1 1.0000 1001 Medtr8g470400.1 1.0000 845
Medtr8g015190.1 1.0000 1212 Medtr8g010180.1 1.0000 619
Medtr8g083240.1 1.0000 917 Medtr8g107470.1 1.0000 667
Medtr8g098510.1 1.0000 659 Medtr8g015100.1 1.0000 786
Medtr0394s0020.1 1.0000 372 Medtr0070s0020.1 1.0000 599
Medtr7g045510.1 1.0000 1181 Medtr7g080810.1 1.0000 616
Medtr7g031470.1 1.0000 769 Medtr7g045710.1 1.0000 1081
Medtr7g074010.1 1.0000 963 Medtr7g021570.1 1.0000 964
Medtr7g022160.1 1.0000 1017 Medtr7g081480.1 1.0000 1062
Medtr7g082280.1 1.0000 735 Medtr7g013680.1 1.0000 749
Medtr7g407130.1 1.0000 819 Medtr7g018200.1 1.0000 627
Medtr7g081570.1 1.0000 1053 Medtr7g045860.1 1.0000 1084
Medtr7g446190.1 1.0000 896 Medtr7g092430.1 1.0000 890
Medtr7g070200.1 1.0000 722 Medtr7g038690.1 1.0000 670
Medtr7g059225.1 1.0000 682 Medtr7g103440.1 1.0000 690
Medtr7g010010.1 1.0000 720 Medtr7g081780.1 1.0000 1061
Medtr7g078340.1 1.0000 939 Medtr7g086420.1 1.0000 775
Medtr7g091680.1 1.0000 887 Medtr7g050990.1 1.0000 925
Medtr7g051040.1 1.0000 963 Medtr7g407090.1 1.0000 774
Medtr7g106210.1 1.0000 943 Medtr7g446160.1 1.0000 984
Medtr7g007620.1 1.0000 743 Medtr7g082110.1 1.0000 853
Medtr7g081720.1 1.0000 1079 Medtr7g096980.1 1.0000 1225
Medtr7g117520.1 1.0000 724 Medtr7g059285.1 1.0000 1134
Medtr7g007630.1 1.0000 789 Medtr7g007560.1 1.0000 776
Medtr7g009970.1 1.0000 792 Medtr7g028432.1 1.0000 947
Medtr7g092910.1 1.0000 708 Medtr7g010000.1 1.0000 869
Medtr7g098610.1 1.0000 1025 Medtr7g092880.1 1.0000 1016
Medtr7g084220.1 1.0000 1065 Medtr7g013350.1 1.0000 416
Medtr7g009940.1 1.0000 809 Medtr7g067530.1 1.0000 1004
Medtr7g073290.1 1.0000 955 Medtr7g007550.1 1.0000 577
Medtr7g030070.1 1.0000 654 Medtr7g039330.1 1.0000 1279
Medtr7g081410.1 1.0000 1067 Medtr7g073710.1 1.0000 612
Medtr7g057170.1 1.0000 901 Medtr5g075650.1 1.0000 948
Medtr5g025860.1 1.0000 996 Medtr5g096530.1 1.0000 932
Medtr5g090100.1 1.0000 968 Medtr5g082420.1 1.0000 881
Medtr5g025930.1 1.0000 1165 Medtr5g025180.1 1.0000 659
Medtr5g026150.1 1.0000 1096 Medtr5g082290.1 1.0000 1010
Medtr5g083910.1 1.0000 997 Medtr5g087370.1 1.0000 1053
Medtr5g083480.1 1.0000 787 Medtr5g014700.1 1.0000 1015
Medtr5g087780.1 1.0000 996 Medtr5g078080.1 1.0000 633
Medtr5g033820.1 1.0000 626 Medtr5g025950.1 1.0000 1057
Medtr5g075630.1 1.0000 652 Medtr5g044680.1 1.0000 1034
Medtr5g026510.1 1.0000 592 Medtr5g011840.1 1.0000 684
Medtr5g025850.1 1.0000 1011 Medtr5g082460.1 1.0000 1003
Medtr5g026010.1 1.0000 1018 Medtr5g025840.1 1.0000 993
Medtr5g087350.1 1.0000 1087 Medtr5g077430.1 1.0000 946
Medtr5g010440.1 1.0000 662 Medtr5g058090.1 1.0000 897
Medtr5g068210.1 1.0000 605 Medtr5g091950.1 1.0000 1023
Medtr5g024450.1 1.0000 1048 Medtr5g055470.1 1.0000 634
Medtr5g025890.1 1.0000 1018 Medtr5g026200.1 1.0000 864
Medtr5g026000.1 1.0000 1014 Medtr5g026760.1 1.0000 633
Medtr5g085700.1 1.0000 1034 Medtr5g021670.1 1.0000 1132
Medtr5g087360.1 1.0000 1591 Medtr5g011410.1 1.0000 893
Medtr5g026160.1 1.0000 1010 Medtr5g019070.1 1.0000 1019
Medtr5g038600.1 1.0000 684 Medtr5g014720.1 1.0000 1006
Medtr5g087340.1 1.0000 1158 Medtr5g045910.1 1.0000 1244
Medtr5g082920.1 1.0000 1011 Medtr5g009660.1 1.0000 611
Medtr5g082270.1 1.0000 1008 Medtr1g110280.1 1.0000 670
Medtr1g040555.1 1.0000 805 Medtr1g009270.1 1.0000 660
Medtr1g097580.1 1.0000 1068 Medtr1g069470.1 1.0000 1000
Medtr1g029940.1 1.0000 938 Medtr1g088940.1 1.0000 1019
Medtr1g109580.1 1.0000 710 Medtr1g107460.1 1.0000 769
Medtr1g029930.1 1.0000 798 Medtr1g022265.1 1.0000 837
Medtr1g052425.1 1.0000 649 Medtr1g079520.1 1.0000 1067
Medtr1g039240.1 1.0000 1158 Medtr1g038890.1 1.0000 1138
Medtr1g040525.1 1.0000 867 Medtr1g066950.1 1.0000 925
Medtr1g029950.1 1.0000 590 Medtr1g097160.1 1.0000 628
Medtr1g015530.1 1.0000 986 Medtr1g084790.1 1.0000 628
Medtr1g088935.1 1.0000 841 Medtr1g039220.1 1.0000 1132
Medtr1g040625.1 1.0000 571 Medtr1g061590.1 1.0000 677
Medtr1g080440.1 1.0000 1019 Medtr1g102500.1 1.0000 994
Medtr1g028890.1 1.0000 585 Medtr1g040545.1 1.0000 1007
Medtr1g096270.1 1.0000 922 Medtr1g088930.1 1.0000 1017
Medtr1g096260.1 1.0000 796 Medtr1g053525.1 1.0000 707
Medtr1g039310.1 1.0000 1168 Medtr1g047670.1 1.0000 1113
Medtr1g090520.1 1.0000 1089 Medtr1g040615.1 1.0000 2124
Medtr1g100787.1 1.0000 1272 Medtr0491s0010.1 1.0000 373
Medtr0491s0030.1 1.0000 827 Medtr6g068970.1 1.0000 1040
Medtr6g088770.1 1.0000 869 Medtr6g069030.1 1.0000 616
Medtr6g036840.1 1.0000 1028 Medtr6g036780.1 1.0000 991
Medtr6g090615.1 1.0000 898 Medtr6g088790.1 1.0000 1013
Medtr6g015190.1 1.0000 1113 Medtr6g060230.1 1.0000 685
Medtr6g470960.1 1.0000 677 Medtr6g088755.1 1.0000 982
Medtr6g036870.1 1.0000 926 Medtr6g023390.1 1.0000 770
Medtr6g088785.1 1.0000 1016 Medtr6g015265.1 1.0000 1112
Medtr6g036890.1 1.0000 995 Medtr6g040210.1 1.0000 848
Medtr6g027720.1 1.0000 786 Medtr6g036790.1 1.0000 1003
Medtr6g016495.1 1.0000 626 Medtr6g093050.1 1.0000 629
Medtr4g005130.1 1.0000 791 Medtr4g105370.1 1.0000 1113
Medtr4g130210.1 1.0000 641 Medtr4g046113.1 1.0000 844
Medtr4g037015.1 1.0000 871 Medtr4g092530.1 1.0000 595
Medtr4g028090.1 1.0000 867 Medtr4g107620.1 1.0000 604
Medtr4g029710.1 1.0000 1039 Medtr4g036695.1 1.0000 797
Medtr4g113100.1 1.0000 656 Medtr4g044393.1 1.0000 832
Medtr4g097880.1 1.0000 1006 Medtr4g094610.1 1.0000 1163
Medtr4g094790.1 1.0000 1269 Medtr4g036505.1 1.0000 1013
Medtr4g065087.1 1.0000 627 Medtr4g036575.1 1.0000 1039
Medtr4g014350.1 1.0000 724 Medtr4g037720.1 1.0000 942
Medtr4g094958.1 1.0000 777 Medtr4g088320.1 1.0000 1000
Medtr4g070970.1 1.0000 941 Medtr4g130390.1 1.0000 984
Medtr4g014070.1 1.0000 795 Medtr4g109170.1 1.0000 1101
Medtr4g130920.1 1.0000 852 Medtr4g051605.1 1.0000 962
Medtr5g030920.1 1.0000 926
********************************************************************************
********************************************************************************
COMMAND LINE SUMMARY
********************************************************************************
This information can also be useful in the event you wish to report a
problem with the MEME software.
command: meme MT_LRR_RLKS_pep_confirmed.fa -protein -oc ./ -nostatus -time 252000 -maxsize 60000000 -mod anr -nmotifs 20 -minw 6 -maxw 100
model: mod= anr nmotifs= 20 evt= inf
object function= E-value of product of p-values
width: minw= 6 maxw= 100
width: wg= 11 ws= 1 endgaps= yes
nsites: minsites= 2 maxsites= 50 wnsites= 0.8
theta: spmap= pam spfuzz= 120
global: substring= yes branching= no wbranch= no
em: prior= megap b= 1.4526e+06 maxiter= 50
distance= 1e-05
data: n= 290519 N= 329 shuffle= -1
sample: seed= 0 ctfrac= -1 maxwords= -1
Dirichlet mixture priors file: prior30.plib
Letter frequencies in dataset:
A 0.041 C 0.017 D 0.043 E 0.050 F 0.044 G 0.072 H 0.023 I 0.068 K 0.054
L 0.137 M 0.020 N 0.077 P 0.045 Q 0.031 R 0.034 S 0.100 T 0.049 V 0.056
W 0.009 Y 0.027
Background letter frequencies (from dataset with add-one prior applied):
A 0.041 C 0.017 D 0.043 E 0.050 F 0.044 G 0.072 H 0.023 I 0.068 K 0.054
L 0.137 M 0.020 N 0.077 P 0.045 Q 0.031 R 0.034 S 0.100 T 0.049 V 0.056
W 0.009 Y 0.027
********************************************************************************
********************************************************************************
MOTIF LDWNKRLNIALGVARALEYLHHDCSPPIVHRDIKPSNILLDEEFVAHVSDFGLAKLL MEME-1	width = 57 sites = 50 llr = 5292 E-value = 1.2e-1555
********************************************************************************
--------------------------------------------------------------------------------
	Motif LDWNKRLNIALGVARALEYLHHDCSPPIVHRDIKPSNILLDEEFVAHVSDFGLAKLL MEME-1 Description
--------------------------------------------------------------------------------
Simplified A :::::::::5::2a:5:2::::::::1:::::::22:::::1:::7::2::::7:1:
pos.-specific C :::::::::1:::::::1:::::6::::::2:::::::::::::::::1::::::::
probability D :5:1:::1:::4:::::1::::4:1::::::9::::::::813:1::::a:::::::
matrix E :::11::::::::::::2:::21:1::::::::::::::::33:3::::::::::::
F 3:1:::1:::::::1::1:::::1:::::::::::::::::::3::::::9::::21
G :1:::::::::6:::5::::::2:::::::1:::::::::::::::::2::a:::::
H ::::::::::::::1:::::a5:::::::a::::::::::::::1:4::::::::::
I ::::::::831:2:::1::::::::::63:::4::::71::::::::2::::1:::2
K :1::3:13::3:::2:::::::::1:2::::::7:2::::::::::3:::::::5::
L 7:11::3:::3:::::9::9:::::1::::::3:::::9a:2:2:::1::::6::64
M :::::::::1:::::::::1::::::::1::::::::::::::3::::::::::::1
N :1:2:::4::::::2::::::1::1::::::1:::1a:::1:3:1::::::::::::
P :::1:::::::::::::::::::::75:::::::3::::::::::2:::::::::::
Q ::::1:::::::::1:::::::::::::::::::::::::::::1::::::::::::
R :::11a:1::::::2:::::::::1:1:::7:::::::::::::::1:::::::4::
S :2:21:::::::1:1::2::::124::::::::334:::::2::::1:6::::2:::
T ::::2:::::::1:::::::::::1:::::::::11::::::::::::::::2::::
V ::::::3:112:4::::::::::::::36:::3::::3::::::3:17::::::::1
W ::8::::::::::::::::::::::::::::::::::::::::1:::::::::::::
Y ::::::1:::::::::::9::::::::::::::::::::::::1:::::::::::::
bits 6.7
6
5.4 * * *
4.7 * * * * * * *
Relative 4.0 * * * * * * * **
Entropy 3.4 * * * * * * * * *** ** * * *** **
(152.7 bits) 2.7 * * * * * * **** * ***** * ** ** * * *** **
2.0 *** * *** *** ** **** * **************** ** ***********
1.3 *** ******************** ********************************
0.7 *********************************************************
0.0 ---------------------------------------------------------
Multilevel LDWNKRLNIALGVARALEYLHHDCSPPIVHRDIKPSNILLDEEFVAHVSDFGLAKLL
consensus FS VK IKDI G S VI VSSK V DMEPKIA TSR
sequence L A N
--------------------------------------------------------------------------------
--------------------------------------------------------------------------------
	Motif LDWNKRLNIALGVARALEYLHHDCSPPIVHRDIKPSNILLDEEFVAHVSDFGLAKLL MEME-1 sites sorted by position p-value
--------------------------------------------------------------------------------
Sequence name Start P-value Site
------------- ----- --------- ---------------------------------------------------------
Medtr1g040525.1 686 4.06e-57 ILKDNEQAGE FDWNKRVNIIKDVANALCYLHHDCSPPIVHRDISSKNVILDLEYVAHVSDFGTSKFL NPNSSNMTSF
Medtr7g446190.1 734 7.40e-57 ILKDDEEVIT FDWNKRVNVIKDVANALYYMHHDCSPPIVHRDISSKNILLDLEYVARVSDFGIAKLL NPNSTNLTSF
Medtr7g039330.1 1107 5.16e-56 ILKDDEEAIA FDWNKRVNVIKDVANALCYMHHDCSPPIVHRDISSKNILLDSECVGHVSDFGTAKLL DLNLTSSTSF
Medtr0400s0040.1 977 1.59e-55 ILKDNEQAAE FDWNKRVNIIKDIANALFYLHHDCSPPIVHRDISSKNVILDLEYVAHVSDFGTSKFL NPNSSNMTSF
Medtr0365s0030.1 977 1.59e-55 ILKDNEQAAE FDWNKRVNIIKDIANALFYLHHDCSPPIVHRDISSKNVILDLEYVAHVSDFGTSKFL NPNSSNMTSF
Medtr7g081410.1 865 3.30e-54 ILNNDTQAVA FDWEKRVNVVKGVANALSYLHHDCSPPIIHRDISSKNVLLNLDYEAHVSDFGTAKFL KPGLHSWTQF
Medtr1g039240.1 977 3.92e-54 ILKDNEQASE FDWSRRVNIIKDIANALFYLHHDCSPPIVHRDISSKNVILDLECVAHVSDFGTSKFL NPNSSNMTSF
Medtr7g446160.1 806 5.52e-54 ILNDDEEAIA FGWKKRVNVIKDIANALCYMHHDCTPPIVHRDISSKNILLDLEYVACVSDFGTAKLL NPNSDNWTSF
Medtr1g097160.1 400 1.14e-51 LRERPPHQEP LDWPTRKRIALGSARGLSYLHDHCDPKIIHRDVKAANILLDEEFEAVVGDFGLAKLM DYKDTHVTTA
Medtr5g033820.1 398 1.32e-51 LKDHIHGRPA LDWTRRKRIALGTARGLVYLHEQCDPKIIHRDVKAANILLDEDFEAVVGDFGLAKLL DHRDTHVTTA
Medtr5g014720.1 802 2.83e-51 DVLHEGKFVE LDWSKRFGIALGAAKGLAYLHHDCVPAIVHRDVKSNNILLDHDFVPRVADFGLAKTL QHEGNEGAMS
Medtr4g036695.1 590 5.14e-51 ENNGDNMVNV SDWVTRYKIALGVAHGISYLHHDCNPVVVHRDIKPSNILLDGQMEAKVADFGIAKLI QIDELESTII
Medtr1g039310.1 974 5.14e-51 ILKDDEQATM FDWNKRVKSIKDVANALYYMHHDRSPAIVHRDISSKNIVLDLEYVAHVSDFGTAKFL NPDASNWTSN
Medtr4g036505.1 793 1.44e-50 LHPKDNTVNV FDWSTRYKIALGVAQAICYLHHDCAPPIVHRDLKPNNILLDGDMKVRVADFELAKLI RSDEPMSDLA
Medtr8g014760.1 655 3.97e-50 QQLLVKNSNI LSWNERLNIAVDTAHGLDYLHNGCKPPIMHRDLKPSNILLDENFHAKIADFGLSRAF GNDDDSHIST
Medtr2g008400.1 391 3.97e-50 LQERNASQPP LDWPMRKNIGLGAAKGLAYLHDHCDPKVIHRDVKAANILLDEEFEAVVGDFGLAKLM AYKDTHVTTA
Medtr2g437730.1 951 4.58e-50 HGNALKLRRS LDWDTRFKIALGLAQGMEYLHHDCVPKIIHRDIKSSNILLDSNMDAHLGDFGLAKAI VENLDSNTES
Medtr2g016500.1 394 6.10e-50 LRESFRGKPC LDWDRRMRIAVGAARGLLYLHEQCNPKIIHRDVKAANILLDESFEAVVGDFGLAKLL DQRDSHVTTA
Medtr8g047230.1 794 1.42e-49 VLYDDVEAME FKWRKRVNTIKGVAFALSYLHHDCTAPIVHRDVSTSNILLNSEWQASVCDFGTARLL QYDSSNRTIV
Medtr8g047160.1 450 1.42e-49 VLYDDVEAMK FKWRKRVNTIKGVAFALSYLHHDCTAPIVHRDVSTSNILLNSEWQASVCDFGTARLL QYDSSNRTIV
Medtr8g469780.1 613 1.88e-49 DKWLYSNNYC LSFLQRLNIMIDVASALEYLHHGSSMPVVHCDLKPSNVLLDENMVAHVSDFGIAKLM DEGQSQTYTQ
Medtr8g014930.1 658 6.51e-49 QHLLVENSNM LNWNERLNIAVDAAHGLDYLHNGCKPPTMHRDLKPSNILLDENMHAKIADFGLSRAF DNDIDSHIST
Medtr4g037720.1 767 1.28e-48 MLVDDERALE LDWSKRFDIVKGVASALSYMHHDCSPALIHRDISSKNVLLSKNLEAHVSDFGTARFL KPNSPIWTSF
Medtr3g075440.1 445 3.74e-48 LHKVERGEAE LDWLARHKIALGIAAGLEYLHTSHSPRIIHRDLKPANVLLDDEMEARIADFGLAKAM PDAQTHITTS
Medtr8g015190.1 684 7.22e-48 QQHLLIDANI LKWNERLKIAVDAAHGLEYLHNGCKPAIMHRDLKPTNILLDENKHAKIADFGLSRAF GNDIDSHIST
Medtr8g470560.1 636 9.38e-48 EKWLYSNKYC LSFLQRLNIMIDVASALEYLHRGSSIPVVHCDLKPSNVLLDENMVAHVSDFGIAKLM DEGQSQTHTQ
Medtr3g090480.1 861 1.07e-47 FGLLHEKRMF LDWDARYKIILGTAHGLEYLHHDCIPPIVHRDVKANNILVGQQFEAFLADFGLAKLV ISSECARASH
Medtr3g009400.1 1000 3.00e-47 VLHERIKSSE LAWETRKKIALGSARGLAFLHHSCIPHIIHRDMKSSNILLDENFEARVSDFGMARLV NALDTHLTVS
Medtr2g005810.1 782 9.41e-47 ETLHGKKGAF LSWNFRYKISIDSAKGLCYLHHDCSPLILHRDVKSNNILLSSNFEAHVADFGLAKFL VDGAAAECMS
Medtr7g010010.1 535 2.25e-46 GLYDEVEAVE FNWRKRVNVIKGVAFGLSYLHHDCTPAIVHRDVSTGNILLNSEWKPSVSDFGTSRIL QYDSSNRTIV
Medtr2g016530.1 1026 2.55e-46 EKWLYTDNYF LGFLQRLTIMIDVASALEYLHHGSSIPVVHCDLKPSNVLLDENMVAHVSDFGISKLL DDGQSKAHTQ
Medtr8g010180.1 400 4.72e-46 QLHPAAGECT LDWPSRLKIAIGAAKGFAWLHHSCNPRIIHRNISSKCILLDADFEPKISDFGLARLM NPLDTHLSTF
Medtr8g461110.1 782 4.72e-46 DQALFGNVLF LNWSTRYDICMGVARGLTYLHEESRLRIVHRDVKASNILLDSELVPKISDFGLAKLY DDKKTHISTR
Medtr5g026200.1 662 5.34e-46 RNLNAETPTT LDLDQRLNIIIDVASALHYLHRECEQLVLHCDLKPSNVLLDDDMVAHVSDFGIARLV QAIACTSLKE
Medtr2g073640.1 764 1.25e-45 LFGPEEHQIR LDWSPRKKICVGIARGLAYLHEESRLKVVHRDIKATNVLLDKDLDPKISDFGLARLD EEDNTHISTR
Medtr8g089200.1 817 2.02e-45 GRRNHANGNG LNLMERLNIVIDVALALDYLHNDSETPIVHCDLKPSNILLDEDMTAKVGDFGLARLL IQKSTSQVSI
Medtr7g057170.1 710 2.28e-45 LYGANSHKTP LSWIRRLKIAVDAAKGLDYLHNGSEPRIIHRDVKCSNILLDMDLNAKVCDFGLSKQV TKADATHVTT
Medtr2g074840.1 758 4.14e-45 LFGPEEHQIK LDWSRRQKICVGIAKGLAYLHEESRLKVVHRDIKATNVLLDTNLDPKISDFGLAKLD EEDNTHISTR
Medtr2g072640.1 534 9.45e-45 HDNEESGIHN LSLTQRVDIALDVAHALDYLHNGTENVVVHCDVKPNNVLLDDDMVAHLGDFGLARLI HGATAYSSVD
Medtr7g013350.1 214 3.39e-44 ISNNCLKGPI PHWRKRINIVKGVASALSYLHHDFTFPIVHRDVSTSNIFLNSEWQPSVSDFGIARLL QCDSSNRTIV
Medtr7g022160.1 825 6.00e-44 LHEKLPSSPP LSWPNRFKILLGTAKGLAHLHHSFRPPIIHYNIKPSNILLDENFNAKISDFGLARLL TKLDKHVMSN
Medtr1g088940.1 810 7.88e-43 LHQNAEQQRT LKLEKRLENVNGIASALHYLHNECEKPIVHCDLKPSNVLLEDDMVAHVSDFGLARLV STIDGKSNNQ
Medtr7g117520.1 513 3.61e-42 LHVSDEYSKP LIWNSRVKIALGTARALEYLHEVCSPSVVHKNIKSANILLDAELNPHLSDCGLASYI PNAEQILNHN
Medtr5g082460.1 803 9.45e-42 HNNEHLESRN LNLRQRLSVALDVAHALDYLHHNSHEAVVHCDIKPSNVLLDDDIIAYLGDFGLARFL NGATGSSSKD
Medtr4g014350.1 510 1.98e-41 RGRNGQPSTN LSWSTRLRIAKGIARGLSYLHEFSPRKFVHGDIKPTNILLDNDLEPYISDFGLNRLI SITGNSPSTG
Medtr8g023560.1 508 4.57e-41 LHLPDDYIKP LIWNSRVKVALGIARALEYLHEICSPSVVHKNIKAANILLDADLNPHLSDSGLASYI PNTNQVLNNN
Medtr7g074010.1 717 1.93e-40 SGKSKKCKEG LSFFMRLRIAMGASKGILYLHTEANPPIYHRDIKASNILLDLKFTAKVADFGLSRLI PYSDEEGTVP
Medtr8g106100.1 675 7.18e-40 FDWKEEGIKP LEWKTRLSIALDVARGIEYLHGLTQQIFIHRDIKPSNILLGEDMRAKVSDFGLVRLA PEGKASFQTR
Medtr1g053525.1 478 4.75e-38 DALHSAAFKP LSWGLRLRIALGVAQAIDYLHSTFSPPVTHGNLKAANILLNENLMARVSDCGLAILK PLTNTTTKIR
Medtr4g065087.1 474 7.78e-37 NSVVESSSEK MGWLTRHRIAVGIARGLAYLHHAGSKPVVHGHLVTSNILLTDNFEPRISDFGLRIHS SLNGGTEDDV
--------------------------------------------------------------------------------
--------------------------------------------------------------------------------
	Motif LDWNKRLNIALGVARALEYLHHDCSPPIVHRDIKPSNILLDEEFVAHVSDFGLAKLL MEME-1 block diagrams
--------------------------------------------------------------------------------
SEQUENCE NAME POSITION P-VALUE MOTIF DIAGRAM
------------- ---------------- -------------
Medtr1g040525.1 4.1e-57 685_[1]_125
Medtr7g446190.1 7.4e-57 733_[1]_106
Medtr7g039330.1 5.2e-56 1106_[1]_116
Medtr0400s0040.1 1.6e-55 976_[1]_125
Medtr0365s0030.1 1.6e-55 976_[1]_125
Medtr7g081410.1 3.3e-54 864_[1]_146
Medtr1g039240.1 3.9e-54 976_[1]_125
Medtr7g446160.1 5.5e-54 805_[1]_122
Medtr1g097160.1 1.1e-51 399_[1]_172
Medtr5g033820.1 1.3e-51 397_[1]_172
Medtr5g014720.1 2.8e-51 801_[1]_148
Medtr4g036695.1 5.1e-51 589_[1]_151
Medtr1g039310.1 5.1e-51 973_[1]_138
Medtr4g036505.1 1.4e-50 792_[1]_164
Medtr8g014760.1 4e-50 654_[1]_157
Medtr2g008400.1 4e-50 390_[1]_196
Medtr2g437730.1 4.6e-50 950_[1]_115
Medtr2g016500.1 6.1e-50 393_[1]_173
Medtr8g047230.1 1.4e-49 793_[1]_148
Medtr8g047160.1 1.4e-49 449_[1]_135
Medtr8g469780.1 1.9e-49 612_[1]_138
Medtr8g014930.1 6.5e-49 657_[1]_157
Medtr4g037720.1 1.3e-48 766_[1]_119
Medtr3g075440.1 3.7e-48 444_[1]_128
Medtr8g015190.1 7.2e-48 683_[1]_472
Medtr8g470560.1 9.4e-48 635_[1]_138
Medtr3g090480.1 1.1e-47 860_[1]_170
Medtr3g009400.1 3e-47 999_[1]_149
Medtr2g005810.1 9.4e-47 781_[1]_170
Medtr7g010010.1 2.3e-46 534_[1]_129
Medtr2g016530.1 2.6e-46 1025_[1]_134
Medtr8g010180.1 4.7e-46 399_[1]_163
Medtr8g461110.1 4.7e-46 781_[1]_194
Medtr5g026200.1 5.3e-46 661_[1]_146
Medtr2g073640.1 1.3e-45 763_[1]_198
Medtr8g089200.1 2e-45 816_[1]_151
Medtr7g057170.1 2.3e-45 709_[1]_135
Medtr2g074840.1 4.1e-45 757_[1]_188
Medtr2g072640.1 9.4e-45 533_[1]_148
Medtr7g013350.1 3.4e-44 213_[1]_146
Medtr7g022160.1 6e-44 824_[1]_136
Medtr1g088940.1 7.9e-43 809_[1]_153
Medtr7g117520.1 3.6e-42 512_[1]_155
Medtr5g082460.1 9.5e-42 802_[1]_144
Medtr4g014350.1 2e-41 509_[1]_158
Medtr8g023560.1 4.6e-41 507_[1]_153
Medtr7g074010.1 1.9e-40 716_[1]_190
Medtr8g106100.1 7.2e-40 674_[1]_195
Medtr1g053525.1 4.7e-38 477_[1]_173
Medtr4g065087.1 7.8e-37 473_[1]_97
--------------------------------------------------------------------------------
--------------------------------------------------------------------------------
	Motif LDWNKRLNIALGVARALEYLHHDCSPPIVHRDIKPSNILLDEEFVAHVSDFGLAKLL MEME-1 in BLOCKS format
--------------------------------------------------------------------------------
BL MOTIF LDWNKRLNIALGVARALEYLHHDCSPPIVHRDIKPSNILLDEEFVAHVSDFGLAKLL width=57 seqs=50
Medtr1g040525.1 ( 686) FDWNKRVNIIKDVANALCYLHHDCSPPIVHRDISSKNVILDLEYVAHVSDFGTSKFL 1
Medtr7g446190.1 ( 734) FDWNKRVNVIKDVANALYYMHHDCSPPIVHRDISSKNILLDLEYVARVSDFGIAKLL 1
Medtr7g039330.1 ( 1107) FDWNKRVNVIKDVANALCYMHHDCSPPIVHRDISSKNILLDSECVGHVSDFGTAKLL 1
Medtr0400s0040.1 ( 977) FDWNKRVNIIKDIANALFYLHHDCSPPIVHRDISSKNVILDLEYVAHVSDFGTSKFL 1
Medtr0365s0030.1 ( 977) FDWNKRVNIIKDIANALFYLHHDCSPPIVHRDISSKNVILDLEYVAHVSDFGTSKFL 1
Medtr7g081410.1 ( 865) FDWEKRVNVVKGVANALSYLHHDCSPPIIHRDISSKNVLLNLDYEAHVSDFGTAKFL 1
Medtr1g039240.1 ( 977) FDWSRRVNIIKDIANALFYLHHDCSPPIVHRDISSKNVILDLECVAHVSDFGTSKFL 1
Medtr7g446160.1 ( 806) FGWKKRVNVIKDIANALCYMHHDCTPPIVHRDISSKNILLDLEYVACVSDFGTAKLL 1
Medtr1g097160.1 ( 400) LDWPTRKRIALGSARGLSYLHDHCDPKIIHRDVKAANILLDEEFEAVVGDFGLAKLM 1
Medtr5g033820.1 ( 398) LDWTRRKRIALGTARGLVYLHEQCDPKIIHRDVKAANILLDEDFEAVVGDFGLAKLL 1
Medtr5g014720.1 ( 802) LDWSKRFGIALGAAKGLAYLHHDCVPAIVHRDVKSNNILLDHDFVPRVADFGLAKTL 1
Medtr4g036695.1 ( 590) SDWVTRYKIALGVAHGISYLHHDCNPVVVHRDIKPSNILLDGQMEAKVADFGIAKLI 1
Medtr1g039310.1 ( 974) FDWNKRVKSIKDVANALYYMHHDRSPAIVHRDISSKNIVLDLEYVAHVSDFGTAKFL 1
Medtr4g036505.1 ( 793) FDWSTRYKIALGVAQAICYLHHDCAPPIVHRDLKPNNILLDGDMKVRVADFELAKLI 1
Medtr8g014760.1 ( 655) LSWNERLNIAVDTAHGLDYLHNGCKPPIMHRDLKPSNILLDENFHAKIADFGLSRAF 1
Medtr2g008400.1 ( 391) LDWPMRKNIGLGAAKGLAYLHDHCDPKVIHRDVKAANILLDEEFEAVVGDFGLAKLM 1
Medtr2g437730.1 ( 951) LDWDTRFKIALGLAQGMEYLHHDCVPKIIHRDIKSSNILLDSNMDAHLGDFGLAKAI 1
Medtr2g016500.1 ( 394) LDWDRRMRIAVGAARGLLYLHEQCNPKIIHRDVKAANILLDESFEAVVGDFGLAKLL 1
Medtr8g047230.1 ( 794) FKWRKRVNTIKGVAFALSYLHHDCTAPIVHRDVSTSNILLNSEWQASVCDFGTARLL 1
Medtr8g047160.1 ( 450) FKWRKRVNTIKGVAFALSYLHHDCTAPIVHRDVSTSNILLNSEWQASVCDFGTARLL 1
Medtr8g469780.1 ( 613) LSFLQRLNIMIDVASALEYLHHGSSMPVVHCDLKPSNVLLDENMVAHVSDFGIAKLM 1
Medtr8g014930.1 ( 658) LNWNERLNIAVDAAHGLDYLHNGCKPPTMHRDLKPSNILLDENMHAKIADFGLSRAF 1
Medtr4g037720.1 ( 767) LDWSKRFDIVKGVASALSYMHHDCSPALIHRDISSKNVLLSKNLEAHVSDFGTARFL 1
Medtr3g075440.1 ( 445) LDWLARHKIALGIAAGLEYLHTSHSPRIIHRDLKPANVLLDDEMEARIADFGLAKAM 1
Medtr8g015190.1 ( 684) LKWNERLKIAVDAAHGLEYLHNGCKPAIMHRDLKPTNILLDENKHAKIADFGLSRAF 1
Medtr8g470560.1 ( 636) LSFLQRLNIMIDVASALEYLHRGSSIPVVHCDLKPSNVLLDENMVAHVSDFGIAKLM 1
Medtr3g090480.1 ( 861) LDWDARYKIILGTAHGLEYLHHDCIPPIVHRDVKANNILVGQQFEAFLADFGLAKLV 1
Medtr3g009400.1 ( 1000) LAWETRKKIALGSARGLAFLHHSCIPHIIHRDMKSSNILLDENFEARVSDFGMARLV 1
Medtr2g005810.1 ( 782) LSWNFRYKISIDSAKGLCYLHHDCSPLILHRDVKSNNILLSSNFEAHVADFGLAKFL 1
Medtr7g010010.1 ( 535) FNWRKRVNVIKGVAFGLSYLHHDCTPAIVHRDVSTGNILLNSEWKPSVSDFGTSRIL 1
Medtr2g016530.1 ( 1026) LGFLQRLTIMIDVASALEYLHHGSSIPVVHCDLKPSNVLLDENMVAHVSDFGISKLL 1
Medtr8g010180.1 ( 400) LDWPSRLKIAIGAAKGFAWLHHSCNPRIIHRNISSKCILLDADFEPKISDFGLARLM 1
Medtr8g461110.1 ( 782) LNWSTRYDICMGVARGLTYLHEESRLRIVHRDVKASNILLDSELVPKISDFGLAKLY 1
Medtr5g026200.1 ( 662) LDLDQRLNIIIDVASALHYLHRECEQLVLHCDLKPSNVLLDDDMVAHVSDFGIARLV 1
Medtr2g073640.1 ( 764) LDWSPRKKICVGIARGLAYLHEESRLKVVHRDIKATNVLLDKDLDPKISDFGLARLD 1
Medtr8g089200.1 ( 817) LNLMERLNIVIDVALALDYLHNDSETPIVHCDLKPSNILLDEDMTAKVGDFGLARLL 1
Medtr7g057170.1 ( 710) LSWIRRLKIAVDAAKGLDYLHNGSEPRIIHRDVKCSNILLDMDLNAKVCDFGLSKQV 1
Medtr2g074840.1 ( 758) LDWSRRQKICVGIAKGLAYLHEESRLKVVHRDIKATNVLLDTNLDPKISDFGLAKLD 1
Medtr2g072640.1 ( 534) LSLTQRVDIALDVAHALDYLHNGTENVVVHCDVKPNNVLLDDDMVAHLGDFGLARLI 1
Medtr7g013350.1 ( 214) PHWRKRINIVKGVASALSYLHHDFTFPIVHRDVSTSNIFLNSEWQPSVSDFGIARLL 1
Medtr7g022160.1 ( 825) LSWPNRFKILLGTAKGLAHLHHSFRPPIIHYNIKPSNILLDENFNAKISDFGLARLL 1
Medtr1g088940.1 ( 810) LKLEKRLENVNGIASALHYLHNECEKPIVHCDLKPSNVLLEDDMVAHVSDFGLARLV 1
Medtr7g117520.1 ( 513) LIWNSRVKIALGTARALEYLHEVCSPSVVHKNIKSANILLDAELNPHLSDCGLASYI 1
Medtr5g082460.1 ( 803) LNLRQRLSVALDVAHALDYLHHNSHEAVVHCDIKPSNVLLDDDIIAYLGDFGLARFL 1
Medtr4g014350.1 ( 510) LSWSTRLRIAKGIARGLSYLHEFSPRKFVHGDIKPTNILLDNDLEPYISDFGLNRLI 1
Medtr8g023560.1 ( 508) LIWNSRVKVALGIARALEYLHEICSPSVVHKNIKAANILLDADLNPHLSDSGLASYI 1
Medtr7g074010.1 ( 717) LSFFMRLRIAMGASKGILYLHTEANPPIYHRDIKASNILLDLKFTAKVADFGLSRLI 1
Medtr8g106100.1 ( 675) LEWKTRLSIALDVARGIEYLHGLTQQIFIHRDIKPSNILLGEDMRAKVSDFGLVRLA 1
Medtr1g053525.1 ( 478) LSWGLRLRIALGVAQAIDYLHSTFSPPVTHGNLKAANILLNENLMARVSDCGLAILK 1
Medtr4g065087.1 ( 474) MGWLTRHRIAVGIARGLAYLHHAGSKPVVHGHLVTSNILLTDNFEPRISDFGLRIHS 1
//
--------------------------------------------------------------------------------
--------------------------------------------------------------------------------
	Motif LDWNKRLNIALGVARALEYLHHDCSPPIVHRDIKPSNILLDEEFVAHVSDFGLAKLL MEME-1 position-specific scoring matrix
--------------------------------------------------------------------------------
log-odds matrix: alength= 20 w= 57 n= 272095 bayes= 12.4096 E= 1.2e-1555
-447 -479 -686 -609 238 -700 -554 -301 -605 232 21 -721 -132 -488 -511 -245 -495 -327 -422 -437
-85 -535 334 -102 -592 -26 -16 -84 57 -640 -483 42 -485 -299 -344 95 -362 -530 -541 -460
-420 -418 -491 -497 39 -536 -406 -461 -493 -97 -314 -560 -540 -418 -400 -564 -473 -412 646 -169
-175 -418 84 41 -119 -168 -236 -174 -9 -58 -3 147 69 -148 149 58 -17 -131 -379 -327
17 -419 -235 74 -119 -375 -235 -437 235 -257 87 -157 -111 188 149 -65 174 -344 -379 -327
-712 -696 -774 -834 -847 -755 -651 -890 -612 -889 -806 -841 -737 -664 487 -851 -779 -870 -664 -770
-229 -297 -528 -459 80 -483 68 -113 78 114 22 -521 -476 -61 -380 -434 -282 236 -321 180
-371 -562 58 -109 -638 -165 -350 -678 251 -692 -544 225 -517 -332 198 -119 -116 -586 -581 -493
-264 -337 -417 -417 -313 -499 -442 340 -393 -158 -89 -282 -478 -380 -377 -297 -110 135 -350 -317
337 169 -526 -459 -321 -180 -398 184 -447 -209 154 -524 -480 -386 -384 -210 -284 92 -328 -319
-309 -369 -613 -545 -371 -573 -484 105 238 126 102 -197 -561 -465 -460 -527 -362 155 -404 -396
-733 -774 328 -824 -897 301 -756 -1029 -849 -988 -939 -787 -789 -792 -781 -838 -804 -930 -761 -824
190 -374 -627 -567 -417 -582 -516 167 -558 -233 -279 -631 -579 -500 -499 -78 98 295 -446 -430
454 -411 -703 -708 -716 -469 -681 -732 -741 -773 -601 -701 -585 -613 -631 -205 -435 -523 -657 -703
-64 -458 -288 -221 31 -419 244 -477 156 -262 -328 110 -406 101 260 41 -284 -386 -415 -369
358 -456 -732 -750 -756 277 -711 -782 -781 -818 -651 -739 -618 -652 -668 -485 -478 -575 -686 -737
-441 -471 -669 -591 -103 -694 -548 46 -588 262 22 -709 -588 -472 -493 -656 -486 -316 -421 -456
186 235 157 189 31 -393 72 -363 -204 -169 -256 -339 -378 -175 -203 74 -91 -116 -364 49
-649 -600 -743 -751 -68 -767 -16 -651 -713 -626 -540 -699 -736 -585 -601 -731 -667 -610 114 511
-541 -557 -825 -751 -367 -816 -670 -342 -748 268 228 -856 -714 -595 -641 -809 -590 -385 -480 -526
-849 -805 -831 -937 -895 -800 541 -1055 -927 -1001 -972 -974 -811 -860 -814 -971 -891 -976 -761 -824
-404 -564 8 162 -629 -166 446 -732 -416 -733 -593 87 -532 -346 21 -202 -29 -637 -581 -452
-49 -418 310 123 -119 99 73 -174 -175 -257 -287 -157 -361 56 -178 -30 -89 -131 -379 -327
-55 512 -601 -627 40 -168 -25 -634 -644 -693 -532 -617 -560 -553 -77 99 -24 -481 -614 -630
-49 -418 47 101 -435 -375 -11 -86 33 -454 -287 0 -111 -13 121 168 95 -49 -379 -327
-3 -435 -395 -138 -140 -461 -397 -105 -62 -145 -29 -213 392 14 -88 -390 -130 -404 -492 -491
132 -432 -393 -363 -495 -462 -45 -191 128 -195 -391 -497 356 -314 96 -140 -340 -67 -481 -476
-358 -412 -548 -545 -43 -623 -575 322 -526 -196 -208 -609 -598 -511 -510 -572 -141 219 -479 -442
-374 -425 -691 -641 -461 -680 -610 191 -640 -159 153 -715 -653 -587 -585 -643 -121 340 -530 -45
-849 -805 -831 -937 -895 -800 541 -1055 -927 -1001 -972 -974 -811 -860 -814 -971 -891 -976 -761 -824
-401 303 -544 -430 -647 -41 -354 -594 -4 -599 -458 -505 -550 -263 437 -534 -448 -532 -466 -53
-298 -415 432 -130 -485 -421 -101 -492 -417 -556 -411 -32 -494 -348 -373 -416 -396 -422 -400 -394
-485 -504 -821 -785 -466 -828 -783 266 -792 91 8 -862 -772 -707 -744 -820 -537 233 -599 -606
-316 -487 -597 -522 -713 -524 -479 -668 362 -692 -541 -581 -599 -376 -267 154 -460 -143 -591 -593
243 25 -697 -700 -710 -453 -674 -724 -735 -767 -591 -686 288 -599 -622 166 102 -513 -654 -698
194 -465 -323 -427 -673 -166 -429 -710 198 -736 -579 39 -542 -415 -449 202 69 -558 -619 -561
-534 8 -476 -654 -663 -612 -392 -650 -593 -754 -601 364 -633 -518 -563 -525 -522 -634 -551 -594
-458 -478 -799 -775 -575 -819 -862 328 -789 -483 -409 -848 -784 -781 -785 -808 -511 254 -754 -670
-417 -449 -640 -562 -106 -668 -524 15 -559 264 -147 -681 -562 -448 -466 -627 -462 -122 -409 -440
-522 -545 -784 -720 -381 -781 -654 -340 -717 280 -228 -825 -693 -583 -617 -773 -573 -126 -489 -528
-313 -434 420 -84 -506 -151 -314 -517 -417 -578 -435 6 -501 -353 -384 -189 -184 -446 -423 -411
62 -419 137 244 -436 -86 -11 -438 -9 23 -3 -157 -360 -13 -177 58 -89 -345 -380 -327
-365 -686 275 276 -742 -486 -430 -700 -127 -719 -570 179 -525 43 -456 -216 -450 -579 -687 -586
-355 116 -638 -578 250 -602 -430 -141 -143 40 361 -624 -587 -481 -488 -557 -407 -298 301 236
-177 -420 48 235 -437 -377 126 -174 -10 -456 -3 0 -362 102 -33 -302 -17 234 -381 -328
414 -396 -698 -700 -709 -168 -674 -722 -736 -766 -591 -686 225 -600 -623 -422 -416 -140 -653 -698
-346 15 -463 -365 -114 -534 384 -496 226 -531 -384 -476 -529 -254 205 -36 -392 48 -435 55
-462 -482 -805 -778 -550 -823 -849 171 -792 -18 -389 -852 -783 -768 -780 -812 -515 354 -717 -659
230 178 -699 -702 -711 114 -675 -726 -738 -768 -592 -686 -568 -600 -624 250 -416 -514 -655 -699
-787 -783 453 -727 -884 -780 -765 -990 -880 -971 -909 -801 -798 -814 -784 -910 -848 -913 -748 -817
-311 38 -483 -480 434 -526 -444 -340 -505 -298 -248 -569 -460 -475 -463 -278 -443 -319 -204 -102
-279 -479 -390 -156 -608 372 -470 -628 -461 -699 -506 -462 -532 -476 -406 -456 -486 -529 -468 -521
-553 -566 -887 -816 -378 -854 -714 104 -813 211 19 -905 -760 -640 -703 -859 223 -369 -497 -545
411 -219 -474 -442 -465 -317 -469 -450 -462 -495 -333 -217 -517 -423 -98 87 -305 -116 -421 -469
-428 -590 -576 -422 -708 -587 -373 -82 324 -611 -464 -519 -591 -260 352 -133 -457 -537 -522 -520
101 -331 -533 -459 172 -523 -48 -123 -450 216 -126 -548 -472 -79 -372 -474 -125 -207 -325 35
-70 -301 -27 -455 37 -488 -393 115 -144 165 244 -524 -471 -374 -375 -218 -287 88 -321 -39
--------------------------------------------------------------------------------
--------------------------------------------------------------------------------
	Motif LDWNKRLNIALGVARALEYLHHDCSPPIVHRDIKPSNILLDEEFVAHVSDFGLAKLL MEME-1 position-specific probability matrix
--------------------------------------------------------------------------------
letter-probability matrix: alength= 20 w= 57 nsites= 50 E= 1.2e-1555
0.000000 0.000000 0.000000 0.000000 0.260000 0.000000 0.000000 0.000000 0.000000 0.680000 0.020000 0.000000 0.020000 0.000000 0.000000 0.020000 0.000000 0.000000 0.000000 0.000000
0.020000 0.000000 0.460000 0.020000 0.000000 0.060000 0.020000 0.040000 0.080000 0.000000 0.000000 0.100000 0.000000 0.000000 0.000000 0.200000 0.000000 0.000000 0.000000 0.000000
0.000000 0.000000 0.000000 0.000000 0.080000 0.000000 0.000000 0.000000 0.000000 0.100000 0.000000 0.000000 0.000000 0.000000 0.000000 0.000000 0.000000 0.000000 0.820000 0.000000
0.000000 0.000000 0.080000 0.060000 0.020000 0.020000 0.000000 0.020000 0.040000 0.100000 0.020000 0.240000 0.080000 0.000000 0.100000 0.160000 0.040000 0.020000 0.000000 0.000000
0.040000 0.000000 0.000000 0.080000 0.020000 0.000000 0.000000 0.000000 0.300000 0.020000 0.040000 0.020000 0.020000 0.120000 0.100000 0.060000 0.180000 0.000000 0.000000 0.000000
0.000000 0.000000 0.000000 0.000000 0.000000 0.000000 0.000000 0.000000 0.000000 0.000000 0.000000 0.000000 0.000000 0.000000 1.000000 0.000000 0.000000 0.000000 0.000000 0.000000
0.000000 0.000000 0.000000 0.000000 0.080000 0.000000 0.040000 0.020000 0.100000 0.320000 0.020000 0.000000 0.000000 0.020000 0.000000 0.000000 0.000000 0.300000 0.000000 0.100000
0.000000 0.000000 0.060000 0.020000 0.000000 0.020000 0.000000 0.000000 0.320000 0.000000 0.000000 0.380000 0.000000 0.000000 0.140000 0.040000 0.020000 0.000000 0.000000 0.000000
0.000000 0.000000 0.000000 0.000000 0.000000 0.000000 0.000000 0.780000 0.000000 0.000000 0.000000 0.020000 0.000000 0.000000 0.000000 0.020000 0.040000 0.140000 0.000000 0.000000
0.460000 0.060000 0.000000 0.000000 0.000000 0.020000 0.000000 0.260000 0.000000 0.020000 0.060000 0.000000 0.000000 0.000000 0.000000 0.020000 0.000000 0.100000 0.000000 0.000000
0.000000 0.000000 0.000000 0.000000 0.000000 0.000000 0.000000 0.140000 0.300000 0.340000 0.040000 0.020000 0.000000 0.000000 0.000000 0.000000 0.000000 0.160000 0.000000 0.000000
0.000000 0.000000 0.420000 0.000000 0.000000 0.580000 0.000000 0.000000 0.000000 0.000000 0.000000 0.000000 0.000000 0.000000 0.000000 0.000000 0.000000 0.000000 0.000000 0.000000
0.160000 0.000000 0.000000 0.000000 0.000000 0.000000 0.000000 0.220000 0.000000 0.020000 0.000000 0.000000 0.000000 0.000000 0.000000 0.060000 0.100000 0.440000 0.000000 0.000000
0.980000 0.000000 0.000000 0.000000 0.000000 0.000000 0.000000 0.000000 0.000000 0.000000 0.000000 0.000000 0.000000 0.000000 0.000000 0.020000 0.000000 0.000000 0.000000 0.000000
0.020000 0.000000 0.000000 0.000000 0.060000 0.000000 0.140000 0.000000 0.160000 0.020000 0.000000 0.180000 0.000000 0.060000 0.220000 0.140000 0.000000 0.000000 0.000000 0.000000
0.500000 0.000000 0.000000 0.000000 0.000000 0.500000 0.000000 0.000000 0.000000 0.000000 0.000000 0.000000 0.000000 0.000000 0.000000 0.000000 0.000000 0.000000 0.000000 0.000000
0.000000 0.000000 0.000000 0.000000 0.020000 0.000000 0.000000 0.100000 0.000000 0.860000 0.020000 0.000000 0.000000 0.000000 0.000000 0.000000 0.000000 0.000000 0.000000 0.000000
0.160000 0.100000 0.140000 0.200000 0.060000 0.000000 0.040000 0.000000 0.000000 0.040000 0.000000 0.000000 0.000000 0.000000 0.000000 0.180000 0.020000 0.020000 0.000000 0.040000
0.000000 0.000000 0.000000 0.000000 0.020000 0.000000 0.020000 0.000000 0.000000 0.000000 0.000000 0.000000 0.000000 0.000000 0.000000 0.000000 0.000000 0.000000 0.020000 0.940000
0.000000 0.000000 0.000000 0.000000 0.000000 0.000000 0.000000 0.000000 0.000000 0.900000 0.100000 0.000000 0.000000 0.000000 0.000000 0.000000 0.000000 0.000000 0.000000 0.000000
0.000000 0.000000 0.000000 0.000000 0.000000 0.000000 1.000000 0.000000 0.000000 0.000000 0.000000 0.000000 0.000000 0.000000 0.000000 0.000000 0.000000 0.000000 0.000000 0.000000
0.000000 0.000000 0.040000 0.160000 0.000000 0.020000 0.540000 0.000000 0.000000 0.000000 0.000000 0.140000 0.000000 0.000000 0.040000 0.020000 0.040000 0.000000 0.000000 0.000000
0.020000 0.000000 0.420000 0.120000 0.020000 0.160000 0.040000 0.020000 0.000000 0.020000 0.000000 0.020000 0.000000 0.040000 0.000000 0.080000 0.020000 0.020000 0.000000 0.000000
0.020000 0.620000 0.000000 0.000000 0.060000 0.020000 0.020000 0.000000 0.000000 0.000000 0.000000 0.000000 0.000000 0.000000 0.020000 0.200000 0.040000 0.000000 0.000000 0.000000
0.020000 0.000000 0.060000 0.100000 0.000000 0.000000 0.020000 0.040000 0.060000 0.000000 0.000000 0.080000 0.020000 0.020000 0.080000 0.360000 0.100000 0.040000 0.000000 0.000000
0.040000 0.000000 0.000000 0.020000 0.020000 0.000000 0.000000 0.040000 0.040000 0.060000 0.020000 0.020000 0.660000 0.040000 0.020000 0.000000 0.020000 0.000000 0.000000 0.000000
0.120000 0.000000 0.000000 0.000000 0.000000 0.000000 0.020000 0.020000 0.160000 0.040000 0.000000 0.000000 0.480000 0.000000 0.080000 0.040000 0.000000 0.040000 0.000000 0.000000
0.000000 0.000000 0.000000 0.000000 0.040000 0.000000 0.000000 0.640000 0.000000 0.020000 0.000000 0.000000 0.000000 0.000000 0.000000 0.000000 0.020000 0.280000 0.000000 0.000000
0.000000 0.000000 0.000000 0.000000 0.000000 0.000000 0.000000 0.260000 0.000000 0.040000 0.060000 0.000000 0.000000 0.000000 0.000000 0.000000 0.020000 0.600000 0.000000 0.020000
0.000000 0.000000 0.000000 0.000000 0.000000 0.000000 1.000000 0.000000 0.000000 0.000000 0.000000 0.000000 0.000000 0.000000 0.000000 0.000000 0.000000 0.000000 0.000000 0.000000
0.000000 0.160000 0.000000 0.000000 0.000000 0.060000 0.000000 0.000000 0.040000 0.000000 0.000000 0.000000 0.000000 0.000000 0.720000 0.000000 0.000000 0.000000 0.000000 0.020000
0.000000 0.000000 0.880000 0.000000 0.000000 0.000000 0.020000 0.000000 0.000000 0.000000 0.000000 0.100000 0.000000 0.000000 0.000000 0.000000 0.000000 0.000000 0.000000 0.000000
0.000000 0.000000 0.000000 0.000000 0.000000 0.000000 0.000000 0.440000 0.000000 0.260000 0.020000 0.000000 0.000000 0.000000 0.000000 0.000000 0.000000 0.280000 0.000000 0.000000
0.000000 0.000000 0.000000 0.000000 0.000000 0.000000 0.000000 0.000000 0.680000 0.000000 0.000000 0.000000 0.000000 0.000000 0.000000 0.300000 0.000000 0.020000 0.000000 0.000000
0.220000 0.020000 0.000000 0.000000 0.000000 0.000000 0.000000 0.000000 0.000000 0.000000 0.000000 0.000000 0.340000 0.000000 0.000000 0.320000 0.100000 0.000000 0.000000 0.000000
0.160000 0.000000 0.000000 0.000000 0.000000 0.020000 0.000000 0.000000 0.220000 0.000000 0.000000 0.100000 0.000000 0.000000 0.000000 0.420000 0.080000 0.000000 0.000000 0.000000
0.000000 0.020000 0.000000 0.000000 0.000000 0.000000 0.000000 0.000000 0.000000 0.000000 0.000000 0.980000 0.000000 0.000000 0.000000 0.000000 0.000000 0.000000 0.000000 0.000000
0.000000 0.000000 0.000000 0.000000 0.000000 0.000000 0.000000 0.680000 0.000000 0.000000 0.000000 0.000000 0.000000 0.000000 0.000000 0.000000 0.000000 0.320000 0.000000 0.000000
0.000000 0.000000 0.000000 0.000000 0.020000 0.000000 0.000000 0.080000 0.000000 0.880000 0.000000 0.000000 0.000000 0.000000 0.000000 0.000000 0.000000 0.020000 0.000000 0.000000
0.000000 0.000000 0.000000 0.000000 0.000000 0.000000 0.000000 0.000000 0.000000 0.980000 0.000000 0.000000 0.000000 0.000000 0.000000 0.000000 0.000000 0.020000 0.000000 0.000000
0.000000 0.000000 0.760000 0.020000 0.000000 0.040000 0.000000 0.000000 0.000000 0.000000 0.000000 0.120000 0.000000 0.000000 0.000000 0.040000 0.020000 0.000000 0.000000 0.000000
0.060000 0.000000 0.120000 0.300000 0.000000 0.040000 0.020000 0.000000 0.040000 0.180000 0.020000 0.020000 0.000000 0.020000 0.000000 0.160000 0.020000 0.000000 0.000000 0.000000
0.000000 0.000000 0.300000 0.340000 0.000000 0.000000 0.000000 0.000000 0.020000 0.000000 0.000000 0.280000 0.000000 0.040000 0.000000 0.020000 0.000000 0.000000 0.000000 0.000000
0.000000 0.040000 0.000000 0.000000 0.260000 0.000000 0.000000 0.020000 0.020000 0.180000 0.260000 0.000000 0.000000 0.000000 0.000000 0.000000 0.000000 0.000000 0.080000 0.140000
0.000000 0.000000 0.060000 0.280000 0.000000 0.000000 0.060000 0.020000 0.040000 0.000000 0.020000 0.080000 0.000000 0.060000 0.020000 0.000000 0.040000 0.320000 0.000000 0.000000
0.740000 0.000000 0.000000 0.000000 0.000000 0.020000 0.000000 0.000000 0.000000 0.000000 0.000000 0.000000 0.220000 0.000000 0.000000 0.000000 0.000000 0.020000 0.000000 0.000000
0.000000 0.020000 0.000000 0.000000 0.020000 0.000000 0.360000 0.000000 0.260000 0.000000 0.000000 0.000000 0.000000 0.000000 0.140000 0.080000 0.000000 0.080000 0.000000 0.040000
0.000000 0.000000 0.000000 0.000000 0.000000 0.000000 0.000000 0.220000 0.000000 0.120000 0.000000 0.000000 0.000000 0.000000 0.000000 0.000000 0.000000 0.660000 0.000000 0.000000
0.200000 0.060000 0.000000 0.000000 0.000000 0.160000 0.000000 0.000000 0.000000 0.000000 0.000000 0.000000 0.000000 0.000000 0.000000 0.580000 0.000000 0.000000 0.000000 0.000000
0.000000 0.000000 1.000000 0.000000 0.000000 0.000000 0.000000 0.000000 0.000000 0.000000 0.000000 0.000000 0.000000 0.000000 0.000000 0.000000 0.000000 0.000000 0.000000 0.000000
0.000000 0.040000 0.000000 0.000000 0.940000 0.000000 0.000000 0.000000 0.000000 0.000000 0.000000 0.000000 0.000000 0.000000 0.000000 0.020000 0.000000 0.000000 0.000000 0.000000
0.000000 0.000000 0.000000 0.020000 0.000000 0.980000 0.000000 0.000000 0.000000 0.000000 0.000000 0.000000 0.000000 0.000000 0.000000 0.000000 0.000000 0.000000 0.000000 0.000000
0.000000 0.000000 0.000000 0.000000 0.000000 0.000000 0.000000 0.140000 0.000000 0.600000 0.020000 0.000000 0.000000 0.000000 0.000000 0.000000 0.240000 0.000000 0.000000 0.000000
0.720000 0.000000 0.000000 0.000000 0.000000 0.000000 0.000000 0.000000 0.000000 0.000000 0.000000 0.020000 0.000000 0.000000 0.020000 0.220000 0.000000 0.020000 0.000000 0.000000
0.000000 0.000000 0.000000 0.000000 0.000000 0.000000 0.000000 0.040000 0.520000 0.000000 0.000000 0.000000 0.000000 0.000000 0.400000 0.040000 0.000000 0.000000 0.000000 0.000000
0.100000 0.000000 0.000000 0.000000 0.180000 0.000000 0.020000 0.020000 0.000000 0.600000 0.000000 0.000000 0.000000 0.020000 0.000000 0.000000 0.020000 0.000000 0.000000 0.040000
0.020000 0.000000 0.040000 0.000000 0.060000 0.000000 0.000000 0.160000 0.020000 0.440000 0.120000 0.000000 0.000000 0.000000 0.000000 0.020000 0.000000 0.100000 0.000000 0.020000
--------------------------------------------------------------------------------
--------------------------------------------------------------------------------
	Motif LDWNKRLNIALGVARALEYLHHDCSPPIVHRDIKPSNILLDEEFVAHVSDFGLAKLL MEME-1 regular expression
--------------------------------------------------------------------------------
[LF][DS]WNKR[LV][NK]I[AI][LK][GD][VI]AR[AG]LEYLHHD[CS]SPP[IV][VI]HRD[IVL][KS][PSA][SK]N[IV]LLDE[EDN][FM][VE][AP][HK][VI][SA]DFG[LT][AS][KR]LL
--------------------------------------------------------------------------------
Time 12474.08 secs.
********************************************************************************
********************************************************************************
MOTIF VKVLNLQKKGAHKSFIAECNALKNIRHRNLVKILTCCSSTDYKGZEFKALVFEYMKNGSLEQWLHP MEME-2	width = 66 sites = 44 llr = 6926 E-value = 3.3e-2275
********************************************************************************
--------------------------------------------------------------------------------
	Motif VKVLNLQKKGAHKSFIAECNALKNIRHRNLVKILTCCSSTDYKGZEFKALVFEYMKNGSLEQWLHP MEME-2 Description
--------------------------------------------------------------------------------
Simplified A ::::::::::91::::5:::9:::::::::::::::::::::::::::a:::::::::::::::::
pos.-specific C ::::::::::::::::::a::::::::::::::::8a:::::::::::::::::::::::::::::
probability D ::::1:::::::::::::::::::::::::::::::::::8:::23::::::2::::::::1:::2
matrix E ::::::2::::::::::a:1::::::::::::::::::::::::26::::::8:::::::a1::::
F :::1::::::::::a::::::1:::::::::::::::::::1::::a::::8:3::::::::::::
G :::::::::a::::::::::::2::::::::::::::::::::9:::::::::::::a:::::::1
H :::::::::::6::::::::::::::a::::::::::::::1::::::::::::::::::::::9:
I 3::::::::::::::6::::::::6:::::::62:::::2:::::::::3::::::::::::::::
K :a::::155:::9::::::1::72:3:::::a::::::::::8::::a:::::::41::::2::::
L :::9:a:::::::::1:::::9:::::::a::18:::::::::::::::7:::::::::a::2a::
M ::::::::::::::::::::::::3:::::::::::::::::::::::::::::9:::::::::::
N ::::8::11::::::::::8:::7::::a:::::::::::2:2:1::::::::::18:1::1::::
P :::::::::::::::::::::::::::::::::::::::::::::::::::::::3:::::::::6
Q ::::::51::::::::::::::::::::::::::::::::::::4::::::::::::::::4:::1
R ::::::::3:::::::::::::1::7:a::::::::::::::::::::::::::::::::::::::
S :::::::::::1:a:::::::::::::::::::::1:aa::::::::::::::::1::9:::::::
T :::::::2:::1::::::::::::::::::::::a::::5::::::::::::::::::::::::::
V 7:a::::::::::::14:::::::1:::::9:3::::::3::::::::::a:::::::::::::::
W ::::::::::::::::::::::::::::::::::::::::::::::::::::::::::::::7:::
Y :::::::::::::::::::::::::::::::::::::::::8:::::::::1:7::::::::::1:
bits 6.7
6
5.4 * * *
4.7 * * ** ** * * * *
Relative 4.0 ** * * * ** * *** ** *** ** *** * ** * * *
Entropy 3.4 *** * ** *** ** * **** ** ***** **** **** ***** * * * *
(227.1 bits) 2.7 ******* ****** ***************** ********** **** ***** ***** ****
2.0 ******************************************************************
1.3 ******************************************************************
0.7 ******************************************************************
0.0 ------------------------------------------------------------------
Multilevel VKVLNLQKKGAHKSFIAECNALKNIRHRNLVKILTCCSSTDYKGQEFKALVFEYMKNGSLEQWLHP
consensus I ETR V GKMK VI V ED I F P KL
sequence
--------------------------------------------------------------------------------
--------------------------------------------------------------------------------
	Motif VKVLNLQKKGAHKSFIAECNALKNIRHRNLVKILTCCSSTDYKGZEFKALVFEYMKNGSLEQWLHP MEME-2 sites sorted by position p-value
--------------------------------------------------------------------------------
Sequence name Start P-value Site
------------- ----- --------- ------------------------------------------------------------------
Medtr6g036840.1 743 6.35e-81 NIVSEDNVVA VKVLNLQKKGAHKSFIVECNALKNIRHRNLVKVLTCCSSTNYKGQEFKALVFEYMKNGSLEQWLHP ETLNANPPTT
Medtr5g019070.1 731 1.99e-80 NLESEDKVVA VKVMNLQKKGAHKSFIAECNALKNIRHRNLVKILTCCSSTDYKGQEFKALVFEYMNNGSLEQWLHP RSVNVENQRT
Medtr6g036790.1 718 2.49e-80 NIVSEDNVVA VKVLNLQTKGAHKSFIVECNALKNIRHRNLVKVLTCCSSTNYKGQEFKALVFEYMKNGSLEQWLHP ETLNANPPTT
Medtr5g025860.1 711 1.37e-79 NLVSEDNVVA VKVLNLQKKGAHKSFIVECNALKNIRHRNLVKVLTCCSSTDYKGQEFKALVFEYMKNGSLDQWLHP EILNAEPPTT
Medtr5g026010.1 730 3.79e-79 NLASEDKFVA IKVLNLQNKGAHKSFIVECNALKNMRHRNLVKVLTCCSSTDYKGQEFKALVFEYMNNGSLEQWLHP GIMNAGIQRL
Medtr6g036780.1 705 3.13e-78 NIVSEDNVVA VKVLNLQKKGAHKSFILECNALKNIRHRNLVKVLTCCSSTNYKGQEFKALVFEYMKNGSLEQWLHP ETLNANPPTT
Medtr2g040910.1 743 3.77e-78 NIVSEDNVVA VKVLNLHKKGAHKSFVVECNALKNIRHRNLVKVLTCCSSTNYKGQEFKALVFEYMKNGSLEQWLHP ETLNANPPTT
Medtr6g036870.1 706 6.54e-78 NIVSEDNVVA VKVLNLQKKGAHKSFIVECNALKNIRHRNLVKVLTCCSSTNNKGQEFKALVFEYMKNGSLEQWLHP ETLNANPPTT
Medtr6g036890.1 708 1.27e-76 NIVSEDNVVA IKVLNLQKKGAHKSFIVECNALKNIRHRNLVRVLTCCSSTNYKGQEFKALVFEYMENGSLEQWLHP QILNASPPTT
Medtr5g026000.1 730 4.74e-76 NLASEDKVVA IKVLNLQKKGSHKSFVVECNALKNMRHRNLVKVLTCCSSTDYKGQEFKALVFEYMNNGNLEQWLHP GIMNAGIQRM
Medtr5g025950.1 743 2.34e-75 NLVSEDNVVA IKVFNLQNNGAHKSFIVECNALKFIRHRNLVKILTCCSSTDYKGQEFKALVFDYMKNGSLEQWLHP KVLNEEHTAT
Medtr5g026760.1 427 3.19e-75 NLVSEGNVVA VKVFNLQNNGASKSFIVECNALKNIRHRNLVKVLTCCSSTDYKGEEFKALVFDYMKNGSLEQWLHP EILNSEHPKT
Medtr5g026150.1 712 5.08e-75 NLVTEDNVVA VKVLNLKKKGAHKSFIVECNALKNIRHRNLVKILTCCSSTDYKGQTFKALVFDYMKNGSLEQWLHL EILNADHPRT
Medtr5g024450.1 748 1.72e-74 NIVSQDKVVA IKVLNLKKKGAHKSFIAECNALKNIRHRNLVKVITCCSSIDYKGGEFKALVFDYMKNGSLEQWLYP WTVDSEYPRT
Medtr5g025930.1 714 2.32e-74 NLVSEDNVVA VKVLNLQKKGAHKNFIVECNALKTIRHRNLVQVLTCCSSTDYKGQEFKALVFDYMKNGSLEQWLHP EILNAEPPTT
Medtr5g025180.1 434 5.64e-74 NLVSEVNVVA VKVLNLQKNGASKSFIVECNALKNIRHRNSVKVLTCCSSTNYKGQEFKALVFYYMKNGSLEQWLHP EILNSEHPKT
Medtr5g026200.1 586 1.17e-73 NLVSEDNIVA IKVFNLQNNGAHKSFIVECNALKNIQHRNLVKILTCCSSTDYKGQEFKALVFDYMKNGSLERWLHP RNLNAETPTT
Medtr5g025850.1 724 2.08e-73 NLMSEDKVIA VKVLDLEKNGAHKSFITECNALKNIRHRNLVKILTCCSSIDYKGQEFKALVFEYMKNGSLENWLHS RMMNVEQPRA
Medtr5g044680.1 742 3.20e-73 NLMSEDKVIA VKVLNLEKKGAHKSFITECNALKNIRHRNLVKILTCCSSIDNKGLEFKALVFEYMRNGSLEQWLHP GTMNADHPRT
Medtr5g025840.1 700 7.46e-73 TLESVGGDVA IKVLNLKKKGVHKSFIAECNALKNIRHRNLVKILTCCSSTDYKGSEFKALVFEYMRNGNLENWLHP TTGITDQPIS
Medtr5g025890.1 739 2.26e-72 ILVSQDKSVA IKVLNLKKKGADKSFIAECNALKNVRHRNLAKILTCCSGTDYKGQEFKALVFDYMKNGSLEQWLHP WNVNSEHPRT
Medtr1g088930.1 740 2.98e-72 RLNSEERVVA VKVLNLQKKGAHKSFLAECNAFRNIRHRNLVKIITCCSSVDHKGDDFKAIVYEYMKNGSLEEWLHQ NAEHQRTLKF
Medtr5g026160.1 718 3.42e-72 NLVSENNAVA VKVLNLQKKGAHKSFIVECNVLKNIRHRNLVKILTCCSSIDYKVQEFKALVFYYIKNGSLEQWLHP EFLNEEHPKT
Medtr1g088935.1 562 3.34e-71 RLNSEERVVA VKVLNLQKKGAHKSFLAECNAFRNIRHRNLVKIITCCSSVDHKGDDFKAIVYEYMTNGSLEEWLHQ NAEHQRTLKF
Medtr1g088940.1 737 3.34e-71 RLNSEERVVA VKVLNLQKKGAHKSFLAECNAFRNIRHRNLVKIITCCSSVDHKGDDFKAIVYEYMTNGSLEEWLHQ NAEQQRTLKL
Medtr8g068540.1 739 2.67e-70 ILESEERVVA IKVLNLQVRGAHKSFIAECNALKSIRHRNLVKILTCCSSMDYNGNEFKALVFEYMENGSLDKWLHP DFNIGDEPSL
Medtr3g070220.1 733 1.22e-69 TLEFEDTVVA IKVLKLHKKGAHKSFLAECNALKNIRHRNLVKILTSCSSTDFKDQEFKALVFEYMKNGSLESWLHP AKEIAGPEKT
Medtr5g082920.1 736 1.56e-69 SLLNFERPIV VKVLNLETRGATKSFIAECNALGKMKHRNLVKILTCCSSVDYNGEDFKAIVFEFMSNGSLEKLLHD NEGSGNFNLN
Medtr2g072640.1 460 1.43e-68 SLLYFERPIV VKVLNLQARGATKSFTAECKALGKMKHRNLVKILTCCSSVDYKGDEFKAIVFEFMPKGSLEKLLHD NEESGIHNLS
Medtr2g072620.1 429 1.43e-68 SLLYFERPIV VKVLNLQARGATKSFTAECKALGKMKHRNLVKILTCCSSVDYKGDEFKAIVFEFMPKGSLEKLLHD NEESGIHNLS
Medtr5g082270.1 738 2.31e-68 SLLNFEKPIV VKVLNLKTRGAAKSFKAECEALGKMKHRNLVKILTCCSSIDYKGEEFKAIVFEFMPKGSLEKLLHD NEGSGNHNLS
Medtr5g082290.1 733 8.59e-68 SILYFEKPIA VKVLNLETRGAAKSFIAECNALGKMKHRNLVKILTCCSSVDYNGEDFKAIVFEFMPSGNLENLLHG NEDHESRNLN
Medtr1g029930.1 612 1.55e-67 SLLYFERPIV VKVLNLETPGAVKSFVVECKALGNMKHRNLVKILTCCSSVDYKGEDFKAIVFEFMPNGSLENLLHG NKEHESRNLN
Medtr7g078340.1 663 3.51e-67 SLPNFRRPIA IKVLNLETRGAAKSFIAECKSLGKMKHRNLVKILTCCSSVDYKGEDFKAIVFEFMPNMSLEKMLHD NEGSGSHNLN
Medtr1g029940.1 662 4.43e-67 SLPSFERPIV VKVLNLETRGAAKSFMEECNALGKMKHRNLVKILTCCSSVDYNGEDFKAIVFEFMPKGSLEKILHD NEGSGIHNLS
Medtr8g066700.1 737 9.95e-67 ILESEGRVVA IKVLNLQIKGAHASFIAECNALKCIRHRNLVKILTCCSSMDFNGNEIKALVFEYMQNGSLEKWLYP HESEIDDQPS
Medtr5g082420.1 604 1.12e-66 SLLYFEKPIA VKVLNLETRGAAKSFMVECNALGKMKHRNLVKILTCCSSVDYNGEDFKAIVFEFMPSGNLENLLHG NEDHESRNLN
Medtr1g029950.1 315 9.44e-64 SLLNFEKPIV VKVLNLKTCGGAKSFKAEREALGKMKHRNLVKILTCCSSVDYKGEEFKAIVFEFMPKGSLEKLLHD KEGSGIHNLS
Medtr7g067530.1 717 4.13e-60 TLSSDGTTIA IKVLNLEQRGASKSFIDECNALKVIRHRNLLKIITAISSIDHQGKDFKALVYEFMSNGSLEDWLHP INQKKTLTFV
Medtr3g092390.1 751 1.97e-59 SYENQTTTLA VKVLDLQQSKASQSFSAECEALKNVRHRNLVKVITSCSSTDYKGDDFKALVLQFMPNGNLEMSLYP EDFESGSSLT
Medtr3g092420.1 706 1.97e-59 TFESQTTTLA VKVLDLQQSKASQSFSAECEALKNVRHRNLVKVITSCSSTDYKGDDFKALVLQFMPNGNLEMSLYP EDFESGSSLT
Medtr5g082460.1 729 1.25e-55 SLLKFEGPIV VKVLKLETRGASKSFVAECKVLEKMKHKNLLKLLTFCSSIDYNGEVFKAIVFEFMPMGSLEGLLHN NEHLESRNLN
Medtr8g089210.1 717 2.78e-51 HLSQGNSTTA VKVLDTLRTGSLKSFFAECEAMKNSRHRNLVKLITSCSSVDFRNNDFLALVYEYLSNGSLEDWIKG RKNHANGNGL
Medtr8g089200.1 742 9.58e-51 HLRQGNSTVA VKVLDTSRTGFLKSFFAECEAMKNSRHRNLVKLITSCSSVDFRNNDFLALVYEYLSKGSLEDWIKG RRNHANGNGL
--------------------------------------------------------------------------------
--------------------------------------------------------------------------------
	Motif VKVLNLQKKGAHKSFIAECNALKNIRHRNLVKILTCCSSTDYKGZEFKALVFEYMKNGSLEQWLHP MEME-2 block diagrams
--------------------------------------------------------------------------------
SEQUENCE NAME POSITION P-VALUE MOTIF DIAGRAM
------------- ---------------- -------------
Medtr6g036840.1 6.4e-81 742_[2]_220
Medtr5g019070.1 2e-80 730_[2]_223
Medtr6g036790.1 2.5e-80 717_[2]_220
Medtr5g025860.1 1.4e-79 710_[2]_220
Medtr5g026010.1 3.8e-79 729_[2]_223
Medtr6g036780.1 3.1e-78 704_[2]_221
Medtr2g040910.1 3.8e-78 742_[2]_220
Medtr6g036870.1 6.5e-78 705_[2]_155
Medtr6g036890.1 1.3e-76 707_[2]_222
Medtr5g026000.1 4.7e-76 729_[2]_219
Medtr5g025950.1 2.3e-75 742_[2]_249
Medtr5g026760.1 3.2e-75 426_[2]_141
Medtr5g026150.1 5.1e-75 711_[2]_319
Medtr5g024450.1 1.7e-74 747_[2]_235
Medtr5g025930.1 2.3e-74 713_[2]_386
Medtr5g025180.1 5.6e-74 433_[2]_160
Medtr5g026200.1 1.2e-73 585_[2]_213
Medtr5g025850.1 2.1e-73 723_[2]_222
Medtr5g044680.1 3.2e-73 741_[2]_227
Medtr5g025840.1 7.5e-73 699_[2]_228
Medtr5g025890.1 2.3e-72 738_[2]_214
Medtr1g088930.1 3e-72 739_[2]_212
Medtr5g026160.1 3.4e-72 717_[2]_227
Medtr1g088935.1 3.3e-71 561_[2]_214
Medtr1g088940.1 3.3e-71 736_[2]_217
Medtr8g068540.1 2.7e-70 738_[2]_217
Medtr3g070220.1 1.2e-69 732_[2]_225
Medtr5g082920.1 1.6e-69 735_[2]_210
Medtr2g072640.1 1.4e-68 459_[2]_213
Medtr2g072620.1 1.4e-68 428_[2]_213
Medtr5g082270.1 2.3e-68 737_[2]_205
Medtr5g082290.1 8.6e-68 732_[2]_212
Medtr1g029930.1 1.5e-67 611_[2]_121
Medtr7g078340.1 3.5e-67 662_[2]_211
Medtr1g029940.1 4.4e-67 661_[2]_211
Medtr8g066700.1 9.9e-67 736_[2]_209
Medtr5g082420.1 1.1e-66 603_[2]_212
Medtr1g029950.1 9.4e-64 314_[2]_210
Medtr7g067530.1 4.1e-60 716_[2]_222
Medtr3g092390.1 2e-59 750_[2]_229
Medtr3g092420.1 2e-59 705_[2]_229
Medtr5g082460.1 1.3e-55 728_[2]_209
Medtr8g089210.1 2.8e-51 716_[2]_212
Medtr8g089200.1 9.6e-51 741_[2]_217
--------------------------------------------------------------------------------
--------------------------------------------------------------------------------
	Motif VKVLNLQKKGAHKSFIAECNALKNIRHRNLVKILTCCSSTDYKGZEFKALVFEYMKNGSLEQWLHP MEME-2 in BLOCKS format
--------------------------------------------------------------------------------
BL MOTIF VKVLNLQKKGAHKSFIAECNALKNIRHRNLVKILTCCSSTDYKGZEFKALVFEYMKNGSLEQWLHP width=66 seqs=44
Medtr6g036840.1 ( 743) VKVLNLQKKGAHKSFIVECNALKNIRHRNLVKVLTCCSSTNYKGQEFKALVFEYMKNGSLEQWLHP 1
Medtr5g019070.1 ( 731) VKVMNLQKKGAHKSFIAECNALKNIRHRNLVKILTCCSSTDYKGQEFKALVFEYMNNGSLEQWLHP 1
Medtr6g036790.1 ( 718) VKVLNLQTKGAHKSFIVECNALKNIRHRNLVKVLTCCSSTNYKGQEFKALVFEYMKNGSLEQWLHP 1
Medtr5g025860.1 ( 711) VKVLNLQKKGAHKSFIVECNALKNIRHRNLVKVLTCCSSTDYKGQEFKALVFEYMKNGSLDQWLHP 1
Medtr5g026010.1 ( 730) IKVLNLQNKGAHKSFIVECNALKNMRHRNLVKVLTCCSSTDYKGQEFKALVFEYMNNGSLEQWLHP 1
Medtr6g036780.1 ( 705) VKVLNLQKKGAHKSFILECNALKNIRHRNLVKVLTCCSSTNYKGQEFKALVFEYMKNGSLEQWLHP 1
Medtr2g040910.1 ( 743) VKVLNLHKKGAHKSFVVECNALKNIRHRNLVKVLTCCSSTNYKGQEFKALVFEYMKNGSLEQWLHP 1
Medtr6g036870.1 ( 706) VKVLNLQKKGAHKSFIVECNALKNIRHRNLVKVLTCCSSTNNKGQEFKALVFEYMKNGSLEQWLHP 1
Medtr6g036890.1 ( 708) IKVLNLQKKGAHKSFIVECNALKNIRHRNLVRVLTCCSSTNYKGQEFKALVFEYMENGSLEQWLHP 1
Medtr5g026000.1 ( 730) IKVLNLQKKGSHKSFVVECNALKNMRHRNLVKVLTCCSSTDYKGQEFKALVFEYMNNGNLEQWLHP 1
Medtr5g025950.1 ( 743) IKVFNLQNNGAHKSFIVECNALKFIRHRNLVKILTCCSSTDYKGQEFKALVFDYMKNGSLEQWLHP 1
Medtr5g026760.1 ( 427) VKVFNLQNNGASKSFIVECNALKNIRHRNLVKVLTCCSSTDYKGEEFKALVFDYMKNGSLEQWLHP 1
Medtr5g026150.1 ( 712) VKVLNLKKKGAHKSFIVECNALKNIRHRNLVKILTCCSSTDYKGQTFKALVFDYMKNGSLEQWLHL 1
Medtr5g024450.1 ( 748) IKVLNLKKKGAHKSFIAECNALKNIRHRNLVKVITCCSSIDYKGGEFKALVFDYMKNGSLEQWLYP 1
Medtr5g025930.1 ( 714) VKVLNLQKKGAHKNFIVECNALKTIRHRNLVQVLTCCSSTDYKGQEFKALVFDYMKNGSLEQWLHP 1
Medtr5g025180.1 ( 434) VKVLNLQKNGASKSFIVECNALKNIRHRNSVKVLTCCSSTNYKGQEFKALVFYYMKNGSLEQWLHP 1
Medtr5g026200.1 ( 586) IKVFNLQNNGAHKSFIVECNALKNIQHRNLVKILTCCSSTDYKGQEFKALVFDYMKNGSLERWLHP 1
Medtr5g025850.1 ( 724) VKVLDLEKNGAHKSFITECNALKNIRHRNLVKILTCCSSIDYKGQEFKALVFEYMKNGSLENWLHS 1
Medtr5g044680.1 ( 742) VKVLNLEKKGAHKSFITECNALKNIRHRNLVKILTCCSSIDNKGLEFKALVFEYMRNGSLEQWLHP 1
Medtr5g025840.1 ( 700) IKVLNLKKKGVHKSFIAECNALKNIRHRNLVKILTCCSSTDYKGSEFKALVFEYMRNGNLENWLHP 1
Medtr5g025890.1 ( 739) IKVLNLKKKGADKSFIAECNALKNVRHRNLAKILTCCSGTDYKGQEFKALVFDYMKNGSLEQWLHP 1
Medtr1g088930.1 ( 740) VKVLNLQKKGAHKSFLAECNAFRNIRHRNLVKIITCCSSVDHKGDDFKAIVYEYMKNGSLEEWLHQ 1
Medtr5g026160.1 ( 718) VKVLNLQKKGAHKSFIVECNVLKNIRHRNLVKILTCCSSIDYKVQEFKALVFYYIKNGSLEQWLHP 1
Medtr1g088935.1 ( 562) VKVLNLQKKGAHKSFLAECNAFRNIRHRNLVKIITCCSSVDHKGDDFKAIVYEYMTNGSLEEWLHQ 1
Medtr1g088940.1 ( 737) VKVLNLQKKGAHKSFLAECNAFRNIRHRNLVKIITCCSSVDHKGDDFKAIVYEYMTNGSLEEWLHQ 1
Medtr8g068540.1 ( 739) IKVLNLQVRGAHKSFIAECNALKSIRHRNLVKILTCCSSMDYNGNEFKALVFEYMENGSLDKWLHP 1
Medtr3g070220.1 ( 733) IKVLKLHKKGAHKSFLAECNALKNIRHRNLVKILTSCSSTDFKDQEFKALVFEYMKNGSLESWLHP 1
Medtr5g082920.1 ( 736) VKVLNLETRGATKSFIAECNALGKMKHRNLVKILTCCSSVDYNGEDFKAIVFEFMSNGSLEKLLHD 1
Medtr2g072640.1 ( 460) VKVLNLQARGATKSFTAECKALGKMKHRNLVKILTCCSSVDYKGDEFKAIVFEFMPKGSLEKLLHD 1
Medtr2g072620.1 ( 429) VKVLNLQARGATKSFTAECKALGKMKHRNLVKILTCCSSVDYKGDEFKAIVFEFMPKGSLEKLLHD 1
Medtr5g082270.1 ( 738) VKVLNLKTRGAAKSFKAECEALGKMKHRNLVKILTCCSSIDYKGEEFKAIVFEFMPKGSLEKLLHD 1
Medtr5g082290.1 ( 733) VKVLNLETRGAAKSFIAECNALGKMKHRNLVKILTCCSSVDYNGEDFKAIVFEFMPSGNLENLLHG 1
Medtr1g029930.1 ( 612) VKVLNLETPGAVKSFVVECKALGNMKHRNLVKILTCCSSVDYKGEDFKAIVFEFMPNGSLENLLHG 1
Medtr7g078340.1 ( 663) IKVLNLETRGAAKSFIAECKSLGKMKHRNLVKILTCCSSVDYKGEDFKAIVFEFMPNMSLEKMLHD 1
Medtr1g029940.1 ( 662) VKVLNLETRGAAKSFMEECNALGKMKHRNLVKILTCCSSVDYNGEDFKAIVFEFMPKGSLEKILHD 1
Medtr8g066700.1 ( 737) IKVLNLQIKGAHASFIAECNALKCIRHRNLVKILTCCSSMDFNGNEIKALVFEYMQNGSLEKWLYP 1
Medtr5g082420.1 ( 604) VKVLNLETRGAAKSFMVECNALGKMKHRNLVKILTCCSSVDYNGEDFKAIVFEFMPSGNLENLLHG 1
Medtr1g029950.1 ( 315) VKVLNLKTCGGAKSFKAEREALGKMKHRNLVKILTCCSSVDYKGEEFKAIVFEFMPKGSLEKLLHD 1
Medtr7g067530.1 ( 717) IKVLNLEQRGASKSFIDECNALKVIRHRNLLKIITAISSIDHQGKDFKALVYEFMSNGSLEDWLHP 1
Medtr3g092390.1 ( 751) VKVLDLQQSKASQSFSAECEALKNVRHRNLVKVITSCSSTDYKGDDFKALVLQFMPNGNLEMSLYP 1
Medtr3g092420.1 ( 706) VKVLDLQQSKASQSFSAECEALKNVRHRNLVKVITSCSSTDYKGDDFKALVLQFMPNGNLEMSLYP 1
Medtr5g082460.1 ( 729) VKVLKLETRGASKSFVAECKVLEKMKHKNLLKLLTFCSSIDYNGEVFKAIVFEFMPMGSLEGLLHN 1
Medtr8g089210.1 ( 717) VKVLDTLRTGSLKSFFAECEAMKNSRHRNLVKLITSCSSVDFRNNDFLALVYEYLSNGSLEDWIKG 1
Medtr8g089200.1 ( 742) VKVLDTSRTGFLKSFFAECEAMKNSRHRNLVKLITSCSSVDFRNNDFLALVYEYLSKGSLEDWIKG 1
//
--------------------------------------------------------------------------------
--------------------------------------------------------------------------------
	Motif VKVLNLQKKGAHKSFIAECNALKNIRHRNLVKILTCCSSTDYKGZEFKALVFEYMKNGSLEQWLHP MEME-2 position-specific scoring matrix
--------------------------------------------------------------------------------
log-odds matrix: alength= 20 w= 66 n= 269134 bayes= 12.4289 E= 3.3e-2275
-441 -461 -783 -759 -558 -802 -846 211 -774 -466 -393 -832 -767 -765 -769 -791 -494 363 -739 -654
-570 -623 -692 -687 -783 -695 -630 -728 420 -808 -661 -717 -679 -618 -300 -761 -645 -727 -614 -693
-666 -683 -808 -886 -783 -773 -795 -543 -883 -751 -683 -932 -785 -828 -790 -889 -735 416 -742 -784
-470 -494 -718 -640 56 -732 -583 -298 -637 269 38 -754 -626 -509 -538 -702 -516 -332 -431 -466
-397 -528 135 -367 -619 -399 -309 -647 -31 -717 -574 339 -515 -361 -425 -380 -389 -602 -544 -489
-520 -561 -747 -711 -430 -724 -647 -396 -707 277 -273 -807 -677 -590 -608 -735 -18 -419 -518 -553
-334 -577 -298 215 -647 -525 89 -582 136 -257 -427 -464 -504 405 -183 -204 -405 -489 -516 -497
18 -497 -366 -282 -547 -472 -301 -160 307 -526 -368 17 -463 117 69 -410 210 -124 -446 -416
-375 32 -452 -370 -650 -528 -344 -585 317 -585 -435 50 -102 -239 285 -114 -13 -503 -497 -483
-269 -469 -380 -450 -598 369 -460 -618 -60 -688 -496 -452 -522 -466 -395 -447 -476 -519 -458 -511
430 -144 -398 -360 -147 -149 -393 -365 -380 -410 -248 -471 -476 -350 -326 -97 -243 -89 -339 -388
167 -358 -90 -393 -438 -428 453 -416 -409 -158 -328 -415 -475 -291 -345 37 43 -111 -413 -335
-170 -391 -476 -422 -578 -504 -384 -464 408 -563 -393 -456 -469 -73 -23 -509 -388 -469 -394 -466
-405 -559 -582 -691 -780 -582 -652 -852 -719 -868 -732 -173 -670 -653 -667 327 -520 -685 -694 -711
-750 -714 -788 -864 449 -769 -711 -830 -860 -787 -738 -906 -767 -795 -761 -874 -817 -794 -595 -515
-246 -319 -397 -396 -111 -479 -419 325 -152 -75 42 -458 -457 -358 -355 -232 -114 117 -327 -295
353 -327 -94 -102 -412 -448 -457 -310 -470 -227 -278 -541 -509 -402 -430 -407 -9 271 -416 -409
-457 -582 -231 428 -651 -569 -492 -601 -591 -718 -568 -542 -654 -377 -534 -633 -553 -573 -552 -589
-309 580 -511 -477 -501 -562 -478 -461 -539 -553 -380 -581 -541 -478 -282 -529 -384 -459 -506 -518
-402 -590 -242 143 -687 -426 -369 -725 106 -735 -600 321 -538 -341 -353 -424 -422 -629 -617 -526
444 -284 -557 -530 -548 -369 -545 -536 -554 -583 -419 -596 -530 -490 -483 -172 -347 -30 -502 -549
-468 -493 -715 -637 55 -730 -581 -298 -634 265 119 -752 -624 -507 -536 -700 -515 -331 -430 -466
-411 -573 -539 -105 -691 157 -356 -600 361 -596 -449 -495 -573 -244 120 -533 -439 -521 -506 -504
-285 22 -288 -373 -111 -417 -295 -481 188 -554 -403 307 -485 -314 -306 -189 -105 -132 -452 -436
-427 -455 -769 -737 -524 -766 -775 308 -746 -443 380 -807 -741 -714 -722 -119 -484 56 -664 -614
-411 -569 -559 -405 -689 -570 -355 -597 223 -594 -447 -502 -572 -20 435 -536 -440 -520 -502 -503
-828 -786 -812 -917 -872 -781 541 -1034 -907 -981 -951 -952 -792 -838 -794 -951 -871 -955 -741 -798
-313 -314 -453 -458 -518 -461 -238 -475 -104 -504 -389 -441 -393 -236 476 -462 -395 -490 -289 -421
-760 -748 -712 -850 -846 -750 -665 -920 -823 -939 -858 369 -766 -756 -748 -806 -773 -876 -713 -779
-504 -570 -728 -706 -487 -690 -647 -457 -702 281 -326 -795 -668 -599 -606 -217 -594 -468 -551 -577
-73 -405 -649 -623 -505 -670 -631 -213 -646 -152 -353 -726 -631 -617 -582 -647 -416 402 -612 -596
-300 -377 -468 -422 -567 -497 -384 -451 409 -557 -385 -450 -458 -185 13 -506 -381 -462 -382 -460
-432 -456 -735 -717 -520 -772 -777 308 -720 -95 -347 -788 -737 -702 -708 -749 -481 261 -661 -605
-536 -548 -854 -788 -366 -831 -695 156 -787 251 -220 -882 -737 -620 -678 -839 -587 -346 -485 -531
-724 -752 -804 -902 -878 -763 -786 -978 -889 -965 -897 -923 -782 -823 -783 -839 434 -884 -742 -820
-44 558 -658 -654 -107 -442 -630 -664 -696 -720 -547 -660 -550 -572 -584 12 -398 -492 -614 -635
-305 580 -507 -473 -497 -558 -474 -365 -535 -549 -376 -577 -538 -474 -429 -525 -380 -454 -502 -514
-639 -722 -801 -896 -876 -737 -785 -997 -893 -965 -901 -921 -772 -819 -783 331 -775 -869 -742 -818
-370 -533 -723 -783 -796 -160 -724 -848 -805 -867 -724 -766 -669 -700 -702 327 -550 -656 -703 -759
-434 -457 -774 -746 -544 -788 -808 128 -757 -458 114 -817 -755 -739 -744 -766 321 253 -704 -635
-435 -555 427 -300 -635 -499 -422 -664 -513 -714 -579 87 -592 -457 -495 -504 -497 -590 -551 -531
-599 -569 -701 -705 113 -734 193 -622 -676 -599 -511 -80 -702 -558 -570 -693 -633 -579 -236 482
-410 -569 -543 -404 -689 -565 -356 -596 379 -595 -447 96 -571 -21 74 -533 -438 -520 -504 -502
-206 -410 -127 -386 -539 363 -400 -555 -388 -630 -433 -130 -465 -404 -333 -383 -415 -185 -399 -451
-304 -591 186 220 -627 -158 -367 -608 -101 -260 -467 22 -472 370 -354 -193 -380 -500 -571 -495
-323 -801 282 363 -775 -549 -475 -649 -357 -671 -514 -520 -497 -237 -440 -523 -110 -131 -706 -624
-358 -330 -513 -510 438 -567 -452 -181 -533 -317 -267 -597 -492 -500 -489 -489 -478 -338 -225 -121
-386 -461 -547 -504 -635 -570 -462 -536 411 -221 -467 -535 -537 -429 -102 -588 -466 -542 -462 -534
459 -629 -788 -859 -845 -665 -768 -921 -866 -921 -813 -874 -731 -774 -754 -684 -666 -755 -728 -800
-541 -552 -875 -813 -371 -845 -713 219 -813 229 -227 -901 -753 -638 -703 -860 -592 -341 -492 -539
-666 -683 -808 -886 -783 -773 -795 -543 -883 -751 -683 -932 -785 -828 -790 -889 -735 416 -742 -784
-445 -413 -587 -586 419 -636 -382 -449 -592 -164 -353 -626 -570 -522 -524 -564 -542 -427 -218 219
-323 -804 187 385 -771 -549 -474 -650 -357 -671 -514 -518 -497 63 -440 -523 -455 -522 -703 66
-634 -586 -727 -736 284 -750 -372 -637 -698 -611 -526 -685 -720 -571 -587 -717 -653 -596 -243 465
-387 -371 -519 -530 -423 -555 -486 -243 -501 -232 551 -591 -518 -463 -495 -543 -431 -324 -293 -330
-240 -467 -295 0 -502 -425 -274 -490 283 -502 -340 -20 245 -9 63 -17 -7 -400 -423 -380
-349 -426 -244 -386 -511 -410 -214 -487 90 -586 -29 335 -467 -294 -292 -129 -331 -467 -405 -419
-253 -454 -368 -438 -585 371 -449 -604 -439 -675 -28 -440 -509 -454 -384 -432 -461 -504 -446 -498
-405 -563 -477 -603 -771 -549 -580 -849 -647 -863 -731 82 -652 -591 -629 309 -533 -685 -690 -679
-743 -729 -815 -888 -645 -784 -771 -636 -880 286 -517 -943 -781 -783 -768 -925 -792 -666 -673 -731
-424 -556 -140 426 -623 -542 -462 -569 -556 -688 -535 -509 -629 -342 -503 -601 -521 -541 -526 -561
-178 -420 64 56 -440 -153 -235 -441 184 -458 103 47 -362 362 -19 -165 -241 -348 -382 -329
-520 -540 -817 -762 -347 -791 -654 -127 -755 63 36 -840 -721 -600 -649 -121 -574 -372 615 -473
-492 -513 -753 -679 -345 -759 -618 -47 -677 276 -190 -790 -659 -543 -577 -740 -539 -337 -453 -494
-490 -491 -478 -520 -277 -606 515 -605 -38 -566 -435 -422 -573 -272 -350 -540 -488 -532 -273 176
-231 -453 162 -362 -527 40 -378 -528 -378 -268 -441 -173 376 90 -362 -199 -351 -436 -514 -494
--------------------------------------------------------------------------------
--------------------------------------------------------------------------------
	Motif VKVLNLQKKGAHKSFIAECNALKNIRHRNLVKILTCCSSTDYKGZEFKALVFEYMKNGSLEQWLHP MEME-2 position-specific probability matrix
--------------------------------------------------------------------------------
letter-probability matrix: alength= 20 w= 66 nsites= 44 E= 3.3e-2275
0.000000 0.000000 0.000000 0.000000 0.000000 0.000000 0.000000 0.295455 0.000000 0.000000 0.000000 0.000000 0.000000 0.000000 0.000000 0.000000 0.000000 0.704545 0.000000 0.000000
0.000000 0.000000 0.000000 0.000000 0.000000 0.000000 0.000000 0.000000 1.000000 0.000000 0.000000 0.000000 0.000000 0.000000 0.000000 0.000000 0.000000 0.000000 0.000000 0.000000
0.000000 0.000000 0.000000 0.000000 0.000000 0.000000 0.000000 0.000000 0.000000 0.000000 0.000000 0.000000 0.000000 0.000000 0.000000 0.000000 0.000000 1.000000 0.000000 0.000000
0.000000 0.000000 0.000000 0.000000 0.068182 0.000000 0.000000 0.000000 0.000000 0.909091 0.022727 0.000000 0.000000 0.000000 0.000000 0.000000 0.000000 0.000000 0.000000 0.000000
0.000000 0.000000 0.113636 0.000000 0.000000 0.000000 0.000000 0.000000 0.045455 0.000000 0.000000 0.840909 0.000000 0.000000 0.000000 0.000000 0.000000 0.000000 0.000000 0.000000
0.000000 0.000000 0.000000 0.000000 0.000000 0.000000 0.000000 0.000000 0.000000 0.954545 0.000000 0.000000 0.000000 0.000000 0.000000 0.000000 0.045455 0.000000 0.000000 0.000000
0.000000 0.000000 0.000000 0.227273 0.000000 0.000000 0.045455 0.000000 0.136364 0.022727 0.000000 0.000000 0.000000 0.545455 0.000000 0.022727 0.000000 0.000000 0.000000 0.000000
0.045455 0.000000 0.000000 0.000000 0.000000 0.000000 0.000000 0.022727 0.477273 0.000000 0.000000 0.090909 0.000000 0.068182 0.045455 0.000000 0.227273 0.022727 0.000000 0.000000
0.000000 0.022727 0.000000 0.000000 0.000000 0.000000 0.000000 0.000000 0.500000 0.000000 0.000000 0.113636 0.022727 0.000000 0.250000 0.045455 0.045455 0.000000 0.000000 0.000000
0.000000 0.000000 0.000000 0.000000 0.000000 0.954545 0.000000 0.000000 0.045455 0.000000 0.000000 0.000000 0.000000 0.000000 0.000000 0.000000 0.000000 0.000000 0.000000 0.000000
0.886364 0.000000 0.000000 0.000000 0.022727 0.022727 0.000000 0.000000 0.000000 0.000000 0.000000 0.000000 0.000000 0.000000 0.000000 0.045455 0.000000 0.022727 0.000000 0.000000
0.136364 0.000000 0.022727 0.000000 0.000000 0.000000 0.568182 0.000000 0.000000 0.045455 0.000000 0.000000 0.000000 0.000000 0.000000 0.136364 0.068182 0.022727 0.000000 0.000000
0.022727 0.000000 0.000000 0.000000 0.000000 0.000000 0.000000 0.000000 0.931818 0.000000 0.000000 0.000000 0.000000 0.045455 0.000000 0.000000 0.000000 0.000000 0.000000 0.000000
0.000000 0.000000 0.000000 0.000000 0.000000 0.000000 0.000000 0.000000 0.000000 0.000000 0.000000 0.022727 0.000000 0.000000 0.000000 0.977273 0.000000 0.000000 0.000000 0.000000
0.000000 0.000000 0.000000 0.000000 1.000000 0.000000 0.000000 0.000000 0.000000 0.000000 0.000000 0.000000 0.000000 0.000000 0.000000 0.000000 0.000000 0.000000 0.000000 0.000000
0.000000 0.000000 0.000000 0.000000 0.045455 0.000000 0.000000 0.590909 0.045455 0.090909 0.045455 0.000000 0.000000 0.000000 0.000000 0.045455 0.045455 0.090909 0.000000 0.000000
0.500000 0.000000 0.022727 0.022727 0.000000 0.000000 0.000000 0.000000 0.000000 0.022727 0.000000 0.000000 0.000000 0.000000 0.000000 0.000000 0.045455 0.386364 0.000000 0.000000
0.000000 0.000000 0.000000 1.000000 0.000000 0.000000 0.000000 0.000000 0.000000 0.000000 0.000000 0.000000 0.000000 0.000000 0.000000 0.000000 0.000000 0.000000 0.000000 0.000000
0.000000 0.977273 0.000000 0.000000 0.000000 0.000000 0.000000 0.000000 0.000000 0.000000 0.000000 0.000000 0.000000 0.000000 0.022727 0.000000 0.000000 0.000000 0.000000 0.000000
0.000000 0.000000 0.000000 0.136364 0.000000 0.000000 0.000000 0.000000 0.113636 0.000000 0.000000 0.750000 0.000000 0.000000 0.000000 0.000000 0.000000 0.000000 0.000000 0.000000
0.931818 0.000000 0.000000 0.000000 0.000000 0.000000 0.000000 0.000000 0.000000 0.000000 0.000000 0.000000 0.000000 0.000000 0.000000 0.022727 0.000000 0.045455 0.000000 0.000000
0.000000 0.000000 0.000000 0.000000 0.068182 0.000000 0.000000 0.000000 0.000000 0.886364 0.045455 0.000000 0.000000 0.000000 0.000000 0.000000 0.000000 0.000000 0.000000 0.000000
0.000000 0.000000 0.000000 0.022727 0.000000 0.227273 0.000000 0.000000 0.681818 0.000000 0.000000 0.000000 0.000000 0.000000 0.068182 0.000000 0.000000 0.000000 0.000000 0.000000
0.000000 0.022727 0.000000 0.000000 0.022727 0.000000 0.000000 0.000000 0.227273 0.000000 0.000000 0.659091 0.000000 0.000000 0.000000 0.022727 0.022727 0.022727 0.000000 0.000000
0.000000 0.000000 0.000000 0.000000 0.000000 0.000000 0.000000 0.590909 0.000000 0.000000 0.295455 0.000000 0.000000 0.000000 0.000000 0.045455 0.000000 0.068182 0.000000 0.000000
0.000000 0.000000 0.000000 0.000000 0.000000 0.000000 0.000000 0.000000 0.250000 0.000000 0.000000 0.000000 0.000000 0.022727 0.727273 0.000000 0.000000 0.000000 0.000000 0.000000
0.000000 0.000000 0.000000 0.000000 0.000000 0.000000 1.000000 0.000000 0.000000 0.000000 0.000000 0.000000 0.000000 0.000000 0.000000 0.000000 0.000000 0.000000 0.000000 0.000000
0.000000 0.000000 0.000000 0.000000 0.000000 0.000000 0.000000 0.000000 0.022727 0.000000 0.000000 0.000000 0.000000 0.000000 0.977273 0.000000 0.000000 0.000000 0.000000 0.000000
0.000000 0.000000 0.000000 0.000000 0.000000 0.000000 0.000000 0.000000 0.000000 0.000000 0.000000 1.000000 0.000000 0.000000 0.000000 0.000000 0.000000 0.000000 0.000000 0.000000
0.000000 0.000000 0.000000 0.000000 0.000000 0.000000 0.000000 0.000000 0.000000 0.977273 0.000000 0.000000 0.000000 0.000000 0.000000 0.022727 0.000000 0.000000 0.000000 0.000000
0.022727 0.000000 0.000000 0.000000 0.000000 0.000000 0.000000 0.000000 0.000000 0.045455 0.000000 0.000000 0.000000 0.000000 0.000000 0.000000 0.000000 0.931818 0.000000 0.000000
0.000000 0.000000 0.000000 0.000000 0.000000 0.000000 0.000000 0.000000 0.954545 0.000000 0.000000 0.000000 0.000000 0.022727 0.022727 0.000000 0.000000 0.000000 0.000000 0.000000
0.000000 0.000000 0.000000 0.000000 0.000000 0.000000 0.000000 0.590909 0.000000 0.068182 0.000000 0.000000 0.000000 0.000000 0.000000 0.000000 0.000000 0.340909 0.000000 0.000000
0.000000 0.000000 0.000000 0.000000 0.000000 0.000000 0.000000 0.204545 0.000000 0.795455 0.000000 0.000000 0.000000 0.000000 0.000000 0.000000 0.000000 0.000000 0.000000 0.000000
0.000000 0.000000 0.000000 0.000000 0.000000 0.000000 0.000000 0.000000 0.000000 0.000000 0.000000 0.000000 0.000000 0.000000 0.000000 0.000000 1.000000 0.000000 0.000000 0.000000
0.022727 0.840909 0.000000 0.000000 0.022727 0.000000 0.000000 0.000000 0.000000 0.000000 0.000000 0.000000 0.000000 0.000000 0.000000 0.113636 0.000000 0.000000 0.000000 0.000000
0.000000 0.977273 0.000000 0.000000 0.000000 0.000000 0.000000 0.022727 0.000000 0.000000 0.000000 0.000000 0.000000 0.000000 0.000000 0.000000 0.000000 0.000000 0.000000 0.000000
0.000000 0.000000 0.000000 0.000000 0.000000 0.000000 0.000000 0.000000 0.000000 0.000000 0.000000 0.000000 0.000000 0.000000 0.000000 1.000000 0.000000 0.000000 0.000000 0.000000
0.000000 0.000000 0.000000 0.000000 0.000000 0.022727 0.000000 0.000000 0.000000 0.000000 0.000000 0.000000 0.000000 0.000000 0.000000 0.977273 0.000000 0.000000 0.000000 0.000000
0.000000 0.000000 0.000000 0.000000 0.000000 0.000000 0.000000 0.159091 0.000000 0.000000 0.045455 0.000000 0.000000 0.000000 0.000000 0.000000 0.477273 0.318182 0.000000 0.000000
0.000000 0.000000 0.840909 0.000000 0.000000 0.000000 0.000000 0.000000 0.000000 0.000000 0.000000 0.159091 0.000000 0.000000 0.000000 0.000000 0.000000 0.000000 0.000000 0.000000
0.000000 0.000000 0.000000 0.000000 0.090909 0.000000 0.090909 0.000000 0.000000 0.000000 0.000000 0.045455 0.000000 0.000000 0.000000 0.000000 0.000000 0.000000 0.000000 0.772727
0.000000 0.000000 0.000000 0.000000 0.000000 0.000000 0.000000 0.000000 0.772727 0.000000 0.000000 0.159091 0.000000 0.022727 0.045455 0.000000 0.000000 0.000000 0.000000 0.000000
0.000000 0.000000 0.022727 0.000000 0.000000 0.909091 0.000000 0.000000 0.000000 0.000000 0.000000 0.045455 0.000000 0.000000 0.000000 0.000000 0.000000 0.022727 0.000000 0.000000
0.000000 0.000000 0.159091 0.227273 0.000000 0.022727 0.000000 0.000000 0.022727 0.022727 0.000000 0.090909 0.000000 0.431818 0.000000 0.022727 0.000000 0.000000 0.000000 0.000000
0.000000 0.000000 0.318182 0.636364 0.000000 0.000000 0.000000 0.000000 0.000000 0.000000 0.000000 0.000000 0.000000 0.000000 0.000000 0.000000 0.022727 0.022727 0.000000 0.000000
0.000000 0.000000 0.000000 0.000000 0.977273 0.000000 0.000000 0.022727 0.000000 0.000000 0.000000 0.000000 0.000000 0.000000 0.000000 0.000000 0.000000 0.000000 0.000000 0.000000
0.000000 0.000000 0.000000 0.000000 0.000000 0.000000 0.000000 0.000000 0.954545 0.045455 0.000000 0.000000 0.000000 0.000000 0.000000 0.000000 0.000000 0.000000 0.000000 0.000000
1.000000 0.000000 0.000000 0.000000 0.000000 0.000000 0.000000 0.000000 0.000000 0.000000 0.000000 0.000000 0.000000 0.000000 0.000000 0.000000 0.000000 0.000000 0.000000 0.000000
0.000000 0.000000 0.000000 0.000000 0.000000 0.000000 0.000000 0.318182 0.000000 0.681818 0.000000 0.000000 0.000000 0.000000 0.000000 0.000000 0.000000 0.000000 0.000000 0.000000
0.000000 0.000000 0.000000 0.000000 0.000000 0.000000 0.000000 0.000000 0.000000 0.000000 0.000000 0.000000 0.000000 0.000000 0.000000 0.000000 0.000000 1.000000 0.000000 0.000000
0.000000 0.000000 0.000000 0.000000 0.818182 0.000000 0.000000 0.000000 0.000000 0.045455 0.000000 0.000000 0.000000 0.000000 0.000000 0.000000 0.000000 0.000000 0.000000 0.136364
0.000000 0.000000 0.159091 0.750000 0.000000 0.000000 0.000000 0.000000 0.000000 0.000000 0.000000 0.000000 0.000000 0.045455 0.000000 0.000000 0.000000 0.000000 0.000000 0.045455
0.000000 0.000000 0.000000 0.000000 0.318182 0.000000 0.000000 0.000000 0.000000 0.000000 0.000000 0.000000 0.000000 0.000000 0.000000 0.000000 0.000000 0.000000 0.000000 0.681818
0.000000 0.000000 0.000000 0.000000 0.000000 0.000000 0.000000 0.022727 0.000000 0.045455 0.931818 0.000000 0.000000 0.000000 0.000000 0.000000 0.000000 0.000000 0.000000 0.000000
0.000000 0.000000 0.000000 0.045455 0.000000 0.000000 0.000000 0.000000 0.409091 0.000000 0.000000 0.068182 0.272727 0.022727 0.045455 0.090909 0.045455 0.000000 0.000000 0.000000
0.000000 0.000000 0.000000 0.000000 0.000000 0.000000 0.000000 0.000000 0.136364 0.000000 0.022727 0.795455 0.000000 0.000000 0.000000 0.045455 0.000000 0.000000 0.000000 0.000000
0.000000 0.000000 0.000000 0.000000 0.000000 0.977273 0.000000 0.000000 0.000000 0.000000 0.022727 0.000000 0.000000 0.000000 0.000000 0.000000 0.000000 0.000000 0.000000 0.000000
0.000000 0.000000 0.000000 0.000000 0.000000 0.000000 0.000000 0.000000 0.000000 0.000000 0.000000 0.136364 0.000000 0.000000 0.000000 0.863636 0.000000 0.000000 0.000000 0.000000
0.000000 0.000000 0.000000 0.000000 0.000000 0.000000 0.000000 0.000000 0.000000 1.000000 0.000000 0.000000 0.000000 0.000000 0.000000 0.000000 0.000000 0.000000 0.000000 0.000000
0.000000 0.000000 0.045455 0.954545 0.000000 0.000000 0.000000 0.000000 0.000000 0.000000 0.000000 0.000000 0.000000 0.000000 0.000000 0.000000 0.000000 0.000000 0.000000 0.000000
0.000000 0.000000 0.068182 0.068182 0.000000 0.022727 0.000000 0.000000 0.204545 0.000000 0.045455 0.113636 0.000000 0.431818 0.022727 0.022727 0.000000 0.000000 0.000000 0.000000
0.000000 0.000000 0.000000 0.000000 0.000000 0.000000 0.000000 0.022727 0.000000 0.204545 0.022727 0.000000 0.000000 0.000000 0.000000 0.045455 0.000000 0.000000 0.704545 0.000000
0.000000 0.000000 0.000000 0.000000 0.000000 0.000000 0.000000 0.045455 0.000000 0.954545 0.000000 0.000000 0.000000 0.000000 0.000000 0.000000 0.000000 0.000000 0.000000 0.000000
0.000000 0.000000 0.000000 0.000000 0.000000 0.000000 0.863636 0.000000 0.045455 0.000000 0.000000 0.000000 0.000000 0.000000 0.000000 0.000000 0.000000 0.000000 0.000000 0.090909
0.000000 0.000000 0.159091 0.000000 0.000000 0.113636 0.000000 0.000000 0.000000 0.022727 0.000000 0.022727 0.590909 0.068182 0.000000 0.022727 0.000000 0.000000 0.000000 0.000000
--------------------------------------------------------------------------------
--------------------------------------------------------------------------------
	Motif VKVLNLQKKGAHKSFIAECNALKNIRHRNLVKILTCCSSTDYKGZEFKALVFEYMKNGSLEQWLHP MEME-2 regular expression
--------------------------------------------------------------------------------
[VI]KVLNL[QE][KT][KR]GAHKSFI[AV]ECNAL[KG][NK][IM][RK]HRNLVK[IV][LI]TCCSS[TV]DYKG[QE][ED]FKA[LI]VFE[YF]M[KP]NGSLE[QK][WL]LHP
--------------------------------------------------------------------------------
Time 25443.16 secs.
********************************************************************************
********************************************************************************
MOTIF LBWNTRLNIALGVARGLAYLHHDCSPPIVHRDIKSSNILLDDDFEAHVSDFGLAKLL MEME-3	width = 57 sites = 50 llr = 5300 E-value = 1.2e-1558
********************************************************************************
--------------------------------------------------------------------------------
	Motif LBWNTRLNIALGVARGLAYLHHDCSPPIVHRDIKSSNILLDDDFEAHVSDFGLAKLL MEME-3 Description
--------------------------------------------------------------------------------
Simplified A :::1:::::5::29:4:2::::::::::::::::21:::::::::7::2::::7:1:
pos.-specific C :::::::::1:::::::2:::::8::::::2::::::::::::1:::::::::::::
probability D :4::1::::::4:::::1::::3:2::::::9::::::::844::::::9:::::::
matrix E :1:11:::::::::1::1:::22:2::::::::::::::::22:4::::::::::::
F 2:1:::1:::::::1:1::::::::::::::::::::::::::3::::::a::::11
G :::1:::::::6:::6::::::1:::::::::::::::::::::::::2::a:::::
H :::11:::::::::1::1::a5:::::::a::::::::::::::1:4::::::::::
I ::::::::822:2::::::::::::::83:::4::::61:::::::13::::2::11
K :1:12:23::2::::::::::::::12::::::8:2:::::11:::2:::::::6:1
L 8:2:::4:::3:::::91:9:::::11:1:::3:::::9a:1:1:::2::::5::75
M :::::::::::::::::::1:::::::::::::::::::::::3::::::::::::1
N :2:2:::4::::::1::::::1::1::::::1::::9:::2:2:1::::::::::::
P :::1:::::::::::::::::::::64:::::::4::::::::::2:::::::::::
Q ::::1::1::::::1:::::::1::1::::::::::::::::::1::::::::::::
R :::11a:1::::::3::::::1::1:1:::7:::::::::::::::1:::::::4::
S :1:1::::::::1:2::2:::::12:1::::::245:::::1::::::6::::2:::
T :1::2:::::::1::::::::::::::::::::::1::::::::1:::::::3::::
V ::::1:2:212:4:::::::::::1::15:::3::::4::::::3:16::::::::2
W ::8::::::::::::::::::::::::::::::::::::::::::::::::::::::
Y ::::::::::::::::::9::::::::::::::::::::::::2::1::::::::::
bits 6.7
6
5.4 * *
4.7 * * * * * *
Relative 4.0 * * * * * * *** **
Entropy 3.4 * * * * * * * *** * ** * * *** **
(152.9 bits) 2.7 * * ** * * * *** * ***** * ***** * * * *** **
2.0 *** * *** *** ** **** * **************** **************
1.3 *** ******************** ********************************
0.7 *********************************************************
0.0 ---------------------------------------------------------
Multilevel LDWXTRLNIALGVARGLAYLHHDCSPPIVHRDIKSSNILLDDDFEAHVSDFGLAKLL
consensus N VK IIDI A EE K I C LSPK V EEMVPKI T R V
sequence K A V
--------------------------------------------------------------------------------
--------------------------------------------------------------------------------
	Motif LBWNTRLNIALGVARGLAYLHHDCSPPIVHRDIKSSNILLDDDFEAHVSDFGLAKLL MEME-3 sites sorted by position p-value
--------------------------------------------------------------------------------
Sequence name Start P-value Site
------------- ----- --------- ---------------------------------------------------------
Medtr7g045860.1 902 2.00e-55 ILKDDEEAIA FNWKKRVNVIKDVANALCYMHHDCSPPIVHRDISSKNILLDSECVAHVSDFGTAKLL DPNLTSSTSF
Medtr4g130210.1 387 7.04e-55 VASRLRGKPA LDWNTRKRIAIGAARGLLYLHEQCDPKIIHRDVKAANVLLDDDYEAIVGDFGLAKLL DHADSHVTTA
Medtr1g102500.1 757 7.89e-54 DLLHGPLKVK LDWETRMRIAVGAAEGLAYLHHDCNPRIVHRDIKSSNILLDENFEAHLSDFGTAKSI PATKTHASTY
Medtr1g040615.1 1943 1.30e-53 ILKDNEQAGE FDWNKRVNIIKDIANALCYLHHDCSPPIVHRDISSKNVILDMEYVAHVSDFGTSKFL NPNSSNMSSF
Medtr8g090140.1 379 2.98e-53 LRELKAGEAV LDWPTRKRVALGTARGLEYLHEHCNPKIIHRDVKAANVLLDEDFEAVVGDFGLAKLV DIRKTNVTTQ
Medtr1g039220.1 951 1.08e-52 ILKDNEQAAE FDWNRRVNVIKDIANALCYLHHDCSPPIVHRDISSKNVILDLEYVAHVSDFGTSKFL NPNSSNMTSF
Medtr6g016495.1 396 1.27e-52 VASRLKAKPV LDWGTRKQIALGAARGLLYLHEQCDPKIIHRDVKAANILLDDYCEAIVGDFGLAKLL DHKDSHVTTA
Medtr3g110450.1 808 4.47e-52 LSSHTENQLV LSWPTRLNIAIGAAQGLCYMHHECSMPIIHRDVKSSNILLDSEFKACIADFGLAKLL VKNGEPYTAS
Medtr4g107620.1 409 5.22e-52 LLHENTERQP LNWNDRLKITLGSARGLAYLHHECCPKIVHRDIKSSNILLNENMEPHISDFGLAKLL VDEDAHVTTV
Medtr7g081570.1 858 6.10e-52 MLNSDTQATA FDWEKRVNVVKGVANALSYLHHDCSPPIIHRDISSKNVLLNLDYEAQVSDFGTAKFL KPGLLSWTQF
Medtr7g018200.1 398 7.11e-52 VASRLKGKPV LDWGTRKNIALGAARGLLYLHEQCDPKIIHRDVKAANILLDNYYEAVVGDFGLAKLL DHQDSHVTTA
Medtr2g008360.1 389 1.53e-51 LRERNEVDPP LEWPMRKNIALGSARGLAYLHDHCDPKIIHRDVKAANILLDEEFEAVVGDFGLAKLM DYKDTHVTTA
Medtr1g015530.1 746 1.42e-50 LLHGPSKKKK LDWHLRLKIALGAAQGLSYLHHDCSPRIIHRDVKSSNILLDSDFEPHLTDFGIAKSL CPTKSHTSTY
Medtr8g095030.1 369 1.90e-50 LRDLKSDEKG LDWPTRKRVAFGTAHGLEYLHEQCNPKIIHRDLKAANILLDDEFEPVLGDFGLAKLV DARMTHVTTQ
Medtr3g070220.1 809 2.93e-50 AKEIAGPEKT LNLAQRLNIIIDVASAFHYLHHECQQPVIHCDLKPSNVLLDDSMVAHVSDFGIAKLL PSIGVSLMQN
Medtr1g040615.1 944 3.91e-50 ILKDNEQAPE FDWNRRVDVIKDIANALCYMHHDCSPSIVHRDISSKNVILDLEYVAHVSDFGTSKFL NPNSSNMTSF
Medtr8g015150.1 653 7.97e-50 QQLLVENSKI LNWNERLNIAVDAAYGLEYLHNGCKPPIMHRDLKPSNILLDDDMHAKISDFGLSRAF GNDVDSHIST
Medtr2g014560.1 785 9.18e-50 DLLHSNKGGL LDWPTRYKIALASAEGLSYLHHDCVPPIVHRDVKSNNILLDEDFSARVADFGVAKAV ESNGKGTKSM
Medtr0365s0020.1 710 9.18e-50 ILKDNDQAIK LNWNRRVNAIKGVANALCYMHHNCSPSIVHRDISSKNVVLDLEYVAHVSDFGTAKFL NPDSSNWTCF
Medtr6g036840.1 819 1.22e-49 ETLNANPPTT LNLGHRLNIIIDVASALHYLHRECEQLILHCDLKPSNVLLDDDMVAHVSDFGIARLV STISGTSNKN
Medtr1g088930.1 813 1.85e-49 LHQNAEHQRT LKFEKRLEIVNGIASALHYLHNECEKPIVHCDLKPSNVLLDDDMVAHVSDFGLARLV STIDGKSNNQ
Medtr6g036780.1 781 2.13e-49 ETLNANPPTT LNLGHRLNIIIDVASALHYLHRECEQLVFHCDIKPSNVLLDDDMVAHVSDFGIARLV STISGTSHKN
Medtr4g036575.1 819 4.25e-49 KNKGDNMVIV SDWFTRYKIALGVAQGISYLHHDCDPVIVHRDLKPSNILLDGEMEARVADFGVAKLI QTDESMSVIA
Medtr5g019070.1 807 4.25e-49 RSVNVENQRT LDLDQRLNIAVDIAFVLHYLHLECEQSIIHCDLKPSNVLLDDDMVAHVSDFGIARLV SVIDDTSHRE
Medtr5g025860.1 787 4.25e-49 EILNAEPPTT LDFAHRLYIIIDVASALHYLHRECEELVIHCDLKPSNILLDDDMVAHVSDFGIARLV SAIGSTSYKN
Medtr8g023720.1 904 2.31e-47 LHEKSDGASQ LDWPTRLKIAQGAGCGLAYLHMICDPHIVHRDIKSSNILLNDKFEARVADFGLSRLI LPYQTHVTTE
Medtr8g014790.1 660 3.00e-47 QHFLVENSNI LSWNERLNIAVDTAHGLDYLHNGCKPPIMHRDLKPSNILLDENLHAKISDFGLSRAF GNDDDSHIST
Medtr7g059285.1 895 4.40e-47 SLLHEGSGNC LEWHIRFKIILGAAQGVAYLHHDCAPPIVHRDIKANNILIGLEFEPYIADFGLAKLV DDGDFARSSS
Medtr2g073600.1 757 7.33e-47 LFAKENCPLK LTWSTRKKICVGIARGLAYLHEESRLKIVHRDIKATNVLLDKDLNPKISDFGLAKLK DDGHTHITTR
Medtr2g073560.1 733 7.33e-47 LFAKENCPLK LTWSTRKKICVGIARGLAYLHEESRLKIVHRDIKATNVLLDKDLNPKISDFGLAKLK DDGHTHITTR
Medtr8g470400.1 651 8.32e-47 DKWLYSNNYC LSFLQRLNIMIDVASALEYLHHGSSIPVVHCDLKPSNVLLDENMVAHVSDFGIAKLM DEGQSKTHTQ
Medtr4g037015.1 696 1.07e-46 MLIDDKRALE LDWSKRFEIVKGVASALSYMHHDCSPALIHRDISSKNVLLSKNLEAHVSDFGTARFL KPNSPIWTSF
Medtr8g070880.1 722 1.38e-46 EGLSGKSGYQ LDWKRRLRIALGSARGLAYLHELANPPIIHRDVKSTNILLDESLTAKVADFGLSKLV SDSEKGHVST
Medtr5g087370.1 748 3.74e-46 ILHEKKPPPP LTWDVRCKIAVGIAQGLLYLHYDCVPPIVHRDIKPKNILVNDNMEPIISDFGTALCK KLSEDSNSHS
Medtr5g085700.1 839 4.23e-46 VLSNDTQATM FIWKKRVNVVKGVTNALYHMHHGCAPPIVHRDISSKNVLLDLDCEAYISDFGTAKIL NLDSQNSTTF
Medtr5g025840.1 776 4.23e-46 TTGITDQPIS LTLEQRLNIITDVASAFCYLHYECEQPVIHCDLKPENILLNDIMVAQVSDFGLAKLL SSVGVALTQS
Medtr0491s0030.1 623 4.79e-46 VLYDDVEALQ FKWRKRVNTIKGVAFALSYLHHDCTAPIVHRDVSTSNILLNSEWQASVCDFGTARLL QYDSSNRTIV
Medtr8g089210.1 792 1.13e-45 GRKNHANGNG LNLMERLNIAIDVALALDYLHNDSETPIAHCDLKPSNILLDEDMTAKVGDFGLARLL IQRSTNQVSI
Medtr6g015265.1 925 1.84e-45 KFIQERSTRA VDWKVIHKIALDIARALSYLHDQCVPRVLHRDVKPSNILLDDDCNAYLSDFGLARLL GTSETHATTG
Medtr7g080810.1 396 3.35e-45 KLHPDAGECT MEWSVRLKIAIGAAKGFAWLHHNCNPRIIHRNISSKCILLDVDFEPKISDFGLARLM NPIDTHLSTF
Medtr7g407090.1 570 6.86e-45 VLYDDVEAVE FNWRKRVNTVKGVAFALSYLHPDCTAPIVHRDVSTSNILLNSEWQASVADFGTARLL QYDSSNRTIV
Medtr5g082270.1 812 3.16e-44 HDNEGSGNHN LSLRHRVDIALDVAHALDYLHNGTEKSIVHCDIKPSNVLLDDDTVAHLGDFGLARLI LGTRDHSSKD
Medtr2g100550.1 424 6.33e-44 NHLSDKNENI LNWNQRLQIAVDTTVGLEYLHHGCNPPIVHRDVKSKNILLNDKLQGKLADFGLSKIF PNEGETHLSI
Medtr4g094610.1 968 1.33e-42 IHDREVDQSR WTLSERLRVFISIASGLDYLHSGYDFPIVHCDLKPSNILLDRDFEAHVSDFGTARIL GLHLQDGSAL
Medtr5g011410.1 707 1.33e-42 GTSTSRGNRE LYWSRRFQIALGTARALASLHHDCRPPILHLNLKSSNILLDDKYEAKLSDYGLGKLL PILDNFGLTK
Medtr4g130390.1 766 2.77e-40 YDPNHELSHR LDVIQLVRICSDVAEGMCYLHHYSPVKVVHCDLKPSNILLDDDFTALVSDFGISRLL KGDANTSTCN
Medtr1g109580.1 502 1.05e-39 GKAGLVTFTP LTWSDRLKIMKGTAKGLVYLHEFSPKKYVHGDLKPSNILLGHDMTPYISDFGLGRLA NIAGGSPTLQ
Medtr4g092530.1 403 4.74e-39 LHPLESEVIR LKWHDRVNIAFGIARGLSWLHHTCDLGIVHFSICSECILLDENFEPKISNFGEAKFM NPNIEDHLGM
Medtr7g092430.1 689 5.24e-39 GDLICSQNFQ LHWGIRLKIAIGVAQGLAYLHKDYVPHLVHRNLKSKNILLDVNFEPKLTHFALDKIV GEAAFQSTLD
Medtr1g052425.1 445 3.38e-35 HGRPSDSSPP LSWAARIKIAQGTARGLMYIHEFSGRKYVHGNIKSTKILLDDDLHPYISGFGLTRLC LGTLKSTTFT
--------------------------------------------------------------------------------
--------------------------------------------------------------------------------
	Motif LBWNTRLNIALGVARGLAYLHHDCSPPIVHRDIKSSNILLDDDFEAHVSDFGLAKLL MEME-3 block diagrams
--------------------------------------------------------------------------------
SEQUENCE NAME POSITION P-VALUE MOTIF DIAGRAM
------------- ---------------- -------------
Medtr7g045860.1 2e-55 901_[3]_126
Medtr4g130210.1 7e-55 386_[3]_198
Medtr1g102500.1 7.9e-54 756_[3]_181
Medtr1g040615.1 1.3e-53 943_[3]_942_[3]_125
Medtr8g090140.1 3e-53 378_[3]_172
Medtr1g039220.1 1.1e-52 950_[3]_125
Medtr6g016495.1 1.3e-52 395_[3]_174
Medtr3g110450.1 4.5e-52 807_[3]_170
Medtr4g107620.1 5.2e-52 408_[3]_139
Medtr7g081570.1 6.1e-52 857_[3]_139
Medtr7g018200.1 7.1e-52 397_[3]_173
Medtr2g008360.1 1.5e-51 388_[3]_175
Medtr1g015530.1 1.4e-50 745_[3]_184
Medtr8g095030.1 1.9e-50 368_[3]_173
Medtr3g070220.1 2.9e-50 808_[3]_158
Medtr8g015150.1 8e-50 652_[3]_157
Medtr2g014560.1 9.2e-50 784_[3]_153
Medtr0365s0020.1 9.2e-50 709_[3]_125
Medtr6g036840.1 1.2e-49 818_[3]_153
Medtr1g088930.1 1.9e-49 812_[3]_148
Medtr6g036780.1 2.1e-49 780_[3]_154
Medtr4g036575.1 4.3e-49 818_[3]_164
Medtr5g019070.1 4.3e-49 806_[3]_156
Medtr5g025860.1 4.3e-49 786_[3]_153
Medtr8g023720.1 2.3e-47 903_[3]_129
Medtr8g014790.1 3e-47 659_[3]_157
Medtr7g059285.1 4.4e-47 894_[3]_183
Medtr2g073600.1 7.3e-47 756_[3]_151
Medtr2g073560.1 7.3e-47 732_[3]_201
Medtr8g470400.1 8.3e-47 650_[3]_138
Medtr4g037015.1 1.1e-46 695_[3]_119
Medtr8g070880.1 1.4e-46 721_[3]_189
Medtr5g087370.1 3.7e-46 747_[3]_249
Medtr5g085700.1 4.2e-46 838_[3]_139
Medtr5g025840.1 4.2e-46 775_[3]_161
Medtr0491s0030.1 4.8e-46 622_[3]_148
Medtr8g089210.1 1.1e-45 791_[3]_146
Medtr6g015265.1 1.8e-45 924_[3]_131
Medtr7g080810.1 3.4e-45 395_[3]_164
Medtr7g407090.1 6.9e-45 569_[3]_148
Medtr5g082270.1 3.2e-44 811_[3]_140
Medtr2g100550.1 6.3e-44 423_[3]_131
Medtr4g094610.1 1.3e-42 967_[3]_139
Medtr5g011410.1 1.3e-42 706_[3]_130
Medtr4g130390.1 2.8e-40 765_[3]_162
Medtr1g109580.1 1e-39 501_[3]_152
Medtr4g092530.1 4.7e-39 402_[3]_136
Medtr7g092430.1 5.2e-39 688_[3]_145
Medtr1g052425.1 3.4e-35 444_[3]_148
--------------------------------------------------------------------------------
--------------------------------------------------------------------------------
	Motif LBWNTRLNIALGVARGLAYLHHDCSPPIVHRDIKSSNILLDDDFEAHVSDFGLAKLL MEME-3 in BLOCKS format
--------------------------------------------------------------------------------
BL MOTIF LBWNTRLNIALGVARGLAYLHHDCSPPIVHRDIKSSNILLDDDFEAHVSDFGLAKLL width=57 seqs=50
Medtr7g045860.1 ( 902) FNWKKRVNVIKDVANALCYMHHDCSPPIVHRDISSKNILLDSECVAHVSDFGTAKLL 1
Medtr4g130210.1 ( 387) LDWNTRKRIAIGAARGLLYLHEQCDPKIIHRDVKAANVLLDDDYEAIVGDFGLAKLL 1
Medtr1g102500.1 ( 757) LDWETRMRIAVGAAEGLAYLHHDCNPRIVHRDIKSSNILLDENFEAHLSDFGTAKSI 1
Medtr1g040615.1 ( 1943) FDWNKRVNIIKDIANALCYLHHDCSPPIVHRDISSKNVILDMEYVAHVSDFGTSKFL 1
Medtr8g090140.1 ( 379) LDWPTRKRVALGTARGLEYLHEHCNPKIIHRDVKAANVLLDEDFEAVVGDFGLAKLV 1
Medtr1g039220.1 ( 951) FDWNRRVNVIKDIANALCYLHHDCSPPIVHRDISSKNVILDLEYVAHVSDFGTSKFL 1
Medtr6g016495.1 ( 396) LDWGTRKQIALGAARGLLYLHEQCDPKIIHRDVKAANILLDDYCEAIVGDFGLAKLL 1
Medtr3g110450.1 ( 808) LSWPTRLNIAIGAAQGLCYMHHECSMPIIHRDVKSSNILLDSEFKACIADFGLAKLL 1
Medtr4g107620.1 ( 409) LNWNDRLKITLGSARGLAYLHHECCPKIVHRDIKSSNILLNENMEPHISDFGLAKLL 1
Medtr7g081570.1 ( 858) FDWEKRVNVVKGVANALSYLHHDCSPPIIHRDISSKNVLLNLDYEAQVSDFGTAKFL 1
Medtr7g018200.1 ( 398) LDWGTRKNIALGAARGLLYLHEQCDPKIIHRDVKAANILLDNYYEAVVGDFGLAKLL 1
Medtr2g008360.1 ( 389) LEWPMRKNIALGSARGLAYLHDHCDPKIIHRDVKAANILLDEEFEAVVGDFGLAKLM 1
Medtr1g015530.1 ( 746) LDWHLRLKIALGAAQGLSYLHHDCSPRIIHRDVKSSNILLDSDFEPHLTDFGIAKSL 1
Medtr8g095030.1 ( 369) LDWPTRKRVAFGTAHGLEYLHEQCNPKIIHRDLKAANILLDDEFEPVLGDFGLAKLV 1
Medtr3g070220.1 ( 809) LNLAQRLNIIIDVASAFHYLHHECQQPVIHCDLKPSNVLLDDSMVAHVSDFGIAKLL 1
Medtr1g040615.1 ( 944) FDWNRRVDVIKDIANALCYMHHDCSPSIVHRDISSKNVILDLEYVAHVSDFGTSKFL 1
Medtr8g015150.1 ( 653) LNWNERLNIAVDAAYGLEYLHNGCKPPIMHRDLKPSNILLDDDMHAKISDFGLSRAF 1
Medtr2g014560.1 ( 785) LDWPTRYKIALASAEGLSYLHHDCVPPIVHRDVKSNNILLDEDFSARVADFGVAKAV 1
Medtr0365s0020.1 ( 710) LNWNRRVNAIKGVANALCYMHHNCSPSIVHRDISSKNVVLDLEYVAHVSDFGTAKFL 1
Medtr6g036840.1 ( 819) LNLGHRLNIIIDVASALHYLHRECEQLILHCDLKPSNVLLDDDMVAHVSDFGIARLV 1
Medtr1g088930.1 ( 813) LKFEKRLEIVNGIASALHYLHNECEKPIVHCDLKPSNVLLDDDMVAHVSDFGLARLV 1
Medtr6g036780.1 ( 781) LNLGHRLNIIIDVASALHYLHRECEQLVFHCDIKPSNVLLDDDMVAHVSDFGIARLV 1
Medtr4g036575.1 ( 819) SDWFTRYKIALGVAQGISYLHHDCDPVIVHRDLKPSNILLDGEMEARVADFGVAKLI 1
Medtr5g019070.1 ( 807) LDLDQRLNIAVDIAFVLHYLHLECEQSIIHCDLKPSNVLLDDDMVAHVSDFGIARLV 1
Medtr5g025860.1 ( 787) LDFAHRLYIIIDVASALHYLHRECEELVIHCDLKPSNILLDDDMVAHVSDFGIARLV 1
Medtr8g023720.1 ( 904) LDWPTRLKIAQGAGCGLAYLHMICDPHIVHRDIKSSNILLNDKFEARVADFGLSRLI 1
Medtr8g014790.1 ( 660) LSWNERLNIAVDTAHGLDYLHNGCKPPIMHRDLKPSNILLDENLHAKISDFGLSRAF 1
Medtr7g059285.1 ( 895) LEWHIRFKIILGAAQGVAYLHHDCAPPIVHRDIKANNILIGLEFEPYIADFGLAKLV 1
Medtr2g073600.1 ( 757) LTWSTRKKICVGIARGLAYLHEESRLKIVHRDIKATNVLLDKDLNPKISDFGLAKLK 1
Medtr2g073560.1 ( 733) LTWSTRKKICVGIARGLAYLHEESRLKIVHRDIKATNVLLDKDLNPKISDFGLAKLK 1
Medtr8g470400.1 ( 651) LSFLQRLNIMIDVASALEYLHHGSSIPVVHCDLKPSNVLLDENMVAHVSDFGIAKLM 1
Medtr4g037015.1 ( 696) LDWSKRFEIVKGVASALSYMHHDCSPALIHRDISSKNVLLSKNLEAHVSDFGTARFL 1
Medtr8g070880.1 ( 722) LDWKRRLRIALGSARGLAYLHELANPPIIHRDVKSTNILLDESLTAKVADFGLSKLV 1
Medtr5g087370.1 ( 748) LTWDVRCKIAVGIAQGLLYLHYDCVPPIVHRDIKPKNILVNDNMEPIISDFGTALCK 1
Medtr5g085700.1 ( 839) FIWKKRVNVVKGVTNALYHMHHGCAPPIVHRDISSKNVLLDLDCEAYISDFGTAKIL 1
Medtr5g025840.1 ( 776) LTLEQRLNIITDVASAFCYLHYECEQPVIHCDLKPENILLNDIMVAQVSDFGLAKLL 1
Medtr0491s0030.1 ( 623) FKWRKRVNTIKGVAFALSYLHHDCTAPIVHRDVSTSNILLNSEWQASVCDFGTARLL 1
Medtr8g089210.1 ( 792) LNLMERLNIAIDVALALDYLHNDSETPIAHCDLKPSNILLDEDMTAKVGDFGLARLL 1
Medtr6g015265.1 ( 925) VDWKVIHKIALDIARALSYLHDQCVPRVLHRDVKPSNILLDDDCNAYLSDFGLARLL 1
Medtr7g080810.1 ( 396) MEWSVRLKIAIGAAKGFAWLHHNCNPRIIHRNISSKCILLDVDFEPKISDFGLARLM 1
Medtr7g407090.1 ( 570) FNWRKRVNTVKGVAFALSYLHPDCTAPIVHRDVSTSNILLNSEWQASVADFGTARLL 1
Medtr5g082270.1 ( 812) LSLRHRVDIALDVAHALDYLHNGTEKSIVHCDIKPSNVLLDDDTVAHLGDFGLARLI 1
Medtr2g100550.1 ( 424) LNWNQRLQIAVDTTVGLEYLHHGCNPPIVHRDVKSKNILLNDKLQGKLADFGLSKIF 1
Medtr4g094610.1 ( 968) WTLSERLRVFISIASGLDYLHSGYDFPIVHCDLKPSNILLDRDFEAHVSDFGTARIL 1
Medtr5g011410.1 ( 707) LYWSRRFQIALGTARALASLHHDCRPPILHLNLKSSNILLDDKYEAKLSDYGLGKLL 1
Medtr4g130390.1 ( 766) LDVIQLVRICSDVAEGMCYLHHYSPVKVVHCDLKPSNILLDDDFTALVSDFGISRLL 1
Medtr1g109580.1 ( 502) LTWSDRLKIMKGTAKGLVYLHEFSPKKYVHGDLKPSNILLGHDMTPYISDFGLGRLA 1
Medtr4g092530.1 ( 403) LKWHDRVNIAFGIARGLSWLHHTCDLGIVHFSICSECILLDENFEPKISNFGEAKFM 1
Medtr7g092430.1 ( 689) LHWGIRLKIAIGVAQGLAYLHKDYVPHLVHRNLKSKNILLDVNFEPKLTHFALDKIV 1
Medtr1g052425.1 ( 445) LSWAARIKIAQGTARGLMYIHEFSGRKYVHGNIKSTKILLDDDLHPYISGFGLTRLC 1
//
--------------------------------------------------------------------------------
--------------------------------------------------------------------------------
	Motif LBWNTRLNIALGVARGLAYLHHDCSPPIVHRDIKSSNILLDDDFEAHVSDFGLAKLL MEME-3 position-specific scoring matrix
--------------------------------------------------------------------------------
log-odds matrix: alength= 20 w= 57 n= 272095 bayes= 12.4096 E= 1.2e-1558
-345 -382 -551 -472 138 -585 -441 -231 -469 248 26 -593 -480 -366 -378 -265 -388 -120 60 -374
-250 -479 310 35 -511 -392 -14 -178 25 -540 -376 130 -424 -221 -256 -1 122 -430 -457 -43
-518 -519 -659 -654 38 -691 -523 -385 -648 16 -260 -713 -666 -541 -549 -712 -569 -143 630 -287
62 -418 -1 74 -119 34 126 -174 66 -257 -3 108 125 -147 85 40 -239 -344 -379 -327
-49 -418 47 74 -435 -376 164 -86 151 -257 -3 -314 -361 188 149 -301 213 3 -379 -327
-310 -311 -452 -459 -512 -460 -236 -277 -161 -355 -384 -440 -391 -235 475 -460 -393 -484 -286 -418
-229 22 -529 -459 41 -484 -27 -113 144 153 23 -522 -476 -381 -380 -435 -282 206 -322 54
-375 -565 -9 -26 -647 -503 -354 -605 236 -608 -457 236 -539 98 205 -471 -411 -521 -519 -45
-105 -444 -639 -632 -491 -697 -674 346 -620 -363 -292 -697 -673 -607 -606 -655 -40 158 -579 -531
356 172 -586 -521 -102 -539 -463 178 -509 -365 100 -585 -538 -449 -448 -492 -108 96 -391 -378
-226 -295 -520 -451 -11 -480 -388 163 190 86 -181 -194 -473 31 -374 -212 -97 152 -320 -310
-68 -441 301 -495 -699 302 -490 -737 -549 -774 -611 -425 -559 -489 -537 -203 -420 -554 -640 -611
225 -409 -693 -656 -523 -548 -624 168 -660 -491 -380 -695 -613 -586 -593 -34 147 268 -561 -546
447 -383 -676 -672 -684 -168 -656 -692 -704 -735 -563 -676 -567 -587 -602 -412 -25 -484 -630 -675
-176 7 -235 41 28 -376 126 -437 -9 -257 -287 74 -361 188 278 74 -239 -132 -380 -42
333 -399 -700 -704 -712 293 -677 -721 -740 -769 -594 -689 -570 -603 -626 -425 -419 -140 -656 -700
-374 -409 -584 -505 19 -617 -473 -134 -502 263 24 -626 -511 -397 -410 -571 -417 -122 -374 -402
230 303 81 96 -373 -409 221 -323 -233 -79 8 -365 -396 -203 -228 74 -254 -105 -353 -39
-647 -600 -741 -750 -244 -766 -16 -651 -712 -626 -540 -698 -736 -585 -601 -233 -667 -610 209 508
-511 -531 -776 -698 -354 -781 -633 -142 -695 262 250 -809 -676 -557 -593 -759 -558 -363 -463 -506
-849 -805 -831 -937 -895 -800 541 -1055 -927 -1001 -972 -974 -811 -860 -814 -971 -891 -976 -761 -824
-233 -377 -26 163 -363 -410 436 -465 -116 -274 -24 13 -135 -111 65 -202 -274 -370 -306 48
-179 -421 280 202 -27 81 73 -174 -178 -258 -290 -84 -363 165 -181 -303 -90 -347 -383 -42
-54 546 -692 -699 -701 -453 -670 -723 -734 -766 -591 -682 -568 -599 -622 49 -115 -513 -649 55
17 7 176 160 -435 -168 -235 -437 -9 -455 -287 53 -24 -13 85 88 -17 41 -379 -327
-2 -426 -393 -136 -137 -460 -391 -191 -8 -142 -26 -500 380 139 -86 -389 -128 -151 -477 -473
-73 -449 -374 -327 -509 -190 56 -497 192 -138 -389 -460 340 -272 106 -48 -336 -150 -474 -457
-299 -366 -458 -458 -345 -541 -484 342 -435 -125 -126 -520 -518 -421 -419 -485 -324 137 -389 -13
-96 -461 -750 -702 -109 -737 -676 221 -701 -106 99 -773 -706 -638 -650 -707 -479 325 -562 -552
-849 -805 -831 -937 -895 -800 541 -1055 -927 -1001 -972 -974 -811 -860 -814 -971 -891 -976 -761 -824
-304 375 -669 -623 -105 -83 -503 -585 -434 -266 -478 -651 -611 -483 428 -498 -470 -505 -444 -338
-296 -413 434 -127 -482 -420 -304 -490 -415 -553 -409 -56 -492 -346 -371 -281 -395 -419 -398 -392
-471 -490 -814 -784 -515 -828 -826 253 -796 128 -359 -859 -781 -747 -771 -819 -524 224 -665 -640
-308 22 -626 -604 -740 -523 -561 -738 379 -757 -601 -630 -615 -472 -378 112 -478 -574 -639 -654
215 -396 -692 -697 -709 -453 -672 -724 -732 -767 -591 -683 296 -598 -621 204 -24 -513 -654 -698
149 -501 -263 -21 -585 -416 -339 -602 209 -619 -459 -77 -483 -288 -301 218 68 -504 -525 -460
-343 25 -246 -431 -451 -418 -159 -420 -195 -540 -374 353 -437 -290 -345 -297 -298 -415 -342 -381
-458 -479 -800 -776 -575 -820 -864 320 -791 -484 -410 -849 -784 -782 -787 -809 -512 270 -756 -671
-454 -481 -699 -624 -351 -721 -584 -14 -622 270 -186 -739 -620 -507 -530 -687 -501 -116 -451 -483
-458 -485 -702 -626 -347 -723 -583 -136 -624 276 -183 -741 -620 -506 -530 -688 -504 -119 -447 -481
-391 -543 414 -300 -632 -89 -357 -682 -430 -723 -589 97 -537 -384 -444 -211 -418 -600 -570 -499
-176 -420 296 190 -436 -168 -11 -438 33 -33 -3 -157 -361 -148 -33 -3 -240 -49 -381 -328
-366 -602 329 224 -670 -437 -378 -182 16 -706 -557 103 -518 -315 -413 -123 -413 -584 -620 52
-515 216 -723 -698 264 -719 -412 -465 -672 3 373 -692 -691 -560 -576 -680 -128 -449 207 261
-238 -495 -231 297 -516 -426 127 -508 -92 -526 -362 -36 -419 99 -244 -195 65 219 -458 -402
414 -413 -706 -714 -723 -169 -685 -741 -749 -782 -608 -700 238 -614 -636 -439 -433 -530 -664 -710
-246 15 -382 -310 -397 -463 381 -18 196 -238 -258 -425 -453 43 86 -125 -301 53 -375 179
-464 -483 -806 -779 -545 -824 -846 194 -793 22 -385 -853 -783 -765 -779 -813 -516 336 -708 -656
199 25 -697 -701 -710 114 -674 -725 -736 -768 -591 -684 -567 -600 -622 260 -24 -514 -654 -698
-287 -402 436 -115 -471 -266 -117 -477 -413 -541 -396 -155 -487 -341 -363 -414 -391 -407 -385 -382
-471 -438 -611 -611 442 -657 -414 -479 -619 -440 -384 -654 -593 -551 -551 -590 -569 -456 -249 5
-93 -448 -373 -442 -589 372 -453 -607 -444 -679 -484 -443 -511 -457 -388 -429 -456 -503 -451 -504
-410 -449 -730 -137 -454 -709 -642 126 -672 188 -306 -746 -683 -608 -617 -675 234 -12 -536 -526
414 -246 -129 -470 -495 -87 -494 -482 -493 -527 -364 -547 -527 -447 -433 67 -120 -285 -450 -498
-432 -593 -579 -424 -709 -590 -376 -618 344 -272 -467 -522 -593 -262 345 -556 -459 -540 -524 -522
23 -11 -551 -474 129 -559 -436 7 -469 231 -111 -581 -483 -374 -384 -164 -364 -229 -351 -366
-72 18 -536 -465 38 -497 -402 29 3 170 191 -533 -481 -384 -385 -448 -295 190 -329 -322
--------------------------------------------------------------------------------
--------------------------------------------------------------------------------
	Motif LBWNTRLNIALGVARGLAYLHHDCSPPIVHRDIKSSNILLDDDFEAHVSDFGLAKLL MEME-3 position-specific probability matrix
--------------------------------------------------------------------------------
letter-probability matrix: alength= 20 w= 57 nsites= 50 E= 1.2e-1558
0.000000 0.000000 0.000000 0.000000 0.160000 0.000000 0.000000 0.000000 0.000000 0.760000 0.020000 0.000000 0.000000 0.000000 0.000000 0.020000 0.000000 0.020000 0.020000 0.000000
0.000000 0.000000 0.400000 0.060000 0.000000 0.000000 0.020000 0.020000 0.060000 0.000000 0.000000 0.200000 0.000000 0.000000 0.000000 0.100000 0.120000 0.000000 0.000000 0.020000
0.000000 0.000000 0.000000 0.000000 0.060000 0.000000 0.000000 0.000000 0.000000 0.160000 0.000000 0.000000 0.000000 0.000000 0.000000 0.000000 0.000000 0.020000 0.760000 0.000000
0.060000 0.000000 0.040000 0.080000 0.020000 0.100000 0.060000 0.020000 0.080000 0.020000 0.020000 0.180000 0.120000 0.000000 0.060000 0.140000 0.000000 0.000000 0.000000 0.000000
0.020000 0.000000 0.060000 0.080000 0.000000 0.000000 0.080000 0.040000 0.160000 0.020000 0.020000 0.000000 0.000000 0.120000 0.100000 0.000000 0.240000 0.060000 0.000000 0.000000
0.000000 0.000000 0.000000 0.000000 0.000000 0.000000 0.000000 0.020000 0.000000 0.020000 0.000000 0.000000 0.000000 0.000000 0.960000 0.000000 0.000000 0.000000 0.000000 0.000000
0.000000 0.020000 0.000000 0.000000 0.060000 0.000000 0.020000 0.020000 0.160000 0.420000 0.020000 0.000000 0.000000 0.000000 0.000000 0.000000 0.000000 0.240000 0.000000 0.040000
0.000000 0.000000 0.040000 0.040000 0.000000 0.000000 0.000000 0.000000 0.280000 0.000000 0.000000 0.420000 0.000000 0.060000 0.140000 0.000000 0.000000 0.000000 0.000000 0.020000
0.020000 0.000000 0.000000 0.000000 0.000000 0.000000 0.000000 0.780000 0.000000 0.000000 0.000000 0.000000 0.000000 0.000000 0.000000 0.000000 0.040000 0.160000 0.000000 0.000000
0.520000 0.060000 0.000000 0.000000 0.020000 0.000000 0.000000 0.240000 0.000000 0.000000 0.040000 0.000000 0.000000 0.000000 0.000000 0.000000 0.020000 0.100000 0.000000 0.000000
0.000000 0.000000 0.000000 0.000000 0.040000 0.000000 0.000000 0.220000 0.220000 0.260000 0.000000 0.020000 0.000000 0.040000 0.000000 0.020000 0.020000 0.160000 0.000000 0.000000
0.020000 0.000000 0.360000 0.000000 0.000000 0.600000 0.000000 0.000000 0.000000 0.000000 0.000000 0.000000 0.000000 0.000000 0.000000 0.020000 0.000000 0.000000 0.000000 0.000000
0.200000 0.000000 0.000000 0.000000 0.000000 0.000000 0.000000 0.220000 0.000000 0.000000 0.000000 0.000000 0.000000 0.000000 0.000000 0.080000 0.140000 0.360000 0.000000 0.000000
0.940000 0.000000 0.000000 0.000000 0.000000 0.020000 0.000000 0.000000 0.000000 0.000000 0.000000 0.000000 0.000000 0.000000 0.000000 0.000000 0.040000 0.000000 0.000000 0.000000
0.000000 0.020000 0.000000 0.060000 0.060000 0.000000 0.060000 0.000000 0.040000 0.020000 0.000000 0.140000 0.000000 0.120000 0.260000 0.180000 0.000000 0.020000 0.000000 0.020000
0.420000 0.000000 0.000000 0.000000 0.000000 0.560000 0.000000 0.000000 0.000000 0.000000 0.000000 0.000000 0.000000 0.000000 0.000000 0.000000 0.000000 0.020000 0.000000 0.000000
0.000000 0.000000 0.000000 0.000000 0.060000 0.000000 0.000000 0.020000 0.000000 0.880000 0.020000 0.000000 0.000000 0.000000 0.000000 0.000000 0.000000 0.020000 0.000000 0.000000
0.220000 0.160000 0.080000 0.100000 0.000000 0.000000 0.120000 0.000000 0.000000 0.080000 0.020000 0.000000 0.000000 0.000000 0.000000 0.180000 0.000000 0.020000 0.000000 0.020000
0.000000 0.000000 0.000000 0.000000 0.000000 0.000000 0.020000 0.000000 0.000000 0.000000 0.000000 0.000000 0.000000 0.000000 0.000000 0.020000 0.000000 0.000000 0.040000 0.920000
0.000000 0.000000 0.000000 0.000000 0.000000 0.000000 0.000000 0.020000 0.000000 0.860000 0.120000 0.000000 0.000000 0.000000 0.000000 0.000000 0.000000 0.000000 0.000000 0.000000
0.000000 0.000000 0.000000 0.000000 0.000000 0.000000 1.000000 0.000000 0.000000 0.000000 0.000000 0.000000 0.000000 0.000000 0.000000 0.000000 0.000000 0.000000 0.000000 0.000000
0.000000 0.000000 0.040000 0.200000 0.000000 0.000000 0.460000 0.000000 0.020000 0.020000 0.020000 0.100000 0.020000 0.000000 0.060000 0.020000 0.000000 0.000000 0.000000 0.040000
0.000000 0.000000 0.340000 0.220000 0.040000 0.140000 0.040000 0.020000 0.000000 0.020000 0.000000 0.040000 0.000000 0.100000 0.000000 0.000000 0.020000 0.000000 0.000000 0.020000
0.020000 0.780000 0.000000 0.000000 0.000000 0.000000 0.000000 0.000000 0.000000 0.000000 0.000000 0.000000 0.000000 0.000000 0.000000 0.140000 0.020000 0.000000 0.000000 0.040000
0.040000 0.020000 0.160000 0.160000 0.000000 0.020000 0.000000 0.000000 0.040000 0.000000 0.000000 0.120000 0.040000 0.020000 0.060000 0.200000 0.040000 0.080000 0.000000 0.000000
0.040000 0.000000 0.000000 0.020000 0.020000 0.000000 0.000000 0.020000 0.060000 0.060000 0.020000 0.000000 0.600000 0.100000 0.020000 0.000000 0.020000 0.020000 0.000000 0.000000
0.020000 0.000000 0.000000 0.000000 0.000000 0.020000 0.040000 0.000000 0.240000 0.060000 0.000000 0.000000 0.440000 0.000000 0.080000 0.080000 0.000000 0.020000 0.000000 0.000000
0.000000 0.000000 0.000000 0.000000 0.000000 0.000000 0.000000 0.780000 0.000000 0.040000 0.000000 0.000000 0.000000 0.000000 0.000000 0.000000 0.000000 0.140000 0.000000 0.040000
0.020000 0.000000 0.000000 0.000000 0.020000 0.000000 0.000000 0.320000 0.000000 0.060000 0.040000 0.000000 0.000000 0.000000 0.000000 0.000000 0.000000 0.540000 0.000000 0.000000
0.000000 0.000000 0.000000 0.000000 0.000000 0.000000 1.000000 0.000000 0.000000 0.000000 0.000000 0.000000 0.000000 0.000000 0.000000 0.000000 0.000000 0.000000 0.000000 0.000000
0.000000 0.240000 0.000000 0.000000 0.020000 0.040000 0.000000 0.000000 0.000000 0.020000 0.000000 0.000000 0.000000 0.000000 0.680000 0.000000 0.000000 0.000000 0.000000 0.000000
0.000000 0.000000 0.900000 0.000000 0.000000 0.000000 0.000000 0.000000 0.000000 0.000000 0.000000 0.080000 0.000000 0.000000 0.000000 0.020000 0.000000 0.000000 0.000000 0.000000
0.000000 0.000000 0.000000 0.000000 0.000000 0.000000 0.000000 0.400000 0.000000 0.340000 0.000000 0.000000 0.000000 0.000000 0.000000 0.000000 0.000000 0.260000 0.000000 0.000000
0.000000 0.020000 0.000000 0.000000 0.000000 0.000000 0.000000 0.000000 0.760000 0.000000 0.000000 0.000000 0.000000 0.000000 0.000000 0.220000 0.000000 0.000000 0.000000 0.000000
0.180000 0.000000 0.000000 0.000000 0.000000 0.000000 0.000000 0.000000 0.000000 0.000000 0.000000 0.000000 0.360000 0.000000 0.000000 0.420000 0.040000 0.000000 0.000000 0.000000
0.120000 0.000000 0.000000 0.040000 0.000000 0.000000 0.000000 0.000000 0.240000 0.000000 0.000000 0.040000 0.000000 0.000000 0.000000 0.480000 0.080000 0.000000 0.000000 0.000000
0.000000 0.040000 0.000000 0.000000 0.000000 0.000000 0.000000 0.000000 0.020000 0.000000 0.000000 0.940000 0.000000 0.000000 0.000000 0.000000 0.000000 0.000000 0.000000 0.000000
0.000000 0.000000 0.000000 0.000000 0.000000 0.000000 0.000000 0.640000 0.000000 0.000000 0.000000 0.000000 0.000000 0.000000 0.000000 0.000000 0.000000 0.360000 0.000000 0.000000
0.000000 0.000000 0.000000 0.000000 0.000000 0.000000 0.000000 0.060000 0.000000 0.920000 0.000000 0.000000 0.000000 0.000000 0.000000 0.000000 0.000000 0.020000 0.000000 0.000000
0.000000 0.000000 0.000000 0.000000 0.000000 0.000000 0.000000 0.020000 0.000000 0.960000 0.000000 0.000000 0.000000 0.000000 0.000000 0.000000 0.000000 0.020000 0.000000 0.000000
0.000000 0.000000 0.780000 0.000000 0.000000 0.040000 0.000000 0.000000 0.000000 0.000000 0.000000 0.160000 0.000000 0.000000 0.000000 0.020000 0.000000 0.000000 0.000000 0.000000
0.000000 0.000000 0.380000 0.200000 0.000000 0.020000 0.020000 0.000000 0.060000 0.120000 0.020000 0.020000 0.000000 0.000000 0.020000 0.100000 0.000000 0.040000 0.000000 0.000000
0.000000 0.000000 0.440000 0.240000 0.000000 0.000000 0.000000 0.020000 0.060000 0.000000 0.000000 0.160000 0.000000 0.000000 0.000000 0.040000 0.000000 0.000000 0.000000 0.040000
0.000000 0.080000 0.000000 0.000000 0.280000 0.000000 0.000000 0.000000 0.000000 0.140000 0.280000 0.000000 0.000000 0.000000 0.000000 0.000000 0.020000 0.000000 0.040000 0.160000
0.000000 0.000000 0.000000 0.420000 0.000000 0.000000 0.060000 0.000000 0.020000 0.000000 0.000000 0.060000 0.000000 0.060000 0.000000 0.020000 0.080000 0.280000 0.000000 0.000000
0.740000 0.000000 0.000000 0.000000 0.000000 0.020000 0.000000 0.000000 0.000000 0.000000 0.000000 0.000000 0.240000 0.000000 0.000000 0.000000 0.000000 0.000000 0.000000 0.000000
0.000000 0.020000 0.000000 0.000000 0.000000 0.000000 0.360000 0.060000 0.220000 0.020000 0.000000 0.000000 0.000000 0.040000 0.060000 0.040000 0.000000 0.080000 0.000000 0.100000
0.000000 0.000000 0.000000 0.000000 0.000000 0.000000 0.000000 0.260000 0.000000 0.160000 0.000000 0.000000 0.000000 0.000000 0.000000 0.000000 0.000000 0.580000 0.000000 0.000000
0.160000 0.020000 0.000000 0.000000 0.000000 0.160000 0.000000 0.000000 0.000000 0.000000 0.000000 0.000000 0.000000 0.000000 0.000000 0.620000 0.040000 0.000000 0.000000 0.000000
0.000000 0.000000 0.940000 0.000000 0.000000 0.020000 0.020000 0.000000 0.000000 0.000000 0.000000 0.020000 0.000000 0.000000 0.000000 0.000000 0.000000 0.000000 0.000000 0.000000
0.000000 0.000000 0.000000 0.000000 0.980000 0.000000 0.000000 0.000000 0.000000 0.000000 0.000000 0.000000 0.000000 0.000000 0.000000 0.000000 0.000000 0.000000 0.000000 0.020000
0.020000 0.000000 0.000000 0.000000 0.000000 0.980000 0.000000 0.000000 0.000000 0.000000 0.000000 0.000000 0.000000 0.000000 0.000000 0.000000 0.000000 0.000000 0.000000 0.000000
0.000000 0.000000 0.000000 0.020000 0.000000 0.000000 0.000000 0.160000 0.000000 0.520000 0.000000 0.000000 0.000000 0.000000 0.000000 0.000000 0.260000 0.040000 0.000000 0.000000
0.740000 0.000000 0.020000 0.000000 0.000000 0.040000 0.000000 0.000000 0.000000 0.000000 0.000000 0.000000 0.000000 0.000000 0.000000 0.180000 0.020000 0.000000 0.000000 0.000000
0.000000 0.000000 0.000000 0.000000 0.000000 0.000000 0.000000 0.000000 0.600000 0.020000 0.000000 0.000000 0.000000 0.000000 0.380000 0.000000 0.000000 0.000000 0.000000 0.000000
0.060000 0.020000 0.000000 0.000000 0.140000 0.000000 0.000000 0.080000 0.000000 0.660000 0.000000 0.000000 0.000000 0.000000 0.000000 0.040000 0.000000 0.000000 0.000000 0.000000
0.020000 0.020000 0.000000 0.000000 0.060000 0.000000 0.000000 0.080000 0.060000 0.460000 0.080000 0.000000 0.000000 0.000000 0.000000 0.000000 0.000000 0.220000 0.000000 0.000000
--------------------------------------------------------------------------------
--------------------------------------------------------------------------------
	Motif LBWNTRLNIALGVARGLAYLHHDCSPPIVHRDIKSSNILLDDDFEAHVSDFGLAKLL MEME-3 regular expression
--------------------------------------------------------------------------------
L[DN]WXTR[LV][NK]I[AI][LIK][GD][VIA]AR[GA]LAYLH[HE][DE]CSP[PK]I[VI]H[RC]D[ILV][KS][SP][SK]N[IV]LLD[DE][DE][FM][EV][AP][HK][VI]SDFG[LT]A[KR]L[LV]
--------------------------------------------------------------------------------
Time 37867.60 secs.
********************************************************************************
********************************************************************************
MOTIF YEBIIEATEDFDNKYLIGVGGYGSVYKAZLPTGQVVA MEME-4	width = 37 sites = 50 llr = 4307 E-value = 5.8e-1339
********************************************************************************
--------------------------------------------------------------------------------
	Motif YEBIIEATEDFDNKYLIGVGGYGSVYKAZLPTGQVVA MEME-4 Description
--------------------------------------------------------------------------------
Simplified A ::::::a:::::::::::::4::::::a::::::::a
pos.-specific C :::::::::::::::4:::::::::::::::1:::::
probability D :35::::::7:92::::::::::::::::::::::::
matrix E :5:::6::81::1:::::1:::::::::5::::::::
F 2:::::::::a::::::::::1:::::::1:::::1:
G :::::::::::::::::a:a5:a::::::::1a::::
H ::::::::::::::4::::::3::::::::1::::::
I :::97:::::::1:::a:::::::::::::::::1::
K :::::3:::::::6::::::::::::a:1:1::3:::
L :::11::::::::::5:::::::::::::9:::::::
M ::::::::::::2::::::::::::::::::::::::
N :15:::::12::3::::::::::2:::::::::::::
P ::::::::::::::::::::::::::::::7::::::
Q :::::::::::::::::::::1::::::3::::5:::
R :::::1:::::::3:::::::::::::::::::::::
S :1::::::::::::::::::1::7::::::14:::::
T :::::::a::::::::::3::::::::::::4:::::
V ::::1:::::::::::::5:::::a:::::::::99:
W :::::::::::::::::::::::::::::::::::::
Y 7:::::::::::::6::::::3:::a:::::::::::
bits 6.7
6
5.4 *
4.7 * * * * *
Relative 4.0 * ** ** * * * **** *
Entropy 3.4 * * *** ** * ** * * **** * ***
(124.3 bits) 2.7 ************ ***** **** ******* *****
2.0 *************************************
1.3 *************************************
0.7 *************************************
0.0 -------------------------------------
Multilevel YEDIIEATEDFDNKYLIGVGGHGSVYKAELPTGQVVA
consensus FDN K N MRHC T AY N Q S K
sequence D
--------------------------------------------------------------------------------
--------------------------------------------------------------------------------
	Motif YEBIIEATEDFDNKYLIGVGGYGSVYKAZLPTGQVVA MEME-4 sites sorted by position p-value
--------------------------------------------------------------------------------
Sequence name Start P-value Site
------------- ----- --------- -------------------------------------
Medtr7g007550.1 440 3.41e-45 CIWNYDGKIA YDDIIKATEDFDMRYCIGTGAYGSVYKAQLPCGKVVA LKKLHGYEAE
Medtr0491s0030.1 516 6.28e-45 CIWNYDGMIA YDDIIKATEDFDMRYCIGTGAYGSVYKAQLPSGKVVA LKKLHGYEAE
Medtr0491s0010.1 159 6.28e-45 CIWNFDGKIA YDDIIKATEDFDMRYCIGTGAYGSVYKAQLPSGKVVA LKKLHRYEAE
Medtr7g407130.1 508 6.28e-45 CIWNYDGKIA YDDIIKATEDFDMRYCIGTGAYGSVYKAQLPSGKVVA LKKLHGYEVE
Medtr8g047230.1 687 6.28e-45 CIWNYDGMIA YDDIIKATEDFDMRYCIGTGAYGSVYKAQLPSGKVVA LKKLHGYEAE
Medtr8g047160.1 343 6.28e-45 CIWNYDGMIA YDDIIKATEDFDMRYCIGTGAYGSVYKAQLPSGKVVA LKKLHGYEAE
Medtr8g047210.1 580 6.28e-45 CIWNFDGKIA YDDIIKATEDFDMRYCIGTGAYGSVYKAQLPSGKVVA LKKLHRYEAE
Medtr8g047220.1 643 6.28e-45 CIWNFDGKIA YDDIIKATEDFDMRYCIGTGAYGSVYKAQLPSGKVVA LKKLHRYEAE
Medtr7g007560.1 465 8.45e-44 CVWNYDGKIA FDDIIKATEDFDMRYCIGTGAYGSVYKAQLPCGKVVA LKKLHGYEAD
Medtr1g040615.1 1836 1.01e-43 EIWSFDGKMV YENIIEATEDFDNKHLIGVGGHGNVYKAELPTGQVVA VKKLHSLQNE
Medtr1g040545.1 719 1.01e-43 EIWSFDGKMV YENIIEATEDFDNKHLIGVGGHGNVYKAELPTGQVVA VKKLHSLQNE
Medtr1g040525.1 579 1.01e-43 EIWSFDGKMV YENIIEATEDFDNKHLIGVGGHGNVYKAELPTGQVVA VKKLHSLQNE
Medtr0400s0040.1 870 3.22e-43 ATWSFDGKMV YENIIEATEDFDNKHLIGVGGHGNVYKAELPSGQVVA VKKLHLLEHE
Medtr0365s0030.1 870 3.22e-43 ATWSFDGKMV YENIIEATEDFDNKHLIGVGGHGNVYKAELPSGQVVA VKKLHLLEHE
Medtr7g007630.1 478 3.78e-43 CIWNYDGKIA YDDIVRATEDFDMRYCIGTGAYGSVYKAQLPSGKVVA LKKLHGYEEE
Medtr7g007620.1 432 5.19e-43 CIWNYDGKIA YDDIIKATEDFDMRYCIGTGAYGSVYRAQLPSGKVVA LKKLHGYEAE
Medtr7g009970.1 481 7.11e-43 SIWNYDGQIA YDDIIRATEDFDIRYCIGTGAYGSVYKAQLPCGKVVA LKKLHGYEAE
Medtr1g039220.1 844 1.53e-42 AIWSFDGKMV YETIIEATEDFDNKHLIGVGGHGSVYKAELPTGQVVA VKKLHSLQNE
Medtr1g039310.1 867 4.99e-42 SIWSFDGKMV YENIVEATEEFDNKHLIGVGGHGSVYKAELPTGQVVA VKKLHSLQNG
Medtr1g038890.1 844 4.99e-42 SIWSFDGKIV YENIVEATEEFDNKHLIGVGGHGSVYKAELPTGQVVA VKKLHSLQNG
Medtr7g010000.1 558 7.66e-42 CIWNFDGKIA HDDIIKATEDFDIRYCIGTGAYGSVYKAQLPCGKVVA IKKLHGYEAE
Medtr7g010010.1 428 7.66e-42 CIWNFDGKIA HDDIIKATEDFDIRYCIGTGAYGSVYKAQLPCGKVVA IKKLHGYEAE
Medtr1g040555.1 619 1.02e-41 EIWSFDGKMV YENIIEATEDFDNKHLIGVGGHASVYKAELPSGQVVA VKKLHLLQNE
Medtr1g040615.1 837 1.34e-41 EIWSFDGKMV YENIIEATEDFDDKHLLGVGGHGSVYKAELPTGQVVA VKKLHSLQNE
Medtr7g407090.1 463 1.77e-41 CVWNYDGKIA FDDIIKATEDFDMRYCIGTGAYRSVYKAQLPSGKVVA LKKLHGYEAE
Medtr7g009940.1 510 1.30e-40 SIWNYDGKIA YEDIIEATENFDIKYCIGVGGYGSVYKANLPSGRVVA LKKLHNLEAN
Medtr1g039240.1 870 1.48e-40 TIWSFDGKMV YENIIEATEDFDNKNLIGVGVHGSVYKAELPTGQVVA VKKLHSLPNG
Medtr7g039330.1 1000 2.16e-40 TIWNFDGKFL YENILEATEDFDEKHLIGVGGHGSVYKAKLHTGQVVA VKKLHSVANG
Medtr7g045510.1 902 2.16e-40 TIWNFDGKFL YENILEATEDFDEKHLIGVGGHGSVYKAKLHTGQVVA VKKLHSVANG
Medtr7g446160.1 699 2.78e-40 TIWSFDGKMV YENIIEATEEFDDKHLIGAGAQGSVYKAKLPTGQVVA VKKLHSVTNA
Medtr7g045710.1 783 4.58e-40 TIWNFDGKIV FENIVEATEDFDEKHLIGVGGHGSVYKAKLHTGQVVA VKKLHSVANG
Medtr0400s0030.1 603 8.45e-40 AIWSFDGKLV YENIVEATEEFDNKHLIGIGGHGSVYKAEFPTGQVVA VKKLHSLQNG
Medtr0365s0020.1 603 8.45e-40 AIWSFDGKLV YENIVEATEEFDNKHLIGIGGHGSVYKAEFPTGQVVA VKKLHSLQNG
Medtr7g050990.1 631 1.21e-39 TIWSFDDKMV YENIIQATDDFDDKHLIGVGGHGSVYKAELDTGQVVA VKKLHSIVYE
Medtr7g045860.1 795 1.21e-39 TIWNFDGKMV YENILEATQDFDDKYLIGVGGQGSVYKAELHTGQVVA VKKLHPVSNE
Medtr7g051040.1 655 3.96e-39 TIWSFDGKMV YESIIEATEDFDDKHLIGVGGQGSVYKAVLDTGQVVA VKKLHSVIDE
Medtr7g081480.1 759 3.79e-38 SIWSHDGKMM FENIIEATENFDDKYLIGVGSQGNVYKAELPTGLVVA VKKLHLVRDE
Medtr7g081570.1 749 2.12e-37 SIWSHDGKMM FENIIEATENFDDKYLIGVGSQGNVYKAELSSGMVVA VKKLHIITDE
Medtr7g013680.1 431 3.57e-37 CIWNYDGKIA YNDIIRATKDFDIKYCIGKGAYGSVYKAQLPSGKFVA LKKLHSYEAE
Medtr5g085700.1 732 5.41e-37 SIWSYDGKMV YENIIEATEDFDDKYRIGEGGSGSVYKANLPSGQVIA VKKLHAEVDG
Medtr4g037015.1 588 1.75e-35 SIWYFNGRVV YSDIIEATNNFDNKYCIGEGAFGNVYKAELKGGQIFA VKKLKCDEEN
Medtr7g028432.1 664 1.75e-35 SIWYFNGRVV YSDIIEATNNFDNKYCIGEGAFGNVYKAELKGGQIFA VKKLKCDEEN
Medtr4g037720.1 659 1.25e-34 SIWYFNGRVV YNDIIEATNSFDNKYCIGEGAFGNVYKAELKGGQIFA VKKLKCDKEN
Medtr7g081780.1 758 2.41e-33 SNWSHDGKMT FESIIQATENFDDKYLIGVGSQGNVYKAELSSGSVGA IYAVKKLHLV
Medtr7g081410.1 756 2.63e-33 SIWSHDGKMM FENIIEATANFDDKYLVGVGSQGNVYKAELSEGLVVA VKKLHLVTDE
Medtr7g081720.1 776 8.78e-33 SIWSHDGKMM FENIIEATNNFDDEYLIGVGGEGSVYKAKLSADMVVA VKKLHSRIDG
Medtr7g096980.1 918 9.56e-33 MVWGRDGKFT FSDLVKATNDFNEKYCIGKGGFGSVYRAEFSTGQVVA VKRLNISDSD
Medtr3g095100.1 865 3.12e-27 TFEKPLRKLT FADLLEATNGFHNDSLIGSGGFGDVYKAQLKDGSVVA IKKLIHVSGQ
Medtr1g100787.1 983 5.42e-26 MFEQPLLKLT LVDILKATENFSKTNIIGDGGFGTVYKATLPNGRTVA VKKLSEAKTQ
Medtr2g070020.1 798 8.96e-25 NYYFPKEGFT YNDLLEATGNFSEGEVIGRGACGTVYKAVMNDGEVIA VKKLNTRGGE
--------------------------------------------------------------------------------
--------------------------------------------------------------------------------
	Motif YEBIIEATEDFDNKYLIGVGGYGSVYKAZLPTGQVVA MEME-4 block diagrams
--------------------------------------------------------------------------------
SEQUENCE NAME POSITION P-VALUE MOTIF DIAGRAM
------------- ---------------- -------------
Medtr7g007550.1 3.4e-45 439_[4]_101
Medtr0491s0030.1 6.3e-45 515_[4]_275
Medtr0491s0010.1 6.3e-45 158_[4]_178
Medtr7g407130.1 6.3e-45 507_[4]_275
Medtr8g047230.1 6.3e-45 686_[4]_275
Medtr8g047160.1 6.3e-45 342_[4]_262
Medtr8g047210.1 6.3e-45 579_[4]_275
Medtr8g047220.1 6.3e-45 642_[4]_275
Medtr7g007560.1 8.5e-44 464_[4]_275
Medtr1g040615.1 1e-43 836_[4]_962_[4]_252
Medtr1g040545.1 1e-43 718_[4]_252
Medtr1g040525.1 1e-43 578_[4]_252
Medtr0400s0040.1 3.2e-43 869_[4]_252
Medtr0365s0030.1 3.2e-43 869_[4]_252
Medtr7g007630.1 3.8e-43 477_[4]_275
Medtr7g007620.1 5.2e-43 431_[4]_275
Medtr7g009970.1 7.1e-43 480_[4]_275
Medtr1g039220.1 1.5e-42 843_[4]_252
Medtr1g039310.1 5e-42 866_[4]_265
Medtr1g038890.1 5e-42 843_[4]_258
Medtr7g010000.1 7.7e-42 557_[4]_275
Medtr7g010010.1 7.7e-42 427_[4]_256
Medtr1g040555.1 1e-41 618_[4]_150
Medtr7g407090.1 1.8e-41 462_[4]_275
Medtr7g009940.1 1.3e-40 509_[4]_263
Medtr1g039240.1 1.5e-40 869_[4]_252
Medtr7g039330.1 2.2e-40 999_[4]_243
Medtr7g045510.1 2.2e-40 901_[4]_243
Medtr7g446160.1 2.8e-40 698_[4]_249
Medtr7g045710.1 4.6e-40 782_[4]_262
Medtr0400s0030.1 8.5e-40 602_[4]_252
Medtr0365s0020.1 8.5e-40 602_[4]_252
Medtr7g050990.1 1.2e-39 630_[4]_258
Medtr7g045860.1 1.2e-39 794_[4]_253
Medtr7g051040.1 4e-39 654_[4]_272
Medtr7g081480.1 3.8e-38 758_[4]_267
Medtr7g081570.1 2.1e-37 748_[4]_268
Medtr7g013680.1 3.6e-37 430_[4]_282
Medtr5g085700.1 5.4e-37 731_[4]_266
Medtr4g037015.1 1.7e-35 587_[4]_247
Medtr7g028432.1 1.7e-35 663_[4]_247
Medtr4g037720.1 1.3e-34 658_[4]_247
Medtr7g081780.1 2.4e-33 757_[4]_267
Medtr7g081410.1 2.6e-33 755_[4]_275
Medtr7g081720.1 8.8e-33 775_[4]_267
Medtr7g096980.1 9.6e-33 917_[4]_271
Medtr3g095100.1 3.1e-27 864_[4]_288
Medtr1g100787.1 5.4e-26 982_[4]_253
Medtr2g070020.1 9e-25 797_[4]_283
--------------------------------------------------------------------------------
--------------------------------------------------------------------------------
	Motif YEBIIEATEDFDNKYLIGVGGYGSVYKAZLPTGQVVA MEME-4 in BLOCKS format
--------------------------------------------------------------------------------
BL MOTIF YEBIIEATEDFDNKYLIGVGGYGSVYKAZLPTGQVVA width=37 seqs=50
Medtr7g007550.1 ( 440) YDDIIKATEDFDMRYCIGTGAYGSVYKAQLPCGKVVA 1
Medtr0491s0030.1 ( 516) YDDIIKATEDFDMRYCIGTGAYGSVYKAQLPSGKVVA 1
Medtr0491s0010.1 ( 159) YDDIIKATEDFDMRYCIGTGAYGSVYKAQLPSGKVVA 1
Medtr7g407130.1 ( 508) YDDIIKATEDFDMRYCIGTGAYGSVYKAQLPSGKVVA 1
Medtr8g047230.1 ( 687) YDDIIKATEDFDMRYCIGTGAYGSVYKAQLPSGKVVA 1
Medtr8g047160.1 ( 343) YDDIIKATEDFDMRYCIGTGAYGSVYKAQLPSGKVVA 1
Medtr8g047210.1 ( 580) YDDIIKATEDFDMRYCIGTGAYGSVYKAQLPSGKVVA 1
Medtr8g047220.1 ( 643) YDDIIKATEDFDMRYCIGTGAYGSVYKAQLPSGKVVA 1
Medtr7g007560.1 ( 465) FDDIIKATEDFDMRYCIGTGAYGSVYKAQLPCGKVVA 1
Medtr1g040615.1 ( 1836) YENIIEATEDFDNKHLIGVGGHGNVYKAELPTGQVVA 1
Medtr1g040545.1 ( 719) YENIIEATEDFDNKHLIGVGGHGNVYKAELPTGQVVA 1
Medtr1g040525.1 ( 579) YENIIEATEDFDNKHLIGVGGHGNVYKAELPTGQVVA 1
Medtr0400s0040.1 ( 870) YENIIEATEDFDNKHLIGVGGHGNVYKAELPSGQVVA 1
Medtr0365s0030.1 ( 870) YENIIEATEDFDNKHLIGVGGHGNVYKAELPSGQVVA 1
Medtr7g007630.1 ( 478) YDDIVRATEDFDMRYCIGTGAYGSVYKAQLPSGKVVA 1
Medtr7g007620.1 ( 432) YDDIIKATEDFDMRYCIGTGAYGSVYRAQLPSGKVVA 1
Medtr7g009970.1 ( 481) YDDIIRATEDFDIRYCIGTGAYGSVYKAQLPCGKVVA 1
Medtr1g039220.1 ( 844) YETIIEATEDFDNKHLIGVGGHGSVYKAELPTGQVVA 1
Medtr1g039310.1 ( 867) YENIVEATEEFDNKHLIGVGGHGSVYKAELPTGQVVA 1
Medtr1g038890.1 ( 844) YENIVEATEEFDNKHLIGVGGHGSVYKAELPTGQVVA 1
Medtr7g010000.1 ( 558) HDDIIKATEDFDIRYCIGTGAYGSVYKAQLPCGKVVA 1
Medtr7g010010.1 ( 428) HDDIIKATEDFDIRYCIGTGAYGSVYKAQLPCGKVVA 1
Medtr1g040555.1 ( 619) YENIIEATEDFDNKHLIGVGGHASVYKAELPSGQVVA 1
Medtr1g040615.1 ( 837) YENIIEATEDFDDKHLLGVGGHGSVYKAELPTGQVVA 1
Medtr7g407090.1 ( 463) FDDIIKATEDFDMRYCIGTGAYRSVYKAQLPSGKVVA 1
Medtr7g009940.1 ( 510) YEDIIEATENFDIKYCIGVGGYGSVYKANLPSGRVVA 1
Medtr1g039240.1 ( 870) YENIIEATEDFDNKNLIGVGVHGSVYKAELPTGQVVA 1
Medtr7g039330.1 ( 1000) YENILEATEDFDEKHLIGVGGHGSVYKAKLHTGQVVA 1
Medtr7g045510.1 ( 902) YENILEATEDFDEKHLIGVGGHGSVYKAKLHTGQVVA 1
Medtr7g446160.1 ( 699) YENIIEATEEFDDKHLIGAGAQGSVYKAKLPTGQVVA 1
Medtr7g045710.1 ( 783) FENIVEATEDFDEKHLIGVGGHGSVYKAKLHTGQVVA 1
Medtr0400s0030.1 ( 603) YENIVEATEEFDNKHLIGIGGHGSVYKAEFPTGQVVA 1
Medtr0365s0020.1 ( 603) YENIVEATEEFDNKHLIGIGGHGSVYKAEFPTGQVVA 1
Medtr7g050990.1 ( 631) YENIIQATDDFDDKHLIGVGGHGSVYKAELDTGQVVA 1
Medtr7g045860.1 ( 795) YENILEATQDFDDKYLIGVGGQGSVYKAELHTGQVVA 1
Medtr7g051040.1 ( 655) YESIIEATEDFDDKHLIGVGGQGSVYKAVLDTGQVVA 1
Medtr7g081480.1 ( 759) FENIIEATENFDDKYLIGVGSQGNVYKAELPTGLVVA 1
Medtr7g081570.1 ( 749) FENIIEATENFDDKYLIGVGSQGNVYKAELSSGMVVA 1
Medtr7g013680.1 ( 431) YNDIIRATKDFDIKYCIGKGAYGSVYKAQLPSGKFVA 1
Medtr5g085700.1 ( 732) YENIIEATEDFDDKYRIGEGGSGSVYKANLPSGQVIA 1
Medtr4g037015.1 ( 588) YSDIIEATNNFDNKYCIGEGAFGNVYKAELKGGQIFA 1
Medtr7g028432.1 ( 664) YSDIIEATNNFDNKYCIGEGAFGNVYKAELKGGQIFA 1
Medtr4g037720.1 ( 659) YNDIIEATNSFDNKYCIGEGAFGNVYKAELKGGQIFA 1
Medtr7g081780.1 ( 758) FESIIQATENFDDKYLIGVGSQGNVYKAELSSGSVGA 1
Medtr7g081410.1 ( 756) FENIIEATANFDDKYLVGVGSQGNVYKAELSEGLVVA 1
Medtr7g081720.1 ( 776) FENIIEATNNFDDEYLIGVGGEGSVYKAKLSADMVVA 1
Medtr7g096980.1 ( 918) FSDLVKATNDFNEKYCIGKGGFGSVYRAEFSTGQVVA 1
Medtr3g095100.1 ( 865) FADLLEATNGFHNDSLIGSGGFGDVYKAQLKDGSVVA 1
Medtr1g100787.1 ( 983) LVDILKATENFSKTNIIGDGGFGTVYKATLPNGRTVA 1
Medtr2g070020.1 ( 798) YNDLLEATGNFSEGEVIGRGACGTVYKAVMNDGEVIA 1
//
--------------------------------------------------------------------------------
--------------------------------------------------------------------------------
	Motif YEBIIEATEDFDNKYLIGVGGYGSVYKAZLPTGQVVA MEME-4 position-specific scoring matrix
--------------------------------------------------------------------------------
log-odds matrix: alength= 20 w= 37 n= 278675 bayes= 14.3657 E= 5.8e-1339
-614 -586 -719 -721 219 -751 78 -638 -693 -269 -527 -689 -718 -575 -587 -710 -650 -596 -254 477
-89 -752 274 340 -771 -532 -466 -677 -380 -697 -543 -39 -518 -266 -456 -77 -463 -148 -707 -618
-418 -587 343 -377 -690 -411 -370 -782 -432 -797 -674 253 -547 -392 -463 -119 -119 -687 -648 -530
-522 -539 -844 -815 -454 -836 -772 374 -820 -101 -308 -891 -779 -706 -749 -851 -575 -277 -578 -600
-367 -419 -557 -554 -419 -632 -584 339 -535 -29 -212 -618 -606 -519 -519 -582 -399 140 -484 -450
-401 -622 -377 351 -724 -582 -394 -626 246 -627 -478 -524 -568 47 97 -550 -460 -537 -551 -542
459 -658 -810 -883 -869 -692 -789 -950 -889 -946 -843 -899 -754 -798 -777 -716 -696 -787 -749 -822
-757 -777 -825 -925 -901 -785 -807 -1012 -914 -988 -930 -951 -803 -847 -805 -880 434 -918 -762 -842
-89 -769 -59 391 -775 -183 -471 -674 -126 -694 -539 56 -517 -39 -455 -519 -465 -548 -710 -623
-401 -562 391 93 -653 -170 -363 -710 -428 -744 -613 131 -540 -382 -450 -208 -420 -625 -595 -511
-795 -757 -816 -901 449 -792 -743 -896 -894 -853 -804 -939 -795 -826 -790 -918 -853 -854 -640 -567
-289 -404 435 -118 -473 -420 -113 -480 -413 -543 -399 -155 -488 -342 -365 -224 -392 -410 -388 -385
-363 -657 232 117 -714 -475 -416 46 -125 -705 347 198 -522 -294 -430 -464 -439 -570 -659 -566
-425 -589 -111 -121 -704 -183 -372 -618 348 -615 -468 -494 -585 -263 311 -540 -123 -539 -525 -519
-466 -591 -300 -122 -380 -469 388 -718 -478 -709 -608 -78 -590 -434 -489 -212 -472 -652 -389 434
-503 454 -838 -778 -400 -807 -706 -134 -771 190 -255 -856 -745 -643 -81 -794 -557 -110 -515 -548
-465 -485 -803 -776 -534 -821 -835 377 -788 -243 -375 -850 -780 -755 -771 -810 -517 -72 -691 -647
-637 -740 -716 -800 -860 379 -746 -947 -797 -950 -841 -814 -766 -776 -717 -803 -790 -854 -717 -790
-57 -385 -85 71 -406 -410 -277 -76 -21 -418 -264 -357 -395 -192 -45 -187 247 288 -375 -337
-637 -740 -716 -800 -860 379 -746 -947 -797 -950 -841 -814 -766 -776 -717 -803 -790 -854 -717 -790
333 -396 -699 -702 -711 270 -675 -725 -738 -768 -592 -686 -568 -600 -623 -27 -416 -140 -655 -699
-447 15 -568 -136 150 -640 377 -549 -562 -546 -438 -595 -603 208 -482 -230 -534 -497 -229 369
-95 -422 -331 -400 -552 368 -414 -569 -402 -643 -446 -402 -477 -418 -115 -396 -427 -469 -413 -465
-400 -564 -68 -382 -685 -412 -374 -770 -436 -789 -659 162 -545 -395 -463 274 -26 -671 -641 -531
-699 -712 -828 -909 -813 -793 -814 -581 -906 -786 -719 -955 -805 -849 -810 -916 -766 417 -762 -809
-816 -772 -822 -909 -586 -797 -678 -934 -892 -897 -835 -920 -803 -806 -779 -928 -852 -877 -574 522
-305 -382 -474 -430 -572 -503 -393 -456 410 -564 -391 -456 -463 -366 29 -513 -387 -468 -387 -466
459 -658 -810 -883 -869 -692 -789 -950 -889 -946 -843 -899 -754 -798 -777 -716 -696 -787 -749 -822
-338 -716 -224 318 -734 -551 -448 -642 88 -659 -502 -97 -512 337 -345 -518 -125 -53 -644 -587
-498 -520 -752 -674 40 -763 -613 -320 -671 271 21 -787 -657 -539 -571 -736 -544 -356 -454 -490
-253 -473 -19 -380 -548 -444 153 -550 38 -564 -463 -184 392 -350 -379 -17 -369 -459 -534 -511
-91 236 -7 -128 -586 -35 -391 -564 -422 -660 -458 -158 -509 -382 -415 181 293 -481 -534 -502
-293 -492 -126 -473 -620 373 -482 -641 -475 -711 -519 -475 -544 -489 -419 -470 -499 -543 -480 -533
-411 -582 -542 -120 -688 -575 -367 -606 257 -179 92 -507 -576 394 57 -133 -444 -526 -515 -510
-228 -338 -535 -508 -130 -597 -502 1 -534 -414 -321 -631 -526 -510 -457 -572 -122 395 -527 -542
-300 -392 -613 -586 30 -197 -584 -41 -609 -440 -354 -699 -601 -584 -540 -640 -394 394 -584 -568
459 -658 -810 -883 -869 -692 -789 -950 -889 -946 -843 -899 -754 -798 -777 -716 -696 -787 -749 -822
--------------------------------------------------------------------------------
--------------------------------------------------------------------------------
	Motif YEBIIEATEDFDNKYLIGVGGYGSVYKAZLPTGQVVA MEME-4 position-specific probability matrix
--------------------------------------------------------------------------------
letter-probability matrix: alength= 20 w= 37 nsites= 50 E= 5.8e-1339
0.000000 0.000000 0.000000 0.000000 0.200000 0.000000 0.040000 0.000000 0.000000 0.020000 0.000000 0.000000 0.000000 0.000000 0.000000 0.000000 0.000000 0.000000 0.000000 0.740000
0.020000 0.000000 0.300000 0.540000 0.000000 0.000000 0.000000 0.000000 0.000000 0.000000 0.000000 0.060000 0.000000 0.000000 0.000000 0.060000 0.000000 0.020000 0.000000 0.000000
0.000000 0.000000 0.480000 0.000000 0.000000 0.000000 0.000000 0.000000 0.000000 0.000000 0.000000 0.460000 0.000000 0.000000 0.000000 0.040000 0.020000 0.000000 0.000000 0.000000
0.000000 0.000000 0.000000 0.000000 0.000000 0.000000 0.000000 0.940000 0.000000 0.060000 0.000000 0.000000 0.000000 0.000000 0.000000 0.000000 0.000000 0.000000 0.000000 0.000000
0.000000 0.000000 0.000000 0.000000 0.000000 0.000000 0.000000 0.740000 0.000000 0.120000 0.000000 0.000000 0.000000 0.000000 0.000000 0.000000 0.000000 0.140000 0.000000 0.000000
0.000000 0.000000 0.000000 0.600000 0.000000 0.000000 0.000000 0.000000 0.300000 0.000000 0.000000 0.000000 0.000000 0.040000 0.060000 0.000000 0.000000 0.000000 0.000000 0.000000
1.000000 0.000000 0.000000 0.000000 0.000000 0.000000 0.000000 0.000000 0.000000 0.000000 0.000000 0.000000 0.000000 0.000000 0.000000 0.000000 0.000000 0.000000 0.000000 0.000000
0.000000 0.000000 0.000000 0.000000 0.000000 0.000000 0.000000 0.000000 0.000000 0.000000 0.000000 0.000000 0.000000 0.000000 0.000000 0.000000 1.000000 0.000000 0.000000 0.000000
0.020000 0.000000 0.020000 0.780000 0.000000 0.020000 0.000000 0.000000 0.020000 0.000000 0.000000 0.120000 0.000000 0.020000 0.000000 0.000000 0.000000 0.000000 0.000000 0.000000
0.000000 0.000000 0.660000 0.100000 0.000000 0.020000 0.000000 0.000000 0.000000 0.000000 0.000000 0.200000 0.000000 0.000000 0.000000 0.020000 0.000000 0.000000 0.000000 0.000000
0.000000 0.000000 0.000000 0.000000 1.000000 0.000000 0.000000 0.000000 0.000000 0.000000 0.000000 0.000000 0.000000 0.000000 0.000000 0.000000 0.000000 0.000000 0.000000 0.000000
0.000000 0.000000 0.920000 0.000000 0.000000 0.000000 0.020000 0.000000 0.000000 0.000000 0.000000 0.020000 0.000000 0.000000 0.000000 0.040000 0.000000 0.000000 0.000000 0.000000
0.000000 0.000000 0.220000 0.100000 0.000000 0.000000 0.000000 0.100000 0.020000 0.000000 0.240000 0.320000 0.000000 0.000000 0.000000 0.000000 0.000000 0.000000 0.000000 0.000000
0.000000 0.000000 0.020000 0.020000 0.000000 0.020000 0.000000 0.000000 0.620000 0.000000 0.000000 0.000000 0.000000 0.000000 0.300000 0.000000 0.020000 0.000000 0.000000 0.000000
0.000000 0.000000 0.000000 0.020000 0.000000 0.000000 0.360000 0.000000 0.000000 0.000000 0.000000 0.040000 0.000000 0.000000 0.000000 0.020000 0.000000 0.000000 0.000000 0.560000
0.000000 0.420000 0.000000 0.000000 0.000000 0.000000 0.000000 0.020000 0.000000 0.520000 0.000000 0.000000 0.000000 0.000000 0.020000 0.000000 0.000000 0.020000 0.000000 0.000000
0.000000 0.000000 0.000000 0.000000 0.000000 0.000000 0.000000 0.960000 0.000000 0.020000 0.000000 0.000000 0.000000 0.000000 0.000000 0.000000 0.000000 0.020000 0.000000 0.000000
0.000000 0.000000 0.000000 0.000000 0.000000 1.000000 0.000000 0.000000 0.000000 0.000000 0.000000 0.000000 0.000000 0.000000 0.000000 0.000000 0.000000 0.000000 0.000000 0.000000
0.020000 0.000000 0.020000 0.080000 0.000000 0.000000 0.000000 0.040000 0.040000 0.000000 0.000000 0.000000 0.000000 0.000000 0.020000 0.020000 0.300000 0.460000 0.000000 0.000000
0.000000 0.000000 0.000000 0.000000 0.000000 1.000000 0.000000 0.000000 0.000000 0.000000 0.000000 0.000000 0.000000 0.000000 0.000000 0.000000 0.000000 0.000000 0.000000 0.000000
0.420000 0.000000 0.000000 0.000000 0.000000 0.480000 0.000000 0.000000 0.000000 0.000000 0.000000 0.000000 0.000000 0.000000 0.000000 0.080000 0.000000 0.020000 0.000000 0.000000
0.000000 0.020000 0.000000 0.020000 0.120000 0.000000 0.340000 0.000000 0.000000 0.000000 0.000000 0.000000 0.000000 0.140000 0.000000 0.020000 0.000000 0.000000 0.000000 0.340000
0.020000 0.000000 0.000000 0.000000 0.000000 0.960000 0.000000 0.000000 0.000000 0.000000 0.000000 0.000000 0.000000 0.000000 0.020000 0.000000 0.000000 0.000000 0.000000 0.000000
0.000000 0.000000 0.020000 0.000000 0.000000 0.000000 0.000000 0.000000 0.000000 0.000000 0.000000 0.240000 0.000000 0.000000 0.000000 0.700000 0.040000 0.000000 0.000000 0.000000
0.000000 0.000000 0.000000 0.000000 0.000000 0.000000 0.000000 0.000000 0.000000 0.000000 0.000000 0.000000 0.000000 0.000000 0.000000 0.000000 0.000000 1.000000 0.000000 0.000000
0.000000 0.000000 0.000000 0.000000 0.000000 0.000000 0.000000 0.000000 0.000000 0.000000 0.000000 0.000000 0.000000 0.000000 0.000000 0.000000 0.000000 0.000000 0.000000 1.000000
0.000000 0.000000 0.000000 0.000000 0.000000 0.000000 0.000000 0.000000 0.960000 0.000000 0.000000 0.000000 0.000000 0.000000 0.040000 0.000000 0.000000 0.000000 0.000000 0.000000
1.000000 0.000000 0.000000 0.000000 0.000000 0.000000 0.000000 0.000000 0.000000 0.000000 0.000000 0.000000 0.000000 0.000000 0.000000 0.000000 0.000000 0.000000 0.000000 0.000000
0.000000 0.000000 0.000000 0.460000 0.000000 0.000000 0.000000 0.000000 0.100000 0.000000 0.000000 0.040000 0.000000 0.340000 0.000000 0.000000 0.020000 0.040000 0.000000 0.000000
0.000000 0.000000 0.000000 0.000000 0.060000 0.000000 0.000000 0.000000 0.000000 0.920000 0.020000 0.000000 0.000000 0.000000 0.000000 0.000000 0.000000 0.000000 0.000000 0.000000
0.000000 0.000000 0.040000 0.000000 0.000000 0.000000 0.080000 0.000000 0.080000 0.000000 0.000000 0.020000 0.680000 0.000000 0.000000 0.100000 0.000000 0.000000 0.000000 0.000000
0.020000 0.100000 0.040000 0.020000 0.000000 0.060000 0.000000 0.000000 0.000000 0.000000 0.000000 0.020000 0.000000 0.000000 0.000000 0.360000 0.380000 0.000000 0.000000 0.000000
0.000000 0.000000 0.020000 0.000000 0.000000 0.980000 0.000000 0.000000 0.000000 0.000000 0.000000 0.000000 0.000000 0.000000 0.000000 0.000000 0.000000 0.000000 0.000000 0.000000
0.000000 0.000000 0.000000 0.020000 0.000000 0.000000 0.000000 0.000000 0.320000 0.040000 0.040000 0.000000 0.000000 0.500000 0.040000 0.040000 0.000000 0.000000 0.000000 0.000000
0.000000 0.000000 0.000000 0.000000 0.020000 0.000000 0.000000 0.060000 0.000000 0.000000 0.000000 0.000000 0.000000 0.000000 0.000000 0.000000 0.020000 0.900000 0.000000 0.000000
0.000000 0.000000 0.000000 0.000000 0.060000 0.020000 0.000000 0.040000 0.000000 0.000000 0.000000 0.000000 0.000000 0.000000 0.000000 0.000000 0.000000 0.880000 0.000000 0.000000
1.000000 0.000000 0.000000 0.000000 0.000000 0.000000 0.000000 0.000000 0.000000 0.000000 0.000000 0.000000 0.000000 0.000000 0.000000 0.000000 0.000000 0.000000 0.000000 0.000000
--------------------------------------------------------------------------------
--------------------------------------------------------------------------------
	Motif YEBIIEATEDFDNKYLIGVGGYGSVYKAZLPTGQVVA MEME-4 regular expression
--------------------------------------------------------------------------------
[YF][ED][DN]II[EK]ATE[DN]FD[NMD][KR][YH][LC]IG[VT]G[GA][HY]G[SN]VYKA[EQ]LP[TS]G[QK]VVA
--------------------------------------------------------------------------------
Time 49707.31 secs.
********************************************************************************
********************************************************************************
MOTIF WNTRLKIAVGIAKGLAYLHHDCSPPIVHRDVKSSNILLDSDLEAKVADFGLAKLLQY MEME-5	width = 57 sites = 50 llr = 5108 E-value = 5.0e-1473
********************************************************************************
--------------------------------------------------------------------------------
	Motif WNTRLKIAVGIAKGLAYLHHDCSPPIVHRDVKSSNILLDSDLEAKVADFGLAKLLQY MEME-5 Description
--------------------------------------------------------------------------------
Simplified A :::::::6::3a:3:4:::::1:1::::::::31:::::1:::6::4::::7::1::
pos.-specific C :::::::1:::::::1:::::6::::::::::::::::::::::1::::::::::::
probability D :1:::::::2::::::::::4:1::::::8::::::::713:1::::a:::::::22
matrix E :1:::::::1:::::1:::13::::::::::::::::::23:3::::::::::::11
F 1:::1:::::::1:::1::::::::11::::::::::::::3::::::9::::21::
G :::::::::7:::7::::::211:::::1::::::::::::::1::1::9:::::1:
H ::::::::::::1:::::a5:::::::a::::::::::::::1:2::::::::::::
I ::::::711:3:::1::1::::11:83:::4::::7::::::::13::::1::1111
K ::2:13::2:::3:::::::::1:2::::::8:1:::::11:::4:::::::4:111
L ::::3:::3:::::8::9:::::11:::::1:::::99:1:3:::1::::6:153::
M ::1:1::::::::::::1::::::::1::::::::::::::1::::::::::::1::
N :3:::3::::::1::::::1:::::::::1:::1a:::3:2:2::::::::::::11
P :2:::::::::::::::::::::75:::::::2::::::::::3:::::::::::11
Q ::1:::::::::2::::::::::::::::::::::::::1::1::::::::::::2:
R :11a:1::::::2:::::::::1:1:::8:::::::::::::::1:::::::4::::
S :11::::1::1::::2:::::12::::::::234:::::3::::1:4::::2::::1
T ::3:::1::::::::::::1::1:::::::::22::::::::::::::::2::::::
V ::1:2:113:3:::::::::::1::15:::5::::3:1::::1::6::::::::::1
W 9::::::::::::::::::::::::::::::::::::::::1:::::::::::::::
Y ::::1:::::::::::8::1:::::::::::::::::::::1::::::::::::::2
bits 6.7
6.0 *
5.4 * * *
4.7 * * * * * *
Relative 4.0 * * * * * * **
Entropy 3.4 * * * * * * * *** * ** * * *** *
(147.4 bits) 2.7 * * ** * * * *** * * * ***** ***** * ***** *
2.0 * * *** ****** ****** ********** ***** ** **********
1.3 * ******************** ******************************* *
0.7 *********************************************************
0.0 ---------------------------------------------------------
Multilevel WNTRLKIALGIAKGLAYLHHDCSPPIVHRDVKSSNILLDSDLEAKVADFGLAKLLQX
consensus K VN V V RA S E K I ISA V NEEFNPHIS TSR
sequence K A G N
--------------------------------------------------------------------------------
--------------------------------------------------------------------------------
	Motif WNTRLKIAVGIAKGLAYLHHDCSPPIVHRDVKSSNILLDSDLEAKVADFGLAKLLQY MEME-5 sites sorted by position p-value
--------------------------------------------------------------------------------
Sequence name Start P-value Site
------------- ----- --------- ---------------------------------------------------------
Medtr2g105680.1 889 8.89e-57 HENKPAPSLE WNVRYKIAVGIAHGLAYLHYDCDPPIVHRDIKPNNILLDSDMEPHIADFGIAKLLDQ SSTSNPSLSV
Medtr5g014700.1 789 1.35e-56 LHGKKGGHLY WDTRYKIAVEAAKGLCYLHHDCSPLIVHRDVKSNNILLDSNYEAHVADFGLAKFLQD SGTSECMSAI
Medtr4g070970.1 747 3.39e-55 LHGAKGCHLS WEMRYKIAVEAAKGLCYLHHDCSPLIIHRDVKSNNILLDADFEAHVADFGLAKFLYD PGASQSMSSI
Medtr3g449390.1 806 3.39e-55 LHGKRGEFLK WNVRLKIAVEAAKGLCYLHHDCSPLIIHRDVKSNNILLNSEFEAHVADFGLAKFLQD NGNSECMSSI
Medtr6g088755.1 783 8.83e-55 LDSAQHVVLD WPKRLRIATGIAHGLCYMHHDCSPPIIHRDIKTSNILLDSEFNAKVADFGFARFLTK PGQFNTMSAL
Medtr6g088790.1 803 2.25e-54 SGTVHHNILD WPKRLHIAIGAAQGLCYMHNDCSPPIVHRDVKTSNILLDSKFNAKVADFGLARILIK PEELATMSAV
Medtr6g088785.1 803 1.66e-53 SRSVHHVVLD WPKRLQIAVGVAQGLSYMHHECSPPVVHRDVKTSNILLDAQFNAKVADFGLARMLIS PGEVATMSAV
Medtr7g009970.1 590 2.82e-53 YDDAEAMEFN WRKRLNVVKGVAFGLSYLHHDCTPPIVHRDVSTSNILLNSEWHPSVSDFGTARLLQY DSSNRTIVAG
Medtr7g407130.1 617 4.76e-53 YDDVEAVEFN WRTRVNTIKGVAFALSYLHHDCTAPIVHRDVSSSNILLNSEWQASVADFGTARLLQY DSSNRTIVAG
Medtr2g008390.1 392 2.22e-52 ERNDSQPPLD WPMRKNIALGAARGLAYLHDHCDPKIIHRDVKAANILLDDEFVAVVGDFGLARLMAY KDTHVTTAVQ
Medtr1g047670.1 909 3.59e-51 LLHGSASNLE WPTRFMIALGAAEGLSYLHHDCKPKIIHRDIKSNNILLDENFEAHVGDFGLAKVIDM PQSKSMSAVA
Medtr7g081480.1 870 1.73e-50 NNEKQAIAFD WEKRVNVVKGVANALSYLHHDCSPPIIHRDISSKNILLNLDYEAHVSDFGTAKFLKP DLHSWTQFAG
Medtr2g073520.1 761 4.35e-50 AKENCPLKLT WSTRKKICVGIARGLAYLHEESRLKIVHRDIKATNVLLDKDLNPKISDFGLAKLKDD GHTHITTRVA
Medtr0491s0010.1 268 5.90e-50 YDDVKVVEFK WRKRVNTIKGVAFAFSYLHHDCTAPIVHRDVSTSNILLNSEWQASVCDFGIARLLQY DSSNRTIVAG
Medtr2g073540.1 523 6.86e-50 AKENAQLKLT WSTRKNICVGIARGLAYLHEESRLKIVHRDIKATNVLLDKDLNPKISDFGLAKLKDD GHTHITTRVA
Medtr2g008370.1 387 7.98e-50 ERNGSQPPLE WPMRKNIALGSARGIAYLHYSCDPKIIHRDVKAANILLDEEFEAIVGDFGYAMLMDY KDTHDTTAVF
Medtr5g087340.1 859 1.08e-49 HEKKPPPRLT WNVRCKIAVGIAQGLAYLHYDCVPRIVHRDIKPKNILVDDNMEPIIADFGTALCKQI SEDSNSHSTT
Medtr2g073630.1 725 1.08e-49 AKEKGQLKLT WSTRKKICVGIARGLAYLHEESRLKIVHRDIKATNVLLDKDLNPKISDFGLAKLKDE GYTHITTRIA
Medtr7g007620.1 541 1.45e-49 YDDVEAVEFK WRTRVNTVKGIAFALSYLHHECTTPIVHRDVSSSNILLNSEWHASVCDFGTSRLLQY DSSNRTIVAG
Medtr5g091950.1 775 2.63e-49 KGSESKKKLD WLTRKKICLGIAKALAYLHEESRIKIIHRDIKASNVLLDKDFNAKVSDFGLAKLIED DKTHVSTRIA
Medtr8g058250.1 761 3.05e-49 GHRQQKLHLD WPTRMKICLGIAKGLAYLHEESTLKIVHRDIKPTNVLLDKDLNAKISDFGLAKLNED GNTHISTRIA
Medtr1g080440.1 809 4.74e-49 GEQSARLLVD WVSRYNIALGVAQGMNYLHHDCHPPVIHRDIKSNNILLDANLEARIADFGLARMMIQ KNETVTMVAG
Medtr7g007560.1 574 7.33e-49 YDDVEAVEFN WRKRISTVKGIAFALSYLHHDCTAPIVHRDVSTSNILLNSEWKASVSDFGTARFLQY DSSNRTIVAG
Medtr7g081780.1 868 1.13e-48 NNEKQAIAFD WEKRVNVVKGVANALSYLHHDCSPPIVHRDISSKNVLINLDYEAHVSDFGIAKFLKP DETNRTHFAG
Medtr1g100787.1 1090 6.22e-48 NRTGGLEILN WNKRYKIATGAAKGLAFLHHGFIPHIIHRDVKASNILLNVDFEPKVADFGLARLISA CETHISTDIA
Medtr8g028110.1 667 6.22e-48 LFDGNTNILK WNERLKIAVDAAHGLEYLHDGCKPPIMHRDLKPANILLDENMHAKIADFGLSRAFGN DIDSHISTRP
Medtr7g013680.1 540 9.45e-48 HDDVEAIKFD WRKRVNTIKGVASALSYLHHDFTSPIVHRDVSTSNILLNSEWQPSVSDFGIARLLQY DSSNQTIVGG
Medtr8g014690.1 664 1.09e-47 LLVENSNILN WNERLNIAVDAAQGLDYLHNGCKPPIMHRDLKPSNILLDENLNAKIADFGLSKAFGN DDDSHISTRP
Medtr1g040625.1 418 1.25e-47 KDNEQASEFD WNRRVNVIKDIANALCYLHHDCSPPIVHRDISSKNVILDLEYVAHVSDFGTSKFLNP NSSNMTSFAG
Medtr2g100450.1 669 3.74e-47 LSDKNGNILS WNQRLQIAVDVAEGLEYLHHGCNPPIVHRDVKSKNILLNEKLQGKLADFGLSKIYPN EGETHLSTVI
Medtr8g059605.1 757 7.36e-47 DLENHQLRLD WKTRKRICIGIAKGLAYLHGESKIKIIHRDIKATNVLLDKDLNPKISDFGLAKLNED DKTQMNTRIA
Medtr5g075650.1 711 4.13e-46 ISAKSKEPLS FAMRLKIALGSAKGLVYLHTEADPPIFHRDVKASNILLDSKFIAKVADFGLSRLAPV PDIEGNLPGH
Medtr8g015340.1 694 1.17e-45 GKNSKGKFLT WADRLGIAVDAAQGLEYLHNGCKPPIIHRDVKSTNILLNESFQAKLADFGLSKNFPS DGGTHLSTVV
Medtr7g092880.1 716 2.22e-45 HEKKPPPPLT WNVRFNLAVGIAQGLAYLHYDCVPPIVHRDIKPINILVDDNLEPIIADFGTALRRKL FEDSYSHSET
Medtr5g087350.1 788 2.87e-45 HEMKPPPPLR WSVRFNIAVGIAQGLAYLHYDCDPPILHRDIKPKNILVDDNLVPVIADFSTALCKKL LENSHSYSET
Medtr3g062590.1 717 6.13e-45 LSVSAKEPLT FIMRLKIALGSAKGLMYLHNEADPPIFHRDVKASNILLDSKLSAKVADFGLSRLAPV PDMEGIVPGH
Medtr3g437630.1 901 6.95e-45 ELVTDTKNLT YKRRLEVAIDVAKALVYLHHECYPPIVHRDVKASNVLLDKEGKAKVTDFGLARIVDI GDSHVSTIVA
Medtr1g038890.1 953 6.44e-44 KEDEQATMFD WNRRVNVIKDVANALYYMHHDRSPSIVHRDISSKNIVLDLEYVAHVSDFGTAKFLNP NASNWTSNFV
Medtr7g021570.1 720 7.27e-44 KSKKCNDGLS FFMRLRIAMDAAKGILYLHTEANPPVYHRDIKATNILLDSKFTAKVADFGLSRLAPY SDEEGNVPKY
Medtr4g130920.1 667 1.00e-42 NVGSEGLLTT WRFRHKIALGTARALAFLHHGCSPPIIHRAVKASSVYLDYDLEPRLSDFGLAKIFGS GLDEEIARGS
Medtr3g060880.1 868 3.47e-41 LHGSGKGKAE WETRYDVILGVAHALSYLHHDCVPAIMHGDVKAMNVLLGPGYQPYLADFGLARTAAE NDDNTNSKPI
Medtr7g082110.1 632 1.82e-40 GFPNAICDLD WNTMFHIAISIARGLEYLHQGCISRILHLDIKPQNILLDEDFCPKISDFGLAKICQK KESVVSLLGT
Medtr8g465340.1 891 2.03e-40 WLYSDNHCLN FLQRLNIMIDVASALEYLHHGSSIPVVHCDLKPSNVLLDENMVAHVSDFGISKLMDE GQSETHTQTL
Medtr7g092910.1 489 1.75e-36 LHSGASEPLA WFQRLRIALGVAQALDYLHSACCPPVPHGNLKAANVLLDENLTPRVGDCSLAILRPF MKSNQVKFPA
Medtr5g075630.1 454 6.79e-36 TRTGGRTTLD WNTRVKISLGIARGIAHLHLVGGPRFTHGNVKSSNVLLNQDNDGCISDFGLTPLMNI PATPSRTMGY
Medtr3g062500.1 463 4.97e-35 NRTGGRTPLD WDSRVKISLGTARGMAHIHSVGGPKFTHGNIKSSNVLLNQDNDGCISDFGLASLMNV PANPSRAAGY
Medtr5g068210.1 411 1.52e-34 NRGEGRTPLN WNSRMKIALGAAKGIASIHKEGGPKFIHGNVKSTNVLVTQELDGCIADVGLTPLMNT LSTMSRSNGY
Medtr8g099195.1 421 6.52e-32 KRGEDKVPLD WDTRLRIALGAARGIAQIHVENGGKLVHGNIKSSNIFLNTKQYGCVSDLGLATISTS LALPISRAAG
Medtr7g031470.1 590 2.39e-29 SEFSPDKALK WSDRLAILIGVAKAVHFLHTGIIPGCFRNKLKTNNVLLDEHRFPKLSDYGMSMIAEE IENIQANGLN
Medtr8g468500.1 537 7.07e-28 TDGKKKDMLK WPQRMAISIGIARGVQFLHTGVAPGIFGNNFKIENILLDDSLNAKVSGYRIPLPSKS TVNEPSSANQ
--------------------------------------------------------------------------------
--------------------------------------------------------------------------------
	Motif WNTRLKIAVGIAKGLAYLHHDCSPPIVHRDVKSSNILLDSDLEAKVADFGLAKLLQY MEME-5 block diagrams
--------------------------------------------------------------------------------
SEQUENCE NAME POSITION P-VALUE MOTIF DIAGRAM
------------- ---------------- -------------
Medtr2g105680.1 8.9e-57 888_[5]_136
Medtr5g014700.1 1.4e-56 788_[5]_170
Medtr4g070970.1 3.4e-55 746_[5]_138
Medtr3g449390.1 3.4e-55 805_[5]_124
Medtr6g088755.1 8.8e-55 782_[5]_143
Medtr6g088790.1 2.3e-54 802_[5]_154
Medtr6g088785.1 1.7e-53 802_[5]_157
Medtr7g009970.1 2.8e-53 589_[5]_146
Medtr7g407130.1 4.8e-53 616_[5]_146
Medtr2g008390.1 2.2e-52 391_[5]_173
Medtr1g047670.1 3.6e-51 908_[5]_148
Medtr7g081480.1 1.7e-50 869_[5]_136
Medtr2g073520.1 4.4e-50 760_[5]_63
Medtr0491s0010.1 5.9e-50 267_[5]_49
Medtr2g073540.1 6.9e-50 522_[5]_199
Medtr2g008370.1 8e-50 386_[5]_138
Medtr5g087340.1 1.1e-49 858_[5]_243
Medtr2g073630.1 1.1e-49 724_[5]_193
Medtr7g007620.1 1.5e-49 540_[5]_146
Medtr5g091950.1 2.6e-49 774_[5]_192
Medtr8g058250.1 3.1e-49 760_[5]_188
Medtr1g080440.1 4.7e-49 808_[5]_154
Medtr7g007560.1 7.3e-49 573_[5]_146
Medtr7g081780.1 1.1e-48 867_[5]_137
Medtr1g100787.1 6.2e-48 1089_[5]_126
Medtr8g028110.1 6.2e-48 666_[5]_155
Medtr7g013680.1 9.5e-48 539_[5]_153
Medtr8g014690.1 1.1e-47 663_[5]_155
Medtr1g040625.1 1.2e-47 417_[5]_97
Medtr2g100450.1 3.7e-47 668_[5]_159
Medtr8g059605.1 7.4e-47 756_[5]_188
Medtr5g075650.1 4.1e-46 710_[5]_181
Medtr8g015340.1 1.2e-45 693_[5]_158
Medtr7g092880.1 2.2e-45 715_[5]_244
Medtr5g087350.1 2.9e-45 787_[5]_243
Medtr3g062590.1 6.1e-45 716_[5]_183
Medtr3g437630.1 7e-45 900_[5]_240
Medtr1g038890.1 6.4e-44 952_[5]_129
Medtr7g021570.1 7.3e-44 719_[5]_188
Medtr4g130920.1 1e-42 666_[5]_129
Medtr3g060880.1 3.5e-41 867_[5]_178
Medtr7g082110.1 1.8e-40 631_[5]_165
Medtr8g465340.1 2e-40 890_[5]_136
Medtr7g092910.1 1.8e-36 488_[5]_163
Medtr5g075630.1 6.8e-36 453_[5]_142
Medtr3g062500.1 5e-35 462_[5]_142
Medtr5g068210.1 1.5e-34 410_[5]_138
Medtr8g099195.1 6.5e-32 420_[5]_163
Medtr7g031470.1 2.4e-29 589_[5]_123
Medtr8g468500.1 7.1e-28 536_[5]_129
--------------------------------------------------------------------------------
--------------------------------------------------------------------------------
	Motif WNTRLKIAVGIAKGLAYLHHDCSPPIVHRDVKSSNILLDSDLEAKVADFGLAKLLQY MEME-5 in BLOCKS format
--------------------------------------------------------------------------------
BL MOTIF WNTRLKIAVGIAKGLAYLHHDCSPPIVHRDVKSSNILLDSDLEAKVADFGLAKLLQY width=57 seqs=50
Medtr2g105680.1 ( 889) WNVRYKIAVGIAHGLAYLHYDCDPPIVHRDIKPNNILLDSDMEPHIADFGIAKLLDQ 1
Medtr5g014700.1 ( 789) WDTRYKIAVEAAKGLCYLHHDCSPLIVHRDVKSNNILLDSNYEAHVADFGLAKFLQD 1
Medtr4g070970.1 ( 747) WEMRYKIAVEAAKGLCYLHHDCSPLIIHRDVKSNNILLDADFEAHVADFGLAKFLYD 1
Medtr3g449390.1 ( 806) WNVRLKIAVEAAKGLCYLHHDCSPLIIHRDVKSNNILLNSEFEAHVADFGLAKFLQD 1
Medtr6g088755.1 ( 783) WPKRLRIATGIAHGLCYMHHDCSPPIIHRDIKTSNILLDSEFNAKVADFGFARFLTK 1
Medtr6g088790.1 ( 803) WPKRLHIAIGAAQGLCYMHNDCSPPIVHRDVKTSNILLDSKFNAKVADFGLARILIK 1
Medtr6g088785.1 ( 803) WPKRLQIAVGVAQGLSYMHHECSPPVVHRDVKTSNILLDAQFNAKVADFGLARMLIS 1
Medtr7g009970.1 ( 590) WRKRLNVVKGVAFGLSYLHHDCTPPIVHRDVSTSNILLNSEWHPSVSDFGTARLLQY 1
Medtr7g407130.1 ( 617) WRTRVNTIKGVAFALSYLHHDCTAPIVHRDVSSSNILLNSEWQASVADFGTARLLQY 1
Medtr2g008390.1 ( 392) WPMRKNIALGAARGLAYLHDHCDPKIIHRDVKAANILLDDEFVAVVGDFGLARLMAY 1
Medtr1g047670.1 ( 909) WPTRFMIALGAAEGLSYLHHDCKPKIIHRDIKSNNILLDENFEAHVGDFGLAKVIDM 1
Medtr7g081480.1 ( 870) WEKRVNVVKGVANALSYLHHDCSPPIIHRDISSKNILLNLDYEAHVSDFGTAKFLKP 1
Medtr2g073520.1 ( 761) WSTRKKICVGIARGLAYLHEESRLKIVHRDIKATNVLLDKDLNPKISDFGLAKLKDD 1
Medtr0491s0010.1 ( 268) WRKRVNTIKGVAFAFSYLHHDCTAPIVHRDVSTSNILLNSEWQASVCDFGIARLLQY 1
Medtr2g073540.1 ( 523) WSTRKNICVGIARGLAYLHEESRLKIVHRDIKATNVLLDKDLNPKISDFGLAKLKDD 1
Medtr2g008370.1 ( 387) WPMRKNIALGSARGIAYLHYSCDPKIIHRDVKAANILLDEEFEAIVGDFGYAMLMDY 1
Medtr5g087340.1 ( 859) WNVRCKIAVGIAQGLAYLHYDCVPRIVHRDIKPKNILVDDNMEPIIADFGTALCKQI 1
Medtr2g073630.1 ( 725) WSTRKKICVGIARGLAYLHEESRLKIVHRDIKATNVLLDKDLNPKISDFGLAKLKDE 1
Medtr7g007620.1 ( 541) WRTRVNTVKGIAFALSYLHHECTTPIVHRDVSSSNILLNSEWHASVCDFGTSRLLQY 1
Medtr5g091950.1 ( 775) WLTRKKICLGIAKALAYLHEESRIKIIHRDIKASNVLLDKDFNAKVSDFGLAKLIED 1
Medtr8g058250.1 ( 761) WPTRMKICLGIAKGLAYLHEESTLKIVHRDIKPTNVLLDKDLNAKISDFGLAKLNED 1
Medtr1g080440.1 ( 809) WVSRYNIALGVAQGMNYLHHDCHPPVIHRDIKSNNILLDANLEARIADFGLARMMIQ 1
Medtr7g007560.1 ( 574) WRKRISTVKGIAFALSYLHHDCTAPIVHRDVSTSNILLNSEWKASVSDFGTARFLQY 1
Medtr7g081780.1 ( 868) WEKRVNVVKGVANALSYLHHDCSPPIVHRDISSKNVLINLDYEAHVSDFGIAKFLKP 1
Medtr1g100787.1 ( 1090) WNKRYKIATGAAKGLAFLHHGFIPHIIHRDVKASNILLNVDFEPKVADFGLARLISA 1
Medtr8g028110.1 ( 667) WNERLKIAVDAAHGLEYLHDGCKPPIMHRDLKPANILLDENMHAKIADFGLSRAFGN 1
Medtr7g013680.1 ( 540) WRKRVNTIKGVASALSYLHHDFTSPIVHRDVSTSNILLNSEWQPSVSDFGIARLLQY 1
Medtr8g014690.1 ( 664) WNERLNIAVDAAQGLDYLHNGCKPPIMHRDLKPSNILLDENLNAKIADFGLSKAFGN 1
Medtr1g040625.1 ( 418) WNRRVNVIKDIANALCYLHHDCSPPIVHRDISSKNVILDLEYVAHVSDFGTSKFLNP 1
Medtr2g100450.1 ( 669) WNQRLQIAVDVAEGLEYLHHGCNPPIVHRDVKSKNILLNEKLQGKLADFGLSKIYPN 1
Medtr8g059605.1 ( 757) WKTRKRICIGIAKGLAYLHGESKIKIIHRDIKATNVLLDKDLNPKISDFGLAKLNED 1
Medtr5g075650.1 ( 711) FAMRLKIALGSAKGLVYLHTEADPPIFHRDVKASNILLDSKFIAKVADFGLSRLAPV 1
Medtr8g015340.1 ( 694) WADRLGIAVDAAQGLEYLHNGCKPPIIHRDVKSTNILLNESFQAKLADFGLSKNFPS 1
Medtr7g092880.1 ( 716) WNVRFNLAVGIAQGLAYLHYDCVPPIVHRDIKPINILVDDNLEPIIADFGTALRRKL 1
Medtr5g087350.1 ( 788) WSVRFNIAVGIAQGLAYLHYDCDPPILHRDIKPKNILVDDNLVPVIADFSTALCKKL 1
Medtr3g062590.1 ( 717) FIMRLKIALGSAKGLMYLHNEADPPIFHRDVKASNILLDSKLSAKVADFGLSRLAPV 1
Medtr3g437630.1 ( 901) YKRRLEVAIDVAKALVYLHHECYPPIVHRDVKASNVLLDKEGKAKVTDFGLARIVDI 1
Medtr1g038890.1 ( 953) WNRRVNVIKDVANALYYMHHDRSPSIVHRDISSKNIVLDLEYVAHVSDFGTAKFLNP 1
Medtr7g021570.1 ( 720) FFMRLRIAMDAAKGILYLHTEANPPVYHRDIKATNILLDSKFTAKVADFGLSRLAPY 1
Medtr4g130920.1 ( 667) WRFRHKIALGTARALAFLHHGCSPPIIHRAVKASSVYLDYDLEPRLSDFGLAKIFGS 1
Medtr3g060880.1 ( 868) WETRYDVILGVAHALSYLHHDCVPAIMHGDVKAMNVLLGPGYQPYLADFGLARTAAE 1
Medtr7g082110.1 ( 632) WNTMFHIAISIARGLEYLHQGCISRILHLDIKPQNILLDEDFCPKISDFGLAKICQK 1
Medtr8g465340.1 ( 891) FLQRLNIMIDVASALEYLHHGSSIPVVHCDLKPSNVLLDENMVAHVSDFGISKLMDE 1
Medtr7g092910.1 ( 489) WFQRLRIALGVAQALDYLHSACCPPVPHGNLKAANVLLDENLTPRVGDCSLAILRPF 1
Medtr5g075630.1 ( 454) WNTRVKISLGIARGIAHLHLVGGPRFTHGNVKSSNVLLNQDNDGCISDFGLTPLMNI 1
Medtr3g062500.1 ( 463) WDSRVKISLGTARGMAHIHSVGGPKFTHGNIKSSNVLLNQDNDGCISDFGLASLMNV 1
Medtr5g068210.1 ( 411) WNSRMKIALGAAKGIASIHKEGGPKFIHGNVKSTNVLVTQELDGCIADVGLTPLMNT 1
Medtr8g099195.1 ( 421) WDTRLRIALGAARGIAQIHVENGGKLVHGNIKSSNIFLNTKQYGCVSDLGLATISTS 1
Medtr7g031470.1 ( 590) WSDRLAILIGVAKAVHFLHTGIIPGCFRNKLKTNNVLLDEHRFPKLSDYGMSMIAEE 1
Medtr8g468500.1 ( 537) WPQRMAISIGIARGVQFLHTGVAPGIFGNNFKIENILLDDSLNAKVSGYRIPLPSKS 1
//
--------------------------------------------------------------------------------
--------------------------------------------------------------------------------
	Motif WNTRLKIAVGIAKGLAYLHHDCSPPIVHRDVKSSNILLDSDLEAKVADFGLAKLLQY MEME-5 position-specific scoring matrix
--------------------------------------------------------------------------------
log-odds matrix: alength= 20 w= 57 n= 272095 bayes= 14.3312 E= 5.0e-1473
-379 -378 -442 -449 10 -489 -376 -481 -446 -378 -319 -515 -497 -376 -354 -519 -433 -392 655 -51
17 -418 47 74 -28 -375 -236 -174 -9 -177 -287 159 165 -148 194 -3 -239 -132 -379 -327
-177 -419 -1 -2 -119 -377 -237 -437 181 -455 238 -314 -362 137 85 -65 234 71 -380 -328
-354 -356 -494 -501 -556 -500 -281 -517 -205 -545 -78 -484 -434 -279 478 -503 -437 -531 -330 -460
-228 23 -529 -459 80 -483 -26 -113 126 123 155 -521 -476 -381 -380 -434 -282 182 -321 206
16 -422 -76 -65 -440 -168 73 -441 252 -459 -3 196 -364 55 150 -177 -243 -349 -383 -331
-438 -466 -724 -709 -536 -768 -766 340 -707 -242 -355 -778 -736 -694 -696 -739 94 143 -663 -604
380 243 -460 -414 -368 -330 -416 52 -425 -247 -11 -512 -499 -385 -368 -76 -278 70 -354 -373
-331 -387 -640 -577 -401 -604 -521 107 181 109 11 -641 -591 -503 -504 -560 -27 241 -440 -429
-282 -482 177 3 -607 338 -396 -636 -415 -697 -515 -345 -507 -396 -394 -222 -427 -535 -487 -497
262 -418 -708 -674 -537 -564 -649 229 -680 -496 -391 -713 -630 -607 -615 -74 -27 242 -586 -568
459 -658 -810 -883 -869 -692 -789 -950 -889 -946 -843 -899 -754 -798 -777 -716 -696 -787 -749 -822
-299 -514 -373 -22 106 -483 169 -536 225 -545 -386 1 -477 247 265 -125 -351 -449 -463 -431
295 -464 -725 -750 -760 322 -710 -787 -778 -823 -657 -739 -624 -656 -668 -493 -486 -583 -686 -738
-371 -406 -581 -502 -110 -614 -470 33 -499 253 93 -623 -508 -394 -407 -568 -414 -52 -373 -399
299 258 -4 99 -427 -372 -13 -421 -182 -256 -3 -160 -365 -16 -184 100 -240 -48 -376 -43
-507 -529 -634 -623 98 -688 78 -586 -617 -576 -475 -645 -650 -65 -530 -231 -583 -537 -239 494
-481 -505 -727 -649 -343 -743 -596 -15 -646 262 192 -764 -637 -520 -548 -712 -527 -342 -447 -486
-849 -805 -831 -937 -895 -800 541 -1055 -927 -1001 -972 -974 -811 -860 -814 -971 -891 -976 -761 -824
-247 -370 -32 65 -351 -200 441 -470 -127 -278 -287 -17 -389 -9 -180 -141 35 -162 -295 157
-89 -699 322 251 -746 139 -25 -681 -382 -701 -548 -426 -519 -277 -450 -219 -452 -53 -687 -597
64 507 -555 -500 -14 -30 -451 -138 -492 -398 -259 -194 -505 -427 -75 43 -323 -98 -393 -385
-49 7 137 -173 -434 4 -11 -32 92 -453 -286 -84 -361 -148 121 112 140 3 -379 -42
43 -436 -404 -384 -508 -198 -407 -50 -382 -107 -416 -519 402 -335 -355 -142 -132 -409 -499 -503
-75 -448 -411 -381 -520 -107 -44 -510 186 -142 -418 -512 368 -318 60 -219 -356 -419 -499 -500
-352 -13 -536 -533 9 -612 -562 347 -513 -190 -195 -597 -587 -498 -497 -560 -383 107 -463 -429
-235 -303 -536 -466 80 -491 -400 196 -452 -143 155 -529 -120 -389 -388 -442 -20 296 -329 -35
-583 -621 -586 -649 -621 -186 533 -803 -665 -756 -612 -556 -676 -413 -75 -661 -616 -702 -554 -425
-307 -66 -450 -460 -532 -32 -253 -490 -173 -341 -402 -183 -407 -247 463 -458 -398 -494 -307 -433
-155 -415 429 -130 -485 -419 -305 -493 -217 -556 -412 -12 -493 -346 -372 -414 -395 -423 -401 -394
-472 -492 -813 -781 -111 -825 -812 260 -792 -41 -350 -857 -778 -736 -762 -815 -525 303 -649 -630
-544 -674 -704 -697 -839 -686 -639 -869 388 -861 -737 -737 -733 -566 -462 99 -660 -755 -703 -734
286 -396 -696 -699 -708 -453 -673 -178 -734 -764 -589 -684 196 -599 -622 174 168 -511 -653 -696
94 -403 -241 -69 -436 -378 -242 -176 131 -457 -5 71 -363 -17 -182 187 158 -348 -380 -330
-399 -441 -314 -496 -523 -478 -234 -495 -436 -612 -449 360 -503 -362 -418 -221 -369 -487 -414 -452
-458 -479 -800 -776 -575 -820 -863 324 -790 -483 -410 -849 -784 -782 -786 -808 -511 262 -755 -670
-354 -390 -561 -482 -112 -595 -451 -133 -479 268 -99 -603 -489 -375 -388 -548 -397 -121 -359 -75
-466 -490 -725 -654 -369 -744 -614 -132 -652 267 -207 -765 -647 -538 -562 -714 -513 53 -474 -505
-419 -587 388 -377 -691 -164 -370 -782 -433 -797 -674 193 -547 -392 -463 -412 -119 -687 -647 -531
62 -419 113 190 -436 -376 -236 -437 134 -88 -288 -314 -111 102 -177 134 -89 -132 -380 -42
-380 -589 276 244 -667 -166 -18 -708 112 -725 -580 135 -524 -50 -421 -121 -410 -608 -619 -519
-355 -411 -615 -563 261 -185 -383 -365 -542 108 193 -99 -580 -63 -76 -544 -406 -312 359 219
-175 7 47 225 -119 -375 126 -174 -9 -454 -287 135 -360 188 -177 -176 -17 71 -379 -42
379 -410 -704 -712 -721 48 -683 -738 -747 -780 -606 -697 280 -612 -634 -436 -430 -528 -662 -708
-346 212 -486 -377 -537 -537 300 -23 292 -514 -368 -485 -534 -255 98 20 -390 -45 -462 -43
-462 -481 -805 -778 -554 -823 -852 222 -792 -44 -392 -852 -784 -771 -782 -812 -514 336 -722 -661
340 121 -699 -702 -710 17 -675 -725 -738 -768 -592 -686 -568 -600 -623 204 -115 -513 -654 -699
-541 -633 449 -391 -714 -192 -551 -742 -664 -789 -660 -475 -693 -595 -607 -666 -638 -669 -614 -631
-298 -76 -454 -449 430 -513 -425 -307 -475 -222 -216 -543 -433 -450 -437 -427 -424 -188 -176 21
-219 -423 -332 -401 -553 366 -415 -570 -403 -644 -447 -403 -478 -419 -114 -169 -428 -470 -414 -466
-471 -502 -737 -660 -99 -735 -597 78 -655 218 21 -763 -648 -532 -561 -703 190 -344 -447 -48
410 -386 -683 -682 -693 -447 -662 -704 -716 -747 -573 -678 -116 -591 -609 112 -25 -494 -639 -684
-393 -550 -531 -400 -629 -566 -365 -176 293 -82 92 -503 -23 -256 336 -223 -121 -480 -499 -491
3 108 -526 -455 185 -490 -394 97 -442 172 101 -201 -125 -373 -79 -441 -105 -77 -322 -315
125 23 -521 -451 80 -480 -389 -2 78 123 269 -102 -473 -376 18 -129 -279 -71 -320 -34
17 -419 176 74 -435 -34 -236 -32 92 -455 -288 29 125 256 -177 -176 -17 -345 -380 -42
-49 -416 176 74 -119 -376 -237 -31 33 -176 -2 -36 69 55 -178 -3 -89 3 -378 256
--------------------------------------------------------------------------------
--------------------------------------------------------------------------------
	Motif WNTRLKIAVGIAKGLAYLHHDCSPPIVHRDVKSSNILLDSDLEAKVADFGLAKLLQY MEME-5 position-specific probability matrix
--------------------------------------------------------------------------------
letter-probability matrix: alength= 20 w= 57 nsites= 50 E= 5.0e-1473
0.000000 0.000000 0.000000 0.000000 0.080000 0.000000 0.000000 0.000000 0.000000 0.000000 0.000000 0.000000 0.000000 0.000000 0.000000 0.000000 0.000000 0.000000 0.900000 0.020000
0.040000 0.000000 0.060000 0.080000 0.040000 0.000000 0.000000 0.020000 0.040000 0.040000 0.000000 0.260000 0.160000 0.000000 0.140000 0.100000 0.000000 0.020000 0.000000 0.000000
0.000000 0.000000 0.040000 0.040000 0.020000 0.000000 0.000000 0.000000 0.200000 0.000000 0.120000 0.000000 0.000000 0.080000 0.060000 0.060000 0.280000 0.100000 0.000000 0.000000
0.000000 0.000000 0.000000 0.000000 0.000000 0.000000 0.000000 0.000000 0.000000 0.000000 0.020000 0.000000 0.000000 0.000000 0.980000 0.000000 0.000000 0.000000 0.000000 0.000000
0.000000 0.020000 0.000000 0.000000 0.080000 0.000000 0.020000 0.020000 0.140000 0.340000 0.060000 0.000000 0.000000 0.000000 0.000000 0.000000 0.000000 0.200000 0.000000 0.120000
0.040000 0.000000 0.020000 0.020000 0.000000 0.020000 0.040000 0.000000 0.340000 0.000000 0.020000 0.340000 0.000000 0.040000 0.100000 0.020000 0.000000 0.000000 0.000000 0.000000
0.000000 0.000000 0.000000 0.000000 0.000000 0.000000 0.000000 0.740000 0.000000 0.020000 0.000000 0.000000 0.000000 0.000000 0.000000 0.000000 0.100000 0.140000 0.000000 0.000000
0.560000 0.120000 0.000000 0.000000 0.000000 0.000000 0.000000 0.120000 0.000000 0.020000 0.020000 0.000000 0.000000 0.000000 0.000000 0.060000 0.000000 0.100000 0.000000 0.000000
0.000000 0.000000 0.000000 0.000000 0.000000 0.000000 0.000000 0.140000 0.200000 0.300000 0.020000 0.000000 0.000000 0.000000 0.000000 0.000000 0.040000 0.300000 0.000000 0.000000
0.000000 0.000000 0.180000 0.060000 0.000000 0.740000 0.000000 0.000000 0.000000 0.000000 0.000000 0.000000 0.000000 0.000000 0.000000 0.020000 0.000000 0.000000 0.000000 0.000000
0.260000 0.000000 0.000000 0.000000 0.000000 0.000000 0.000000 0.340000 0.000000 0.000000 0.000000 0.000000 0.000000 0.000000 0.000000 0.060000 0.040000 0.300000 0.000000 0.000000
1.000000 0.000000 0.000000 0.000000 0.000000 0.000000 0.000000 0.000000 0.000000 0.000000 0.000000 0.000000 0.000000 0.000000 0.000000 0.000000 0.000000 0.000000 0.000000 0.000000
0.000000 0.000000 0.000000 0.040000 0.100000 0.000000 0.080000 0.000000 0.260000 0.000000 0.000000 0.080000 0.000000 0.180000 0.220000 0.040000 0.000000 0.000000 0.000000 0.000000
0.320000 0.000000 0.000000 0.000000 0.000000 0.680000 0.000000 0.000000 0.000000 0.000000 0.000000 0.000000 0.000000 0.000000 0.000000 0.000000 0.000000 0.000000 0.000000 0.000000
0.000000 0.000000 0.000000 0.000000 0.020000 0.000000 0.000000 0.100000 0.000000 0.800000 0.040000 0.000000 0.000000 0.000000 0.000000 0.000000 0.000000 0.040000 0.000000 0.000000
0.360000 0.120000 0.040000 0.100000 0.000000 0.000000 0.020000 0.000000 0.000000 0.020000 0.020000 0.020000 0.000000 0.020000 0.000000 0.220000 0.000000 0.040000 0.000000 0.020000
0.000000 0.000000 0.000000 0.000000 0.080000 0.000000 0.040000 0.000000 0.000000 0.000000 0.000000 0.000000 0.000000 0.020000 0.000000 0.020000 0.000000 0.000000 0.000000 0.840000
0.000000 0.000000 0.000000 0.000000 0.000000 0.000000 0.000000 0.060000 0.000000 0.860000 0.080000 0.000000 0.000000 0.000000 0.000000 0.000000 0.000000 0.000000 0.000000 0.000000
0.000000 0.000000 0.000000 0.000000 0.000000 0.000000 1.000000 0.000000 0.000000 0.000000 0.000000 0.000000 0.000000 0.000000 0.000000 0.000000 0.000000 0.000000 0.000000 0.000000
0.000000 0.000000 0.040000 0.100000 0.000000 0.020000 0.460000 0.000000 0.020000 0.020000 0.000000 0.080000 0.000000 0.020000 0.000000 0.040000 0.080000 0.020000 0.000000 0.100000
0.020000 0.000000 0.420000 0.280000 0.000000 0.200000 0.020000 0.000000 0.000000 0.000000 0.000000 0.000000 0.000000 0.000000 0.000000 0.020000 0.000000 0.040000 0.000000 0.000000
0.060000 0.620000 0.000000 0.000000 0.040000 0.060000 0.000000 0.020000 0.000000 0.000000 0.000000 0.020000 0.000000 0.000000 0.020000 0.140000 0.000000 0.020000 0.000000 0.000000
0.020000 0.020000 0.120000 0.000000 0.000000 0.080000 0.020000 0.060000 0.100000 0.000000 0.000000 0.040000 0.000000 0.000000 0.080000 0.240000 0.140000 0.060000 0.000000 0.020000
0.060000 0.000000 0.000000 0.000000 0.000000 0.020000 0.000000 0.060000 0.000000 0.080000 0.000000 0.000000 0.720000 0.000000 0.000000 0.040000 0.020000 0.000000 0.000000 0.000000
0.020000 0.000000 0.000000 0.000000 0.000000 0.040000 0.020000 0.000000 0.240000 0.060000 0.000000 0.000000 0.540000 0.000000 0.060000 0.020000 0.000000 0.000000 0.000000 0.000000
0.000000 0.020000 0.000000 0.000000 0.060000 0.000000 0.000000 0.800000 0.000000 0.020000 0.000000 0.000000 0.000000 0.000000 0.000000 0.000000 0.000000 0.100000 0.000000 0.000000
0.000000 0.000000 0.000000 0.000000 0.080000 0.000000 0.000000 0.280000 0.000000 0.040000 0.060000 0.000000 0.020000 0.000000 0.000000 0.000000 0.040000 0.460000 0.000000 0.020000
0.000000 0.000000 0.000000 0.000000 0.000000 0.020000 0.960000 0.000000 0.000000 0.000000 0.000000 0.000000 0.000000 0.000000 0.020000 0.000000 0.000000 0.000000 0.000000 0.000000
0.000000 0.020000 0.000000 0.000000 0.000000 0.120000 0.000000 0.000000 0.000000 0.020000 0.000000 0.040000 0.000000 0.000000 0.800000 0.000000 0.000000 0.000000 0.000000 0.000000
0.020000 0.000000 0.840000 0.000000 0.000000 0.000000 0.000000 0.000000 0.020000 0.000000 0.000000 0.120000 0.000000 0.000000 0.000000 0.000000 0.000000 0.000000 0.000000 0.000000
0.000000 0.000000 0.000000 0.000000 0.020000 0.000000 0.000000 0.420000 0.000000 0.100000 0.000000 0.000000 0.000000 0.000000 0.000000 0.000000 0.000000 0.460000 0.000000 0.000000
0.000000 0.000000 0.000000 0.000000 0.000000 0.000000 0.000000 0.000000 0.800000 0.000000 0.000000 0.000000 0.000000 0.000000 0.000000 0.200000 0.000000 0.000000 0.000000 0.000000
0.300000 0.000000 0.000000 0.000000 0.000000 0.000000 0.000000 0.020000 0.000000 0.000000 0.000000 0.000000 0.180000 0.000000 0.000000 0.340000 0.160000 0.000000 0.000000 0.000000
0.080000 0.000000 0.000000 0.020000 0.000000 0.000000 0.000000 0.020000 0.140000 0.000000 0.020000 0.140000 0.000000 0.020000 0.000000 0.400000 0.160000 0.000000 0.000000 0.000000
0.000000 0.000000 0.000000 0.000000 0.000000 0.000000 0.000000 0.000000 0.000000 0.000000 0.000000 0.980000 0.000000 0.000000 0.000000 0.020000 0.000000 0.000000 0.000000 0.000000
0.000000 0.000000 0.000000 0.000000 0.000000 0.000000 0.000000 0.660000 0.000000 0.000000 0.000000 0.000000 0.000000 0.000000 0.000000 0.000000 0.000000 0.340000 0.000000 0.000000
0.000000 0.000000 0.000000 0.000000 0.020000 0.000000 0.000000 0.020000 0.000000 0.920000 0.000000 0.000000 0.000000 0.000000 0.000000 0.000000 0.000000 0.020000 0.000000 0.020000
0.000000 0.000000 0.000000 0.000000 0.000000 0.000000 0.000000 0.020000 0.000000 0.900000 0.000000 0.000000 0.000000 0.000000 0.000000 0.000000 0.000000 0.080000 0.000000 0.000000
0.000000 0.000000 0.660000 0.000000 0.000000 0.020000 0.000000 0.000000 0.000000 0.000000 0.000000 0.300000 0.000000 0.000000 0.000000 0.000000 0.020000 0.000000 0.000000 0.000000
0.060000 0.000000 0.100000 0.200000 0.000000 0.000000 0.000000 0.000000 0.140000 0.080000 0.000000 0.000000 0.020000 0.060000 0.000000 0.280000 0.020000 0.020000 0.000000 0.020000
0.000000 0.000000 0.300000 0.280000 0.000000 0.020000 0.020000 0.000000 0.120000 0.000000 0.000000 0.200000 0.000000 0.020000 0.000000 0.040000 0.000000 0.000000 0.000000 0.000000
0.000000 0.000000 0.000000 0.000000 0.280000 0.020000 0.000000 0.000000 0.000000 0.300000 0.080000 0.040000 0.000000 0.020000 0.020000 0.000000 0.000000 0.000000 0.120000 0.120000
0.000000 0.020000 0.060000 0.260000 0.020000 0.000000 0.060000 0.020000 0.040000 0.000000 0.000000 0.220000 0.000000 0.120000 0.000000 0.020000 0.040000 0.100000 0.000000 0.020000
0.580000 0.000000 0.000000 0.000000 0.000000 0.100000 0.000000 0.000000 0.000000 0.000000 0.000000 0.000000 0.320000 0.000000 0.000000 0.000000 0.000000 0.000000 0.000000 0.000000
0.000000 0.080000 0.000000 0.000000 0.000000 0.000000 0.200000 0.060000 0.420000 0.000000 0.000000 0.000000 0.000000 0.000000 0.060000 0.120000 0.000000 0.040000 0.000000 0.020000
0.000000 0.000000 0.000000 0.000000 0.000000 0.000000 0.000000 0.320000 0.000000 0.100000 0.000000 0.000000 0.000000 0.000000 0.000000 0.000000 0.000000 0.580000 0.000000 0.000000
0.440000 0.040000 0.000000 0.000000 0.000000 0.080000 0.000000 0.000000 0.000000 0.000000 0.000000 0.000000 0.000000 0.000000 0.000000 0.420000 0.020000 0.000000 0.000000 0.000000
0.000000 0.000000 0.980000 0.000000 0.000000 0.020000 0.000000 0.000000 0.000000 0.000000 0.000000 0.000000 0.000000 0.000000 0.000000 0.000000 0.000000 0.000000 0.000000 0.000000
0.000000 0.020000 0.000000 0.000000 0.900000 0.000000 0.000000 0.000000 0.000000 0.020000 0.000000 0.000000 0.000000 0.000000 0.000000 0.000000 0.000000 0.020000 0.000000 0.040000
0.000000 0.000000 0.000000 0.000000 0.000000 0.940000 0.000000 0.000000 0.000000 0.000000 0.000000 0.000000 0.000000 0.000000 0.020000 0.040000 0.000000 0.000000 0.000000 0.000000
0.000000 0.000000 0.000000 0.000000 0.020000 0.000000 0.000000 0.120000 0.000000 0.620000 0.020000 0.000000 0.000000 0.000000 0.000000 0.000000 0.200000 0.000000 0.000000 0.020000
0.720000 0.000000 0.000000 0.000000 0.000000 0.000000 0.000000 0.000000 0.000000 0.000000 0.000000 0.000000 0.020000 0.000000 0.000000 0.220000 0.040000 0.000000 0.000000 0.000000
0.000000 0.000000 0.000000 0.000000 0.000000 0.000000 0.000000 0.020000 0.420000 0.080000 0.040000 0.000000 0.040000 0.000000 0.360000 0.020000 0.020000 0.000000 0.000000 0.000000
0.040000 0.040000 0.000000 0.000000 0.180000 0.000000 0.000000 0.140000 0.000000 0.460000 0.040000 0.020000 0.020000 0.000000 0.020000 0.000000 0.020000 0.020000 0.000000 0.000000
0.100000 0.020000 0.000000 0.000000 0.080000 0.000000 0.000000 0.060000 0.100000 0.340000 0.140000 0.040000 0.000000 0.000000 0.040000 0.040000 0.000000 0.020000 0.000000 0.020000
0.040000 0.000000 0.160000 0.080000 0.000000 0.060000 0.000000 0.060000 0.100000 0.000000 0.000000 0.100000 0.120000 0.200000 0.000000 0.020000 0.040000 0.000000 0.000000 0.020000
0.020000 0.000000 0.160000 0.080000 0.020000 0.000000 0.000000 0.060000 0.060000 0.040000 0.020000 0.060000 0.080000 0.040000 0.000000 0.100000 0.020000 0.060000 0.000000 0.180000
--------------------------------------------------------------------------------
--------------------------------------------------------------------------------
	Motif WNTRLKIAVGIAKGLAYLHHDCSPPIVHRDVKSSNILLDSDLEAKVADFGLAKLLQY MEME-5 regular expression
--------------------------------------------------------------------------------
WN[TK]R[LV][KN]IA[LVK]G[IVA]A[KR][GA]L[AS]YLHH[DEG]CSP[PK]I[VI]HRD[VI][KS][SA]SN[IV]LL[DN][SE][DEN][LF][EN][AP][KH][VI][AS]DFG[LT][AS][KR]LLQX
--------------------------------------------------------------------------------
Time 61434.89 secs.
********************************************************************************
********************************************************************************
MOTIF GDKEFQNEVZTLTEIRHRNJVKLYGFCSHGDERLLVYEYME MEME-6	width = 41 sites = 50 llr = 3401 E-value = 7.1e-878
********************************************************************************
--------------------------------------------------------------------------------
	Motif GDKEFQNEVZTLTEIRHRNJVKLYGFCSHGDERLLVYEYME MEME-6 Description
--------------------------------------------------------------------------------
Simplified A :::2:12:1:2::11:::::1:::1::::::::1::::::2
pos.-specific C :::::::::::::::::::::::::29::::::::::::::
probability D :21::::::::::::::::::::::::1:12::::::1::1
matrix E :213:1:a:4:::3::::::::::::::2:12:::::6::4
F 1:::a::::::::::::::::::::5:::::1:4::::3::
G 4::::::::1::3:::::::::::9::::2:::::::::::
H :::::::::1:::::1a:1::::1::::3::2:::::::::
I :::::1::4:13::5::::5:::1:::::::2:1:3:::1:
K ::4::1:::1:::1:2:1:::5:::::::11:2::::1:::
L :11::1::1:26:11::::52:a2:::1::1:14a::::3:
M :::::1::::1::::::::::::::::1::::11:::::6:
N 21::::3:::::::::::8:::::::::1:1::::::::::
P :::::::::::::::::1:::1:::::::2:::::::1::1
Q :::1:2:::2:::::1:::::::::::::::11::::1:::
R :11::11::1:::::4:7:::2:1:::::11:2::::::::
S 21:2::3:::::31:::::::1:::::3:1:12:::::::1
T :::::12:::3:3::::::::::::::12:111::::::::
V ::::::::4:1::121::::7::::::1:::::::6:::::
W :::::::::::::::::::::::::::1:::::::::::::
Y :1:::::::::::::::::::::4:31:::::::::9:6::
bits 6.7
6
5.4 * *
4.7 * * *
Relative 4.0 * * * * *
Entropy 3.4 * * *** *** * **
(98.1 bits) 2.7 * * **** * * *** ******
2.0 * ****** ************* * ********
1.3 * *** ******* ************* ** **********
0.7 *****************************************
0.0 -----------------------------------------
Multilevel GXKEFXNEIETLTEIRHRNIVKLYGFCSHGXERFLVYEYME
consensus S S VQAIS K L R L Y EP HSL I FL
sequence G
--------------------------------------------------------------------------------
--------------------------------------------------------------------------------
	Motif GDKEFQNEVZTLTEIRHRNJVKLYGFCSHGDERLLVYEYME MEME-6 sites sorted by position p-value
--------------------------------------------------------------------------------
Sequence name Start P-value Site
------------- ----- --------- -----------------------------------------
Medtr1g040525.1 629 4.54e-39 LHSLQNEEMP NRKAFTNEIHALTEIRHRNIVKLYGFCSHRLHSFLVYEFLA KGSMDNILKD
Medtr0365s0020.1 653 5.57e-39 LHSLQNGETS NLKAFASEIQALTEIRHRNIVKLYGYCSHPLHSFLVYEFLE KGSVDKILKD
Medtr0400s0040.1 920 3.34e-38 LHLLEHEEMS NMKAFNNEIHALTEIRHRNIVKLYGFCSHRLHSFLVYEFLE KGSMYNILKD
Medtr0365s0030.1 920 3.34e-38 LHLLEHEEMS NMKAFNNEIHALTEIRHRNIVKLYGFCSHRLHSFLVYEFLE KGSMYNILKD
Medtr7g007550.1 490 6.61e-37 LHGYEAEVPS FDESFRNEVRILSEIKHRHIVKLYGFCLHKRIMFLIYQYME RGSLFSVLYD
Medtr7g010010.1 478 7.90e-37 LHGYEAEVPS FDESFRNEVKILSDIKHRHIVKLYGFCLHRRIMFLIYEYME KGSLFSGLYD
Medtr4g037015.1 639 1.91e-36 KCDEENLDTE SIKTFESEVEAMTETRHRNIVKLYGFCCEGMHTFLVYEYMD RGSLEDMLID
Medtr1g039310.1 917 1.46e-35 LHSLQNGEMS NLKAFASEIKALTESRHRNIVKLYGYCSHPLHSFLVYEFLE KGSLDKILKD
Medtr7g039330.1 1050 2.40e-35 LHSVANGENP NLKSFTNEIQALTEIRHRNIVKLYGFCSHSQLSFLVYEFVE KGSLEKILKD
Medtr8g047230.1 737 3.32e-35 LHGYEAEVPS FDESFRNEVRILTEIKHKHIVKLYGFCLHKRIMFLIYQYMD RGSLFSVLYD
Medtr8g047160.1 393 3.32e-35 LHGYEAEVPS FDESFRNEVRILTEIKHKHIVKLYGFCLHKRIMFLIYQYMD RGSLFSVLYD
Medtr1g039240.1 920 3.90e-35 LHSLPNGDVS NLKAFAGEISALTEIRHRNIVKLYGFCSHRLHSFLVYEFLE KGSLDNILKD
Medtr7g407090.1 513 4.58e-35 LHGYEAEVPS FDESFKNEVRILSEIKHKHIVKLYGFCLHKRIMFLIYQYME KGSLFSVLYD
Medtr7g446160.1 749 7.39e-35 LHSVTNAENS DLKCFANEIQVLTEIRHRNIVKLYGFCSHTHLSFLVYEFME KGSLEKILND
Medtr5g085700.1 782 3.00e-34 LHAEVDGEMH NFKAFTNEVKALTQIKHRNIVKLYGFCSHPRHAFVVYDFLE GGSLDNVLSN
Medtr4g037720.1 710 4.06e-34 KCDKENLDTE SIKTFESEVEAMTETRHRNIAKLYGFCCKGMHTFLVYEYMD RGSLEDMLVD
Medtr1g097160.1 342 4.06e-34 KRLKEERTPG GELQFQTEVEMISMAVHRNLLRLRGFCMTPTERLLVYPYMA NGSVASCLRE
Medtr2g016500.1 336 9.99e-34 VKRLKDPNYT GEVQFQTEVEMIGLAVHRNLLRLYGFCMTPDERLLVYPFMP NGSVADRLRE
Medtr8g014930.1 602 1.34e-33 VKMLSPSSMQ GYKEFEAEAQLLTVVHHRNLVSLVGYCDEGEIKALIYEYMA NGNLQQHLLV
Medtr8g015190.1 629 7.55e-33 VKILSTSSNQ GYKEFQSEAQLLMVVHHRNLVSLIGYCDEDEIKALIYEYMA NGNVQQHLLI
Medtr3g009400.1 943 1.32e-32 IKKLIRVTGQ GDREFIAEMETIGKIKHRNLVPLLGYCKIGDERLLVYEYMK YGSLETVLHE
Medtr8g015150.1 597 2.00e-32 VKMLSPSSMQ GYKEFQSEAQLLTIVHHRNLVSLIGYCNEGEIKALIYEYMA NGNLQQQLLV
Medtr8g014760.1 600 7.72e-32 VKRLSPSSKQ GYKEFQSEAQLLMVVHHRNLVPLLGYCDEGQTKALIYKYMA NGNLQQLLVK
Medtr8g090140.1 321 1.31e-31 KRLTDYESPG GDAAFTREVEMISVAVHRNLLRLIGFCTTPTERLLVYPFMQ NLSVAYRLRE
Medtr2g073600.1 699 1.70e-31 VKQLSSKSKQ GNREFINEIGLISALQHPCLVKLYGCCMEGDQLLLIYEYME NNSLDCALFA
Medtr2g073560.1 675 1.70e-31 VKQLSSKSKQ GNREFINEIGLISALQHPCLVKLYGCCMEGDQLLLIYEYME NNSLDCALFA
Medtr7g081570.1 801 1.93e-31 IITDEEISHF SSKSFMSEIETLSGIRHRNIIKLHGFCSHSKFSFLVYKFLE GGSLGQMLNS
Medtr7g081410.1 808 2.85e-31 LVTDEEMSCF SSKSFMSEIETLTGIKHRNIIKLHGFCSHSKFSFLVYKFLE GGSLDQILNN
Medtr5g033820.1 340 6.13e-31 KRLKDYNAAG GEIQFQTEVETISLAVHRNLLRLRGFCSTQNERLLVYPYMS NGSVASRLKD
Medtr8g461110.1 727 1.47e-30 VKQLSIGSHQ GKSQFVAEIATISAVQHRNLVKLYGCCIEGSKRLLVYEYLE NKSLDQALFG
Medtr2g005810.1 726 3.90e-30 KKLLGFGANN HDHGFRAEIQTLGNIRHRNIVRLLAFCSNKETNLLVYEYMR NGSLGETLHG
Medtr2g074840.1 700 4.97e-30 VKQLSSKSKQ GNREFLNEIGMISALQHPYLVKLHGCCVEGDQLMLVYEYLE NNSLARALFG
Medtr7g074010.1 658 1.14e-29 VKRAGENSLQ GQKEFLTEIELLSRLHHRNLVSLVGYCNEEGEQMLVYEFMP NGTLREWISG
Medtr2g073640.1 706 1.44e-29 VKQLSSKSKQ GNREFLNEIGMISALQHPYLVKLHGCCVEGDQLLLIYEYLE NNSLARALFG
Medtr5g014720.1 746 1.62e-29 LWGGGTHKPD TESEFKSEIETLGRIRHANIVKLLFCCSCDDFRILVYEFME NGSLGDVLHE
Medtr8g095030.1 311 1.62e-29 KRLTDYHNPG GEAAFEREVDLISVAVHRNLLRLIGFCTTSTERILVYPFME NLSVAYQLRD
Medtr2g008400.1 333 1.62e-29 EERTRGGEQG GELQFQTEVEMIGMAVHRNLLCLRGFCVTSTERLLVYPLMA NGSLASCLQE
Medtr8g106100.1 616 5.14e-29 KRMQLGMMGE GSNEFTSEIEVLTKVRHKHLVSLLGYCLDENEKLLVYEYMT RGALSKHLFD
Medtr7g057170.1 652 1.27e-28 VKVRFDKSQL GVDSFINEIHLLSKIRHQNLVSLEGFCHEAKHQILVYEYLP GGSLADHLYG
Medtr7g059285.1 839 2.20e-28 QSDKLAVNGG VRDSFSAEVKTLGSIRHKNIVRFLGCCWNRNTRLLMYDYMP NGSLGSLLHE
Medtr4g130210.1 333 3.80e-28 KRLKDVNGSA GELQFQTELEMISLAVHRNLLRLIGYCATPNDKILVYPYMS NGSVASRLRG
Medtr8g010180.1 343 1.89e-27 MVKRLQESQH SEKEFMSEMATLGTVKHRNLVPLLGFCVAKKERLLVFKNMP NGMLHDQLHP
Medtr1g102500.1 701 8.89e-27 VKRLYNQHPH NLREFETELETIGSIRHRNLVTLHGYALTPFGNLLFYEYMA NGSLWDLLHG
Medtr1g109580.1 442 1.80e-26 VRRLGEGGSQ RFKEFQTEVEAIGKLRHPNIATLRAYYWSVDEKLLIYDYIP NGSLASAIHG
Medtr3g090480.1 806 4.40e-26 LWPVKNEEPP ERDLFTAEVQTLGSIRHKNIVRLLGCCDNGRTKMLLFDYIC NGSLFGLLHE
Medtr4g014350.1 451 1.71e-25 VRRLGEGGEE KYKEFVAEVQTIGKVKHPNIVRLRAYYWAHDEKLLISDFIS NGNLNNALRG
Medtr4g107620.1 352 2.77e-24 VKRIDRSREG SDQVFERELEILGSIKHINLVNLRGYCRLPTSRLLIYDYVA LGSLDDLLHE
Medtr4g036505.1 735 3.64e-24 LSSKPNASIR RRGGVLAELEVLRDVRHRNILRLLGCCTKKESTMLLYEYMP NGNLDEFLHP
Medtr7g092430.1 634 2.76e-23 VKKLVKFGNQ SSKSLKVEVKTLAKIRHKNVAKILGFCHSDESVFLIYEYLH GGSLGDLICS
Medtr4g028090.1 620 1.65e-22 KKLIGSSLTK SQEDFESEVQKLGKIRHQNVVALEGYYWNPSFQLIIYEHFS RGSLHKLLHD
--------------------------------------------------------------------------------
--------------------------------------------------------------------------------
	Motif GDKEFQNEVZTLTEIRHRNJVKLYGFCSHGDERLLVYEYME MEME-6 block diagrams
--------------------------------------------------------------------------------
SEQUENCE NAME POSITION P-VALUE MOTIF DIAGRAM
------------- ---------------- -------------
Medtr1g040525.1 4.5e-39 628_[6]_198
Medtr0365s0020.1 5.6e-39 652_[6]_198
Medtr0400s0040.1 3.3e-38 919_[6]_198
Medtr0365s0030.1 3.3e-38 919_[6]_198
Medtr7g007550.1 6.6e-37 489_[6]_47
Medtr7g010010.1 7.9e-37 477_[6]_202
Medtr4g037015.1 1.9e-36 638_[6]_192
Medtr1g039310.1 1.5e-35 916_[6]_211
Medtr7g039330.1 2.4e-35 1049_[6]_189
Medtr8g047230.1 3.3e-35 736_[6]_221
Medtr8g047160.1 3.3e-35 392_[6]_208
Medtr1g039240.1 3.9e-35 919_[6]_198
Medtr7g407090.1 4.6e-35 512_[6]_221
Medtr7g446160.1 7.4e-35 748_[6]_195
Medtr5g085700.1 3e-34 781_[6]_212
Medtr4g037720.1 4.1e-34 709_[6]_192
Medtr1g097160.1 4.1e-34 341_[6]_246
Medtr2g016500.1 1e-33 335_[6]_247
Medtr8g014930.1 1.3e-33 601_[6]_229
Medtr8g015190.1 7.5e-33 628_[6]_543
Medtr3g009400.1 1.3e-32 942_[6]_222
[truncated: 5,423 more rows]
