# Supplementary material for: Genome-Wide Characterization, Evolution, and Expression Analysis of the Leucine-Rich Repeat Receptor-Like Protein Kinase (LRR-RLK) Gene Family in Medicago truncatula
Source: Life (Basel). 2020 Sep 4;10(9):176. doi: 10.3390/life10090176 (PMC7555646; doi:10.3390/life10090176)
Supplement: Supplementary file 1 [file life-10-00176-s001.zip › Supplementary file/TableS3 The physical chromosomal positions of MtLRR-RLK genes and chromosome length of Medicago truncatula.xlsx]

## Sheet: Sheet1
gene ID of v4.0	position	position		Gene Length
Medtr1g009270.1	1253486	1256331	chr1	2845
Medtr1g015530.1	3911308	3919054	chr1	7746
Medtr1g022265.1	6989516	6994668	chr1	5152
Medtr1g028890.1	9836147	9839907	chr1	3760
Medtr1g029930.1	10409687	10412420	chr1	2733
Medtr1g029940.1	10414923	10417921	chr1	2998
Medtr1g029950.1	10419809	10422063	chr1	2254
Medtr1g038890.1	14465720	14469232	chr1	3512
Medtr1g039220.1	14531361	14534940	chr1	3579
Medtr1g039240.1	14521261	14524897	chr1	3636
Medtr1g039310.1	14501830	14505526	chr1	3696
Medtr1g040525.1	15000668	15003596	chr1	2928
Medtr1g040545.1	15009292	15012620	chr1	3328
Medtr1g040555.1	15015707	15018266	chr1	2559
Medtr1g040615.1	15030390	15038494	chr1	8104
Medtr1g040625.1	15039930	15042058	chr1	2128
Medtr1g047670.1	18018005	18023380	chr1	5375
Medtr1g052425.1	21282482	21286226	chr1	3744
Medtr1g053525.1	22553032	22557744	chr1	4712
Medtr1g061590.1	26888030	26891295	chr1	3265
Medtr1g066950.1	28784358	28790302	chr1	5944
Medtr1g069470.1	30086956	30090723	chr1	3767
Medtr1g079520.1	35337253	35341377	chr1	4124
Medtr1g080440.1	35780478	35784001	chr1	3523
Medtr1g084790.1	37746464	37750328	chr1	3864
Medtr1g088930.1	39874061	39878466	chr1	4405
Medtr1g088935.1	39883395	39886094	chr1	2699
Medtr1g088940.1	39889958	39893510	chr1	3552
Medtr1g090520.1	40539174	40543053	chr1	3879
Medtr1g096260.1	43333160	43335936	chr1	2776
Medtr1g096270.1	43337297	43341065	chr1	3768
Medtr1g097160.1	43825472	43830613	chr1	5141
Medtr1g097580.1	44013650	44017124	chr1	3474
Medtr1g100787.1	45712237	45716520	chr1	4283
Medtr1g102500.1	46301335	46308885	chr1	7550
Medtr1g107460.1	48764206	48766992	chr1	2786
Medtr1g109580.1	49556034	49559046	chr1	3012
Medtr1g110280.1	49731693	49734885	chr1	3192
Medtr2g005810.1	318339	323162	chr2	4823
Medtr2g008360.1	1424285	1431027	chr2	6742
Medtr2g008370.1	1431840	1436588	chr2	4748
Medtr2g008380.1	1437567	1442519	chr2	4952
Medtr2g008390.1	1444370	1449983	chr2	5613
Medtr2g008400.1	1450683	1456854	chr2	6171
Medtr2g010470.1	2397237	2400892	chr2	3655
Medtr2g014560.1	4194105	4198511	chr2	4406
Medtr2g016320.1	4970800	4974692	chr2	3892
Medtr2g016360.1	4988709	4992600	chr2	3891
Medtr2g016500.1	5063362	5067125	chr2	3763
Medtr2g016530.1	5079445	5084252	chr2	4807
Medtr2g016580.1	5100079	5102789	chr2	2710
Medtr2g024330.1	8764566	8770140	chr2	5574
Medtr2g028580.1	10604343	10610103	chr2	5760
Medtr2g029010.1	10799269	10802705	chr2	3436
Medtr2g030380.1	11420454	11424554	chr2	4100
Medtr2g040910.1	17922767	17925949	chr2	3182
Medtr2g042710.1	18627108	18629734	chr2	2626
Medtr2g070020.1	29473783	29478754	chr2	4971
Medtr2g072620.1	30660816	30663948	chr2	3132
Medtr2g072640.1	30669481	30672628	chr2	3147
Medtr2g073520.1	31176755	31183464	chr2	6709
Medtr2g073540.1	31187436	31192430	chr2	4994
Medtr2g073560.1	31195611	31202422	chr2	6811
Medtr2g073600.1	31214116	31222049	chr2	7933
Medtr2g073630.1	31228331	31237480	chr2	9149
Medtr2g073640.1	31241382	31248943	chr2	7561
Medtr2g074840.1	31287035	31295376	chr2	8341
Medtr2g075010.1	31381041	31389290	chr2	8249
Medtr2g075250.1	31453842	31464894	chr2	11052
Medtr2g078810.1	32995956	33000589	chr2	4633
Medtr2g087230.1	36660432	36664137	chr2	3705
Medtr2g090120.1	38194091	38202022	chr2	7931
Medtr2g090710.1	38865837	38869185	chr2	3348
Medtr2g100450.1	43162381	43168381	chr2	6000
Medtr2g100550.1	43219986	43224438	chr2	4452
Medtr2g105680.1	45559481	45563029	chr2	3548
Medtr2g105900.1	45711855	45713871	chr2	2016
Medtr2g437730.1	14880150	14884292	chr2	4142
Medtr2g449790.1	21939016	21943009	chr2	3993
Medtr3g007730.1	1150300	1154618	chr3	4318
Medtr3g009400.1	2014979	2018832	chr3	3853
Medtr3g060880.1	24155425	24159576	chr3	4151
Medtr3g062500.1	28221761	28225313	chr3	3552
Medtr3g062570.1	28267238	28275049	chr3	7811
Medtr3g062590.1	28282909	28290433	chr3	7524
Medtr3g070220.1	31466318	31469785	chr3	3467
Medtr3g071480.1	32066014	32070026	chr3	4012
Medtr3g075440.1	34340379	34342818	chr3	2439
Medtr3g078250.1	35245629	35248236	chr3	2607
Medtr3g084510.1	38158211	38162418	chr3	4207
Medtr3g087060.1	39473168	39480758	chr3	7590
Medtr3g090480.1	41062768	41066606	chr3	3838
Medtr3g090660.1	41153666	41156170	chr3	2504
Medtr3g092390.1	42208987	42212679	chr3	3692
Medtr3g092420.1	42221317	42224862	chr3	3545
Medtr3g093710.1	42815002	42818320	chr3	3318
Medtr3g093930.1	42916167	42919917	chr3	3750
Medtr3g094710.1	43208361	43213728	chr3	5367
Medtr3g095100.1	43434406	43438753	chr3	4347
Medtr3g102180.1	47091092	47094373	chr3	3281
Medtr3g109820.1	51370669	51375111	chr3	4442
Medtr3g110450.1	51550858	51554388	chr3	3530
Medtr3g110860.1	51819741	51823575	chr3	3834
Medtr3g113140.1	52860029	52863936	chr3	3907
Medtr3g116640.1	54549854	54555619	chr3	5765
Medtr3g437630.1	12783814	12789398	chr3	5584
Medtr3g449390.1	16732576	16737781	chr3	5205
Medtr3g449540.1	16874341	16887068	chr3	12727
Medtr4g005130.1	73272	79282	chr4	6010
Medtr4g014070.1	3905159	3908538	chr4	3379
Medtr4g014350.1	4029215	4033318	chr4	4103
Medtr4g028090.1	9678127	9682664	chr4	4537
Medtr4g029710.1	10323478	10332420	chr4	8942
Medtr4g036505.1	13146285	13150078	chr4	3793
Medtr4g036575.1	13223814	13228372	chr4	4558
Medtr4g036695.1	13313549	13316211	chr4	2662
Medtr4g037015.1	13604453	13607704	chr4	3251
Medtr4g037720.1	13902286	13905361	chr4	3075
Medtr4g044393.1	15061040	15064070	chr4	3030
Medtr4g046113.1	16193578	16201157	chr4	7579
Medtr4g051605.1	18571023	18574246	chr4	3223
Medtr4g065087.1	24455741	24458436	chr4	2695
Medtr4g070970.1	26733660	26737323	chr4	3663
Medtr4g088320.1	34921043	34925264	chr4	4221
Medtr4g092530.1	36675890	36677921	chr4	2031
Medtr4g094610.1	38359283	38363344	chr4	4061
Medtr4g094790.1	39003049	39007649	chr4	4600
Medtr4g094958.1	39375516	39379840	chr4	4324
Medtr4g097880.1	40402604	40406677	chr4	4073
Medtr4g105370.1	43712690	43717631	chr4	4941
Medtr4g107620.1	44579286	44583337	chr4	4051
Medtr4g109170.1	45295705	45299578	chr4	3873
Medtr4g113100.1	46475886	46479891	chr4	4005
Medtr4g130210.1	54224703	54229876	chr4	5173
Medtr4g130390.1	54322199	54325860	chr4	3661
Medtr4g130920.1	54582944	54586210	chr4	3266
Medtr5g009660.1	2384310	2387349	chr5	3039
Medtr5g010440.1	2791526	2795453	chr5	3927
Medtr5g011410.1	3266036	3268813	chr5	2777
Medtr5g011840.1	3467788	3471526	chr5	3738
Medtr5g014700.1	4976650	4980848	chr5	4198
Medtr5g014720.1	4996301	5000766	chr5	4465
Medtr5g019070.1	7190704	7193875	chr5	3171
Medtr5g021670.1	8411126	8415513	chr5	4387
Medtr5g024450.1	9835249	9838931	chr5	3682
Medtr5g025180.1	10216219	10218476	chr5	2257
Medtr5g025840.1	10548413	10551691	chr5	3278
Medtr5g025850.1	10556552	10560218	chr5	3666
Medtr5g025860.1	10562786	10565863	chr5	3077
Medtr5g025890.1	10587827	10590964	chr5	3137
Medtr5g025930.1	10602452	10606764	chr5	4312
Medtr5g025950.1	10609323	10612869	chr5	3546
Medtr5g026000.1	10651490	10654709	chr5	3219
Medtr5g026010.1	10659336	10662630	chr5	3294
Medtr5g026150.1	10739006	10743152	chr5	4146
Medtr5g026160.1	10746201	10749486	chr5	3285
Medtr5g026200.1	10761823	10765586	chr5	3763
Medtr5g026510.1	10889450	10899898	chr5	10448
Medtr5g026760.1	11048236	11050391	chr5	2155
Medtr5g030920.1	13241648	13249245	chr5	7597
Medtr5g033820.1	14595959	14601126	chr5	5167
Medtr5g038600.1	16961179	16964184	chr5	3005
Medtr5g044680.1	19604867	19608408	chr5	3541
Medtr5g045910.1	20129800	20139083	chr5	9283
Medtr5g055470.1	22836537	22840458	chr5	3921
Medtr5g058090.1	23990557	24001793	chr5	11236
Medtr5g068210.1	28839823	28842750	chr5	2927
Medtr5g075630.1	32169815	32173885	chr5	4070
Medtr5g075650.1	32189120	32198091	chr5	8971
Medtr5g077430.1	33054258	33058084	chr5	3826
Medtr5g078080.1	33340639	33344380	chr5	3741
Medtr5g082270.1	35364588	35367793	chr5	3205
Medtr5g082290.1	35374149	35377397	chr5	3248
Medtr5g082420.1	35421423	35426356	chr5	4933
Medtr5g082460.1	35434768	35438034	chr5	3266
Medtr5g082920.1	35752548	35755941	chr5	3393
Medtr5g083480.1	36023524	36026567	chr5	3043
Medtr5g083910.1	36208962	36217683	chr5	8721
Medtr5g085700.1	37025020	37028254	chr5	3234
Medtr5g087340.1	37829439	37833456	chr5	4017
Medtr5g087350.1	37835122	37839042	chr5	3920
Medtr5g087360.1	37840908	37846342	chr5	5434
Medtr5g087370.1	37848664	37852054	chr5	3390
Medtr5g087780.1	38065259	38070391	chr5	5132
Medtr5g090100.1	39224485	39228620	chr5	4135
Medtr5g091950.1	40125047	40132417	chr5	7370
Medtr5g096530.1	42213901	42217413	chr5	3512
Medtr6g015190.1	4923884	4927761	chr6	3877
Medtr6g015265.1	4941651	4945759	chr6	4108
Medtr6g016495.1	6210550	6215838	chr6	5288
Medtr6g023390.1	8165254	8169617	chr6	4363
Medtr6g027720.1	9678790	9684718	chr6	5928
Medtr6g036780.1	12897180	12900412	chr6	3232
Medtr6g036790.1	12904852	12908029	chr6	3177
Medtr6g036840.1	12929942	12933118	chr6	3176
Medtr6g036870.1	12946325	12949346	chr6	3021
Medtr6g036890.1	12955846	12959083	chr6	3237
Medtr6g040210.1	14411711	14414544	chr6	2833
Medtr6g060230.1	20704655	20709413	chr6	4758
Medtr6g068970.1	24790032	24793963	chr6	3931
Medtr6g069030.1	24827419	24830713	chr6	3294
Medtr6g088755.1	33883578	33886813	chr6	3235
Medtr6g088770.1	33894734	33897901	chr6	3167
Medtr6g088785.1	33907265	33912187	chr6	4922
Medtr6g088790.1	33914311	33918151	chr6	3840
Medtr6g090615.1	34442453	34450007	chr6	7554
Medtr6g093050.1	35093357	35095860	chr6	2503
Medtr6g470960.1	25389462	25391913	chr6	2451
Medtr7g007550.1	1541310	1543113	chr7	1803
Medtr7g007560.1	1549779	1552422	chr7	2643
Medtr7g007620.1	1594597	1597372	chr7	2775
Medtr7g007630.1	1602789	1605346	chr7	2557
Medtr7g009940.1	2301483	2304580	chr7	3097
Medtr7g009970.1	2319586	2322278	chr7	2692
Medtr7g010000.1	2327853	2330892	chr7	3039
Medtr7g010010.1	2336051	2338748	chr7	2697
Medtr7g013350.1	3851665	3853594	chr7	1929
Medtr7g013680.1	3954330	3957078	chr7	2748
Medtr7g018200.1	5853055	5857516	chr7	4461
Medtr7g021570.1	6855974	6862762	chr7	6788
Medtr7g022160.1	7085268	7089205	chr7	3937
Medtr7g028432.1	9629542	9632793	chr7	3251
Medtr7g030070.1	14357996	14362261	chr7	4265
Medtr7g031470.1	10975080	10980261	chr7	5181
Medtr7g038690.1	14047852	14052485	chr7	4633
Medtr7g039330.1	14603353	14607350	chr7	3997
Medtr7g045510.1	16022824	16026524	chr7	3700
Medtr7g045710.1	16100886	16104412	chr7	3526
Medtr7g045860.1	16170530	16174220	chr7	3690
Medtr7g050990.1	17824724	17829358	chr7	4634
Medtr7g051040.1	17847012	17850039	chr7	3027
Medtr7g057170.1	20548959	20555366	chr7	6407
Medtr7g059225.1	21434883	21438109	chr7	3226
Medtr7g059285.1	21465649	21469564	chr7	3915
Medtr7g067530.1	24659594	24663581	chr7	3987
Medtr7g070200.1	25881128	25886084	chr7	4956
Medtr7g073290.1	27377148	27380692	chr7	3544
Medtr7g073710.1	27586015	27588341	chr7	2326
Medtr7g074010.1	27624096	27633356	chr7	9260
Medtr7g078340.1	29622477	29625566	chr7	3089
Medtr7g080810.1	30776403	30779845	chr7	3442
Medtr7g081410.1	31056362	31059775	chr7	3413
Medtr7g081480.1	31100760	31104419	chr7	3659
Medtr7g081570.1	31138081	31141862	chr7	3781
Medtr7g081720.1	31213447	31217402	chr7	3955
Medtr7g081780.1	31181794	31185349	chr7	3555
Medtr7g082110.1	31436869	31439723	chr7	2854
Medtr7g082280.1	31532022	31535549	chr7	3527
Medtr7g084220.1	32484716	32490100	chr7	5384
Medtr7g086420.1	33542342	33547900	chr7	5558
Medtr7g091680.1	36288021	36291903	chr7	3882
Medtr7g092430.1	36624649	36627841	chr7	3192
Medtr7g092880.1	36863823	36867425	chr7	3602
Medtr7g092910.1	36882481	36887881	chr7	5400
Medtr7g096980.1	38934710	38938743	chr7	4033
Medtr7g098610.1	39467089	39470891	chr7	3802
Medtr7g103440.1	41845744	41849068	chr7	3324
Medtr7g106210.1	43166334	43170768	chr7	4434
Medtr7g117520.1	48676017	48682925	chr7	6908
Medtr7g407090.1	1087098	1089619	chr7	2521
Medtr7g407130.1	1104312	1107009	chr7	2697
Medtr7g446160.1	15663961	15667002	chr7	3041
Medtr7g446190.1	15675839	15680474	chr7	4635
Medtr8g010180.1	2604129	2608095	chr8	3966
Medtr8g014690.1	4680255	4685334	chr8	5079
Medtr8g014700.1	4687718	4694250	chr8	6532
Medtr8g014730.1	4702365	4705995	chr8	3630
Medtr8g014760.1	4713719	4720090	chr8	6371
Medtr8g014790.1	4725165	4730994	chr8	5829
Medtr8g014930.1	4772222	4777752	chr8	5530
Medtr8g014970.1	4790034	4795258	chr8	5224
Medtr8g015010.1	4800567	4812078	chr8	11511
Medtr8g015040.1	4825457	4832864	chr8	7407
Medtr8g015100.1	4845765	4852802	chr8	7037
Medtr8g015150.1	4885886	4891674	chr8	5788
Medtr8g015190.1	4904895	4914768	chr8	9873
Medtr8g015200.1	4918670	4927916	chr8	9246
Medtr8g015340.1	4995169	4999969	chr8	4800
Medtr8g021350.1	7664932	7667205	chr8	2273
Medtr8g023560.1	8531500	8538794	chr8	7294
Medtr8g023720.1	8612008	8615892	chr8	3884
Medtr8g028110.1	10445433	10451585	chr8	6152
Medtr8g036870.1	13563143	13565066	chr8	1923
Medtr8g047160.1	18722556	18725122	chr8	2566
Medtr8g047210.1	18738396	18741482	chr8	3086
Medtr8g047220.1	18743398	18746457	chr8	3059
Medtr8g047230.1	18748244	18751600	chr8	3356
Medtr8g058250.1	20050499	20063881	chr8	13382
Medtr8g059605.1	20993796	21004050	chr8	10254
Medtr8g059615.1	21007565	21018948	chr8	11383
Medtr8g066700.1	27723362	27726606	chr8	3244
Medtr8g068540.1	28603243	28606770	chr8	3527
Medtr8g070880.1	30029716	30037973	chr8	8257
Medtr8g083240.1	35071258	35074803	chr8	3545
Medtr8g086390.1	35830889	35836670	chr8	5781
Medtr8g086490.1	35881582	35884235	chr8	2653
Medtr8g087420.1	36124011	36126346	chr8	2335
Medtr8g089200.1	37057702	37062118	chr8	4416
Medtr8g089210.1	37065829	37069387	chr8	3558
Medtr8g090140.1	37770571	37777276	chr8	6705
Medtr8g095030.1	39714011	39718448	chr8	4437
Medtr8g098510.1	40848193	40852856	chr8	4663
Medtr8g099195.1	41728311	41731831	chr8	3520
Medtr8g101260.1	42507295	42510529	chr8	3234
Medtr8g106100.1	44795544	44798851	chr8	3307
Medtr8g107470.1	45441422	45444789	chr8	3367
Medtr8g445800.1	17480992	17498031	chr8	17039
Medtr8g461110.1	21420641	21434168	chr8	13527
Medtr8g461120.1	21435999	21440870	chr8	4871
Medtr8g465340.1	23257550	23262462	chr8	4912
Medtr8g468500.1	24824387	24829206	chr8	4819
Medtr8g468620.1	24870860	24875890	chr8	5030
Medtr8g469570.1	25307637	25313014	chr8	5377
Medtr8g469600.1	25322270	25326308	chr8	4038
Medtr8g469650.1	25340576	25343992	chr8	3416
Medtr8g469780.1	25452605	25455316	chr8	2711
Medtr8g469830.1	25474889	25479108	chr8	4219
Medtr8g470050.1	25604251	25606872	chr8	2621
Medtr8g470400.1	25694974	25698593	chr8	3619
Medtr8g470560.1	25714796	25717500	chr8	2704
Medtr8g470950.1	25799900	25813328	chr8	13428
Medtr0365s0020.1	14903976	14906839	chr1	2863
Medtr0365s0030.1	14897471	14901244	chr1	3773
Medtr0400s0030.1	14927783	14930646	chr1	2863
Medtr0400s0040.1	14945183	14948821	chr1	3638
Medtr0491s0010.1	18910986	18914160	chr8	3174
Medtr0491s0030.1	18860183	18863620	chr8	3437
Medtr0070s0020.1	28005558	28008270	chr8	2712
Medtr0394s0020.1	21758688	21761126	chr4	2438

## Sheet: Sheet2
chromosome	length
chr1	52991155
chr2	45729672
chr3	55515152
chr4	56582383
chr5	43630510
chr6	35275713
chr7	49172423
chr8	45569985
