# Supplementary material for: Genome-Wide Characterization, Evolution, and Expression Analysis of the Leucine-Rich Repeat Receptor-Like Protein Kinase (LRR-RLK) Gene Family in Medicago truncatula
Source: Life (Basel). 2020 Sep 4;10(9):176. doi: 10.3390/life10090176 (PMC7555646; doi:10.3390/life10090176)
Supplement: Supplementary file 1 [file life-10-00176-s001.zip › Supplementary file/TableS4 List of tandem and segmental duplicated LRR-RLK gene pairs in Medicago truncatula.xlsx]

## Sheet: MtLRR-RLKs tandem
List of tandem gene pairs	Tandem array ID	Gene ID	Subfamily
Medtr1g029930:Medtr1g029940:Medtr1g029950	MtLRR-RLK_Tandem-1	Medtr1g029930	RLK-Pelle_LRR-XII
Medtr1g039240:Medtr1g039220	MtLRR-RLK_Tandem-1	Medtr1g029940	RLK-Pelle_LRR-XII
Medtr1g040545:Medtr1g040555	MtLRR-RLK_Tandem-1	Medtr1g029950	RLK-Pelle_LRR-XII
Medtr1g088930:Medtr1g088935:Medtr1g088940	MtLRR-RLK_Tandem-2	Medtr1g039220	RLK-Pelle_LRR-XI-1
Medtr1g096260:Medtr1g096270	MtLRR-RLK_Tandem-2	Medtr1g039240	RLK-Pelle_LRR-XI-1
Medtr2g008360:Medtr2g008370:Medtr2g008380:Medtr2g008390:Medtr2g008400	MtLRR-RLK_Tandem-3	Medtr1g040545	RLK-Pelle_LRR-XI-1
Medtr2g072620:Medtr2g072640	MtLRR-RLK_Tandem-3	Medtr1g040555	RLK-Pelle_LRR-XI-1
Medtr2g073540:Medtr2g073560	MtLRR-RLK_Tandem-4	Medtr1g088930	RLK-Pelle_LRR-XII
Medtr2g073630:Medtr2g073640	MtLRR-RLK_Tandem-4	Medtr1g088935	RLK-Pelle_LRR-XII
Medtr3g062570:Medtr3g062590	MtLRR-RLK_Tandem-4	Medtr1g088940	RLK-Pelle_LRR-XII
Medtr5g025840:Medtr5g025850	MtLRR-RLK_Tandem-5	Medtr1g096260	RLK-Pelle_LRR-XI-1
Medtr5g026000:Medtr5g026010	MtLRR-RLK_Tandem-5	Medtr1g096270	RLK-Pelle_LRR-XI-1
Medtr5g087340:Medtr5g087350:Medtr5g087360:Medtr5g087370	MtLRR-RLK_Tandem-6	Medtr2g008360	RLK-Pelle_LRR-II-1
Medtr6g036780:Medtr6g036790	MtLRR-RLK_Tandem-6	Medtr2g008370	RLK-Pelle_LRR-II-1
Medtr6g036840:Medtr6g036870:Medtr6g036890	MtLRR-RLK_Tandem-6	Medtr2g008380	RLK-Pelle_LRR-II-1
Medtr6g088785:Medtr6g088790	MtLRR-RLK_Tandem-6	Medtr2g008390	RLK-Pelle_LRR-II-1
Medtr7g007620:Medtr7g007630	MtLRR-RLK_Tandem-6	Medtr2g008400	RLK-Pelle_LRR-II-1
Medtr7g010000:Medtr7g010010	MtLRR-RLK_Tandem-7	Medtr2g072620	RLK-Pelle_LRR-XII
Medtr8g014690:Medtr8g014700:Medtr8g014730	MtLRR-RLK_Tandem-7	Medtr2g072640	RLK-Pelle_LRR-XII
Medtr8g015010:Medtr8g015040	MtLRR-RLK_Tandem-8	Medtr2g073540	RLK-Pelle_LRR-II-2
Medtr8g047210:Medtr8g047220:Medtr8g047230	MtLRR-RLK_Tandem-8	Medtr2g073560	RLK-Pelle_LRR-II-2
Medtr8g059605:Medtr8g059615	MtLRR-RLK_Tandem-9	Medtr2g073630	RLK-Pelle_LRR-II-2
Medtr8g089200:Medtr8g089210	MtLRR-RLK_Tandem-9	Medtr2g073640	RLK-Pelle_LRR-II-2
	MtLRR-RLK_Tandem-10	Medtr3g062570	RLK-Pelle_LRR-VIII
	MtLRR-RLK_Tandem-10	Medtr3g062590	RLK-Pelle_LRR-VIII
	MtLRR-RLK_Tandem-11	Medtr5g025840	RLK-Pelle_LRR-XII
	MtLRR-RLK_Tandem-11	Medtr5g025850	RLK-Pelle_LRR-XII
	MtLRR-RLK_Tandem-12	Medtr5g026000	RLK-Pelle_LRR-XII
	MtLRR-RLK_Tandem-12	Medtr5g026010	RLK-Pelle_LRR-XII
	MtLRR-RLK_Tandem-13	Medtr5g087340	RLK-Pelle_LRR-XI-1
	MtLRR-RLK_Tandem-13	Medtr5g087350	RLK-Pelle_LRR-XI-1
	MtLRR-RLK_Tandem-13	Medtr5g087360	RLK-Pelle_LRR-XI-1
	MtLRR-RLK_Tandem-13	Medtr5g087370	RLK-Pelle_LRR-XI-1
	MtLRR-RLK_Tandem-14	Medtr6g036780	RLK-Pelle_LRR-XII
	MtLRR-RLK_Tandem-14	Medtr6g036790	RLK-Pelle_LRR-XII
	MtLRR-RLK_Tandem-15	Medtr6g036840	RLK-Pelle_LRR-XII
	MtLRR-RLK_Tandem-15	Medtr6g036870	RLK-Pelle_LRR-XII
	MtLRR-RLK_Tandem-15	Medtr6g036890	RLK-Pelle_LRR-XII
	MtLRR-RLK_Tandem-16	Medtr6g088785	RLK-Pelle_LRR-XI-1
	MtLRR-RLK_Tandem-16	Medtr6g088790	RLK-Pelle_LRR-XI-1
	MtLRR-RLK_Tandem-17	Medtr7g007620	RLK-Pelle_LRR-XI-1
	MtLRR-RLK_Tandem-17	Medtr7g007630	RLK-Pelle_LRR-XI-1
	MtLRR-RLK_Tandem-18	Medtr7g010000	RLK-Pelle_LRR-XI-1
	MtLRR-RLK_Tandem-18	Medtr7g010010	RLK-Pelle_LRR-XI-1
	MtLRR-RLK_Tandem-19	Medtr8g014690	RLK-Pelle_LRR-I
	MtLRR-RLK_Tandem-19	Medtr8g014700	RLK-Pelle_LRR-I
	MtLRR-RLK_Tandem-19	Medtr8g014730	RLK-Pelle_LRR-I
	MtLRR-RLK_Tandem-20	Medtr8g015010	RLK-Pelle_LRR-I
	MtLRR-RLK_Tandem-20	Medtr8g015040	RLK-Pelle_LRR-I
	MtLRR-RLK_Tandem-21	Medtr8g047210	RLK-Pelle_LRR-XI-1
	MtLRR-RLK_Tandem-21	Medtr8g047220	RLK-Pelle_LRR-XI-1
	MtLRR-RLK_Tandem-21	Medtr8g047230	RLK-Pelle_LRR-XI-1
	MtLRR-RLK_Tandem-22	Medtr8g059605	RLK-Pelle_LRR-II-2
	MtLRR-RLK_Tandem-22	Medtr8g059615	RLK-Pelle_LRR-II-2
	MtLRR-RLK_Tandem-23	Medtr8g089200	RLK-Pelle_LRR-XII
	MtLRR-RLK_Tandem-23	Medtr8g089210	RLK-Pelle_LRR-XII

## Sheet: MtLRR-RLKs segmetal
List of segmetal gene pairs	Segmetal array ID	Gene ID	Sufanmily
Medtr1g028890:Medtr3g090660	MtLRR-RLK_Segmetal-1	Medtr1g028890	RLK-Pelle_LRR-III-1
Medtr1g053525:Medtr7g092910	MtLRR-RLK_Segmetal-1	Medtr3g090660	RLK-Pelle_LRR-III-1
Medtr1g061590:Medtr7g103440	MtLRR-RLK_Segmetal-2	Medtr1g053525	RLK-Pelle_LRR-V
Medtr1g069470:Medtr7g098610	MtLRR-RLK_Segmetal-2	Medtr7g092910	RLK-Pelle_LRR-V
Medtr2g014560:Medtr2g090710:Medtr4g088320	MtLRR-RLK_Segmetal-3	Medtr1g061590	RLK-Pelle_LRR-III-1
Medtr2g016320:Medtr8g086390	MtLRR-RLK_Segmetal-3	Medtr7g103440	RLK-Pelle_LRR-III-1
Medtr2g042710:Medtr8g021350	MtLRR-RLK_Segmetal-4	Medtr1g069470	RLK-Pelle_LRR-XI-1
Medtr2g087230:Medtr4g051605:Medtr7g106210	MtLRR-RLK_Segmetal-4	Medtr7g098610	RLK-Pelle_LRR-XI-1
Medtr2g100550:Medtr8g015010	MtLRR-RLK_Segmetal-5	Medtr2g014560	RLK-Pelle_LRR-XI-1
Medtr3g060880:Medtr5g096530	MtLRR-RLK_Segmetal-5	Medtr2g090710	RLK-Pelle_LRR-XI-1
Medtr3g062500:Medtr5g075630	MtLRR-RLK_Segmetal-5	Medtr4g088320	RLK-Pelle_LRR-XI-1
Medtr3g062570:Medtr5g075650	MtLRR-RLK_Segmetal-6	Medtr2g016320	RLK-Pelle_LRR-VI-2
Medtr3g084510:Medtr8g083240	MtLRR-RLK_Segmetal-6	Medtr8g086390	RLK-Pelle_LRR-VI-2
Medtr3g087060:Medtr8g090140	MtLRR-RLK_Segmetal-7	Medtr2g042710	RLK-Pelle_LRR-III-1
Medtr3g093710:Medtr5g068210	MtLRR-RLK_Segmetal-7	Medtr8g021350	RLK-Pelle_LRR-III-1
Medtr3g113140:Medtr5g021670	MtLRR-RLK_Segmetal-8	Medtr2g087230	RLK-Pelle_LRR-IX
Medtr4g014350:Medtr7g070200	MtLRR-RLK_Segmetal-8	Medtr4g051605	RLK-Pelle_LRR-IX
Medtr4g028090:Medtr7g073290	MtLRR-RLK_Segmetal-8	Medtr7g106210	RLK-Pelle_LRR-IX
Medtr4g097880:Medtr5g014700	MtLRR-RLK_Segmetal-9	Medtr2g100550	RLK-Pelle_LRR-I
Medtr5g009660:Medtr8g099195	MtLRR-RLK_Segmetal-9	Medtr8g015010	RLK-Pelle_LRR-I
Medtr5g010440:Medtr8g098510	MtLRR-RLK_Segmetal-10	Medtr3g060880	RLK-Pelle_LRR-XI-1
Medtr5g038600:Medtr8g468500	MtLRR-RLK_Segmetal-10	Medtr5g096530	RLK-Pelle_LRR-XI-1
Medtr6g016495:Medtr7g018200	MtLRR-RLK_Segmetal-11	Medtr3g062500	RLK-Pelle_LRR-III-1
Medtr6g027720:Medtr7g086420	MtLRR-RLK_Segmetal-11	Medtr5g075630	RLK-Pelle_LRR-III-1
Medtr6g093050:Medtr8g101260	MtLRR-RLK_Segmetal-12	Medtr3g062570	RLK-Pelle_LRR-VIII
Medtr7g030070:Medtr7g038690	MtLRR-RLK_Segmetal-12	Medtr5g075650	RLK-Pelle_LRR-VIII
Medtr7g117520:Medtr8g023560	MtLRR-RLK_Segmetal-13	Medtr3g084510	RLK-Pelle_LRR-IX
	MtLRR-RLK_Segmetal-13	Medtr8g083240	RLK-Pelle_LRR-IX
	MtLRR-RLK_Segmetal-14	Medtr3g087060	RLK-Pelle_LRR-II-1
	MtLRR-RLK_Segmetal-14	Medtr8g090140	RLK-Pelle_LRR-II-1
	MtLRR-RLK_Segmetal-15	Medtr3g093710	RLK-Pelle_LRR-III-1
	MtLRR-RLK_Segmetal-15	Medtr5g068210	RLK-Pelle_LRR-III-1
	MtLRR-RLK_Segmetal-16	Medtr3g113140	RLK-Pelle_LRR-VII-3
	MtLRR-RLK_Segmetal-16	Medtr5g021670	RLK-Pelle_LRR-VII-3
	MtLRR-RLK_Segmetal-17	Medtr4g014350	RLK-Pelle_LRR-III-1
	MtLRR-RLK_Segmetal-17	Medtr7g070200	RLK-Pelle_LRR-III-1
	MtLRR-RLK_Segmetal-18	Medtr4g028090	RLK-Pelle_LRR-VII-1
	MtLRR-RLK_Segmetal-18	Medtr7g073290	RLK-Pelle_LRR-VII-1
	MtLRR-RLK_Segmetal-19	Medtr4g097880	RLK-Pelle_LRR-XI-1
	MtLRR-RLK_Segmetal-19	Medtr5g014700	RLK-Pelle_LRR-XI-1
	MtLRR-RLK_Segmetal-20	Medtr5g009660	RLK-Pelle_LRR-III-1
	MtLRR-RLK_Segmetal-20	Medtr8g099195	RLK-Pelle_LRR-III-1
	MtLRR-RLK_Segmetal-21	Medtr5g010440	RLK-Pelle_LRR-VI-2
	MtLRR-RLK_Segmetal-21	Medtr8g098510	RLK-Pelle_LRR-VI-2
	MtLRR-RLK_Segmetal-22	Medtr5g038600	RLK-Pelle_LRR-VI-1
	MtLRR-RLK_Segmetal-22	Medtr8g468500	RLK-Pelle_LRR-VI-1
	MtLRR-RLK_Segmetal-23	Medtr6g016495	RLK-Pelle_LRR-II-1
	MtLRR-RLK_Segmetal-23	Medtr7g018200	RLK-Pelle_LRR-II-1
	MtLRR-RLK_Segmetal-24	Medtr6g027720	RLK-Pelle_LRR-VI-1
	MtLRR-RLK_Segmetal-24	Medtr7g086420	RLK-Pelle_LRR-VI-1
	MtLRR-RLK_Segmetal-25	Medtr6g093050	RLK-Pelle_LRR-III-1
	MtLRR-RLK_Segmetal-25	Medtr8g101260	RLK-Pelle_LRR-III-1
	MtLRR-RLK_Segmetal-26	Medtr7g030070	RLK-Pelle_LRR-IV
	MtLRR-RLK_Segmetal-26	Medtr7g038690	RLK-Pelle_LRR-IV
	MtLRR-RLK_Segmetal-27	Medtr7g117520	RLK-Pelle_LRR-V
	MtLRR-RLK_Segmetal-27	Medtr8g023560	RLK-Pelle_LRR-V
