# Supplementary material for: Genome-Wide Characterization, Evolution, and Expression Analysis of the Leucine-Rich Repeat Receptor-Like Protein Kinase (LRR-RLK) Gene Family in Medicago truncatula
Source: Life (Basel). 2020 Sep 4;10(9):176. doi: 10.3390/life10090176 (PMC7555646; doi:10.3390/life10090176)
Supplement: Supplementary file 1 [file life-10-00176-s001.zip › Supplementary file/TableS5 List of KaKs values and divergence time of LRR-RLKs tandem and segmental gene pairs in Medicago truncatula.xlsx]

## Sheet: Sheet1
Gene pairs	Method	Ka	Ks	Ka/Ks	P-Value(Fisher)	Length	S-Sites	N-Sites	Fold-Sites(0:2:4)	Substitutions	S-Substitutions	N-Substitutions	Fold-S-Substitutions(0:2:4)	Fold-N-Substitutions(0:2:4)	Divergence-Time	Substitution-Rate-Ratio(rTC:rAG:rTA:rCG:rTG:rCA/rCA)	GC(1:2:3)	ML-Score	AICc	Akaike-Weight	Model
Medtr1g029930.1&Medtr1g029940.1	MA	0.982437	1.07533	0.91361	0.00571965	2241	423.686	1817.31	NA	1611	327.523	1283.48	NA	NA	1	0.859807:0.874609:0.899267:0.889803:1.08131:1	0.348617(0.366812:0.358079:0.320961)	-6026.14	NA	NA	NA
Medtr1g029940.1&Medtr1g029950.1	MA	0.276155	0.560991	0.492263	6.22339e-16	1707	377.931	1329.07	NA	434	158.908	275.092	NA	NA	0.339218	1.88924:1.6648:1.57036:1.58214:1.32328:1	0.302371(0.359342:0.289278:0.258493)	-3693.57	NA	NA	NA
Medtr1g039240.1&Medtr1g039220.1	MA	0.176077	0.572871	0.307359	1.81808e-65	3291	729.149	2561.85	NA	670	322.131	347.869	NA	NA	0.26399	1.58493:1.79645:1.10085:1.09679:0.795555:1	0.359018(0.416596:0.34928:0.311177)	-6635.75	NA	NA	NA
Medtr1g040555.1&Medtr1g040545.1	MA	0.281274	0.436183	0.644855	6.37246e-08	2397	486.413	1910.59	NA	585	165.585	419.415	NA	NA	0.312709	0.964625:0.900468:0.887399:0.836271:0.859938:1	0.329357(0.382207:0.313121:0.292744)	-5094.42	NA	NA	NA
Medtr1g088935.1&Medtr1g088930.1	MA	0.0794301	0.161809	0.490889	1.13948e-07	2502	571.759	1930.24	NA	225	84.6748	140.325	NA	NA	0.0982553	1.7849:1.93558:1.45448:1.4522:1.07231:1	0.34589(0.40411:0.319961:0.313601)	-4203.89	NA	NA	NA
Medtr1g088940.1&Medtr1g088935.1	MA	0.0767403	0.194217	0.395126	1.21684e-12	2517	543.694	1973.31	NA	233	95.7238	137.276	NA	NA	0.102116	1.76181:1.74901:1.68949:1.7247:1.32949:1	0.345588(0.406373:0.321078:0.309314)	-4243.13	NA	NA	NA
Medtr1g096270.1&Medtr1g096260.1	MA	1.00403	0.985008	1.01931	0.491815	2382	504.713	1877.29	NA	1767	368.79	1398.21	NA	NA	1	1.23823:1.18002:1.30066:1.21492:1.39275:1	0.361925(0.414767:0.346363:0.324647)	-6586.13	NA	NA	NA
Medtr2g008370.1&Medtr2g008360.1	MA	0.0997872	0.277789	0.35922	5.70354e-14	1734	365.327	1368.67	NA	206	87.8168	118.183	NA	NA	0.137289	2.078:2.06098:1.51163:1.54801:0.518347:1	0.397581(0.520161:0.366129:0.306452)	-3064.44	NA	NA	NA
Medtr2g008370.1&Medtr2g008380.1	MA	0.119991	0.30757	0.390125	1.7804e-13	1704	360.982	1343.02	NA	232	94.6382	137.362	NA	NA	0.159728	1.2914:1.31934:1.04993:1.02125:0.46046:1	0.399031(0.515347:0.362682:0.319063)	-3112.04	NA	NA	NA
Medtr2g008390.1&Medtr2g008400.1	MA	0.0732738	0.25203	0.290734	1.65464e-17	1833	374.823	1458.18	NA	180	84.4656	95.5344	NA	NA	0.109827	1.51933:1.54192:1.3429:1.34472:1.01145:1	0.403549(0.525463:0.368056:0.31713)	-3141.78	NA	NA	NA
Medtr2g072620.1&Medtr2g072640.1	MA	0.036632	0.0629554	0.581873	0.0138327	2103	508.333	1594.67	NA	86	30.4385	55.5615	NA	NA	0.0429948	2.54262:1.973:1.39468:1.42767:0.637419:1	0.378952(0.448509:0.359079:0.329268)	-3248.07	NA	NA	NA
Medtr2g073560.1&Medtr2g073540.1	MA	0.959275	1.17357	0.817398	3.25453e-11	2040	387.68	1652.32	NA	1498	334.091	1163.91	NA	NA	1	0.99602:1.0028:1.02357:1.02061:1.11047:1	0.353476(0.329293:0.366162:0.365152)	-5577.96	NA	NA	NA
Medtr2g073630.1&Medtr2g073640.1	MA	0.095573	0.319063	0.299543	4.06846e-33	2895	611.891	2283.11	NA	358	169.054	188.946	NA	NA	0.14281	1.47114:2.04673:1.00747:1.0372:0.953184:1	0.38557(0.44858:0.373164:0.334966)	-5173.28	NA	NA	NA
Medtr3g062570.1&Medtr3g062590.1	MA	0.196266	0.617368	0.317908	7.55541e-57	2784	612.797	2171.2	NA	608	285.932	322.068	NA	NA	0.288956	1.57439:1.70523:1.17279:1.18093:0.713241:1	0.384148(0.442248:0.378252:0.331946)	-5645.36	NA	NA	NA
Medtr5g025850.1&Medtr5g025840.1	MA	0.223658	0.667217	0.33521	1.82071e-58	2925	622.37	2302.63	NA	683	304.883	378.117	NA	NA	0.318037	1.41196:1.5947:1.07414:1.12933:0.908248:1	0.354044(0.409491:0.345401:0.307241)	-5968.86	NA	NA	NA
Medtr5g026010.1&Medtr5g026000.1	MA	0.0986961	0.24124	0.409121	1.11199e-17	3033	686.3	2346.7	NA	348	145.065	202.935	NA	NA	0.130951	1.64422:2.4741:0.972228:0.956004:0.765589:1	0.365064(0.440628:0.341511:0.313052)	-5408.08	NA	NA	NA
Medtr5g087350.1&Medtr5g087340.1	MA	0.15106	0.279671	0.540133	1.8947e-12	3228	751.208	2476.79	NA	498	179.081	318.919	NA	NA	0.18099	1.69875:2.14444:1.16129:1.1951:1.05071:1	0.37331(0.415444:0.355479:0.349008)	-6058.16	NA	NA	NA
Medtr5g087350.1&Medtr5g087360.1	MA	0.214256	0.348595	0.614628	4.29797e-10	3213	721.321	2491.68	NA	636	203.642	432.358	NA	NA	0.244416	2.21723:2.25947:1.97644:1.99715:0.993612:1	0.32225(0.371706:0.299561:0.295483)	-6407.95	NA	NA	NA
Medtr6g036780.1&Medtr6g036790.1	MA	0.0477049	0.0924684	0.515904	0.00013517	2886	600.29	2285.71	NA	154	51.9499	102.05	NA	NA	0.0570157	1.25854:1.70874:1.19813:1.35419:0.976284:1	0.345805(0.413508:0.332362:0.291545)	-4560.64	NA	NA	NA
Medtr6g036840.1&Medtr6g036870.1	MA	0.956929	1.16201	0.823509	5.79653e-08	2658	558.221	2099.78	NA	1615	394.126	1220.87	NA	NA	1	1.05964:1.02473:0.958309:0.805696:0.887827:1	0.342908(0.37926:0.346154:0.303311)	-7009.76	NA	NA	NA
Medtr6g036870.1&Medtr6g036890.1	MA	0.0569808	0.126914	0.448972	1.6152e-07	2682	561.657	2120.34	NA	178	66.0497	111.95	NA	NA	0.0716259	1.98052:2.62305:1.56304:2.39283:0.964708:1	0.338704(0.406738:0.329102:0.280273)	-4365.95	NA	NA	NA
Medtr6g088790.1&Medtr6g088785.1	MA	0.252588	1.27716	0.197774	5.32722e-193	2985	588.305	2396.69	NA	846	468.514	377.486	NA	NA	0.454517	1.34805:1.3611:1.21496:1.12478:0.922756:1	0.362274(0.414467:0.349462:0.323069)	-6323.93	NA	NA	NA
Medtr7g007620.1&Medtr7g007630.1	MA	0.141165	0.247674	0.569963	8.46889e-07	2196	480.511	1715.49	NA	311	102.476	208.524	NA	NA	0.164471	1.72846:1.8431:1.29978:1.31775:0.640607:1	0.350021(0.424588:0.321926:0.303549)	-4107.37	NA	NA	NA
Medtr7g010010.1&Medtr7g010000.1	MA	1.01841	0.934536	1.08975	0.013805	1989	436.631	1552.37	NA	1423	291.931	1131.07	NA	NA	1	1.2202:1.20559:1.10543:0.990049:0.909489:1	0.336598(0.366359:0.339286:0.304147)	-5446.94	NA	NA	NA
Medtr8g014700.1&Medtr8g014690.1	MA	0.110066	0.25641	0.429259	4.21944e-14	2586	521.081	2064.92	NA	317	117.362	199.638	NA	NA	0.139555	2.23314:2.19555:1.99461:2.02086:1.13401:1	0.36712(0.438845:0.360702:0.301812)	-4602.67	NA	NA	NA
Medtr8g014700.1&Medtr8g014730.1	MA	0.148335	0.285312	0.519903	1.4595e-08	1941	421.991	1519.01	NA	293	102.039	190.961	NA	NA	0.178115	2.06017:1.66249:1.44359:1.56807:1.11038:1	0.316837(0.37884:0.314562:0.25711)	-3648.44	NA	NA	NA
Medtr8g015040.1&Medtr8g015010.1	MA	0.145772	0.426823	0.341527	8.22807e-34	2688	554.554	2133.45	NA	451	194.909	256.091	NA	NA	0.203755	1.43574:1.4662:1.16387:1.20406:0.629822:1	0.366844(0.433511:0.35266:0.314362)	-5114.55	NA	NA	NA
Medtr8g047220.1&Medtr8g047210.1	MA	NA	NA	NA	NA	2670	499.51	2170.49	NA	0	NA	NA	NA	NA	NA	0.4974:0.46554:0.502875:0.494031:0.362165:1	0.353948(0.441824:0.322851:0.29717)	-3422.87	NA	NA	NA
Medtr8g047220.1&Medtr8g047230.1	MA	0.126449	0.202504	0.624428	2.52373e-05	2796	588.024	2207.98	NA	353	105.541	247.459	NA	NA	0.142444	1.2173:1.28057:1.05869:1.15828:0.708591:1	0.351907(0.436884:0.325937:0.292899)	-5002.44	NA	NA	NA
Medtr8g059615.1&Medtr8g059605.1	MA	0.351866	0.284383	1.2373	0.0061129	2748	663.511	2084.49	NA	718	146.918	571.082	NA	NA	0.335572	1.4203:0.861493:0.625307:0.524474:0.893448:1	0.385695(0.390981:0.364222:0.401883)	-5877.5	NA	NA	NA
Medtr8g089210.1&Medtr8g089200.1	MA	0.971793	1.09133	0.890468	0.00240121	2823	666.144	2156.86	NA	1576	405.854	1170.15	NA	NA	1	1.01314:1.0195:0.847165:0.820756:0.567036:1	0.377705(0.395508:0.353027:0.384766)	-7374.67	NA	NA	NA
Medtr3g090660.1&Medtr1g028890.1	MA	0.688179	1.83144	0.375759	1.2363e-95	1644	382.698	1261.3	NA	785	350.692	434.308	NA	NA	0.954313	1.29002:1.226:0.991664:0.983921:0.684945:1	0.370726(0.425481:0.356571:0.330128)	-4105.85	NA	NA	NA
Medtr7g092910.1&Medtr1g053525.1	MA	0.234339	0.715804	0.327379	3.41923e-49	1974	477.938	1496.06	NA	507	250.398	256.602	NA	NA	0.35091	1.76766:2.5039:1.30925:1.35019:0.680322:1	0.411765(0.475267:0.393048:0.366979)	-4186.9	NA	NA	NA
Medtr7g103440.1&Medtr1g061590.1	MA	0.187679	1.44322	0.130042	3.38084e-180	1980	478.688	1501.31	NA	531	377.17	153.83	NA	NA	0.49122	1.43948:1.42564:1.15103:1.12379:0.675074:1	0.443963(0.525974:0.415584:0.390332)	-4153.37	NA	NA	NA
Medtr7g098610.1&Medtr1g069470.1	MA	0.134671	0.776114	0.173519	4.50726e-128	2973	705.3	2267.7	NA	587	376.788	210.212	NA	NA	0.286844	1.95165:2.36009:1.42049:1.40295:0.968131:1	0.392348(0.456712:0.376459:0.343872)	-5703.18	NA	NA	NA
Medtr2g090710.1&Medtr2g014560.1	MA	0.324419	3.39815	0.0954693	0	2922	642.231	2279.77	NA	1047	781.989	265.011	NA	NA	1	0.751987:0.909734:0.70612:0.590745:0.507076:1	0.406375(0.459661:0.368526:0.390936)	-6520.08	NA	NA	NA
Medtr2g014560.1&Medtr4g088320.1	MA	0.166929	1.22621	0.136134	1.01772e-226	2967	600.62	2366.38	NA	710	462.133	247.867	NA	NA	0.381362	0.78072:0.715974:0.701927:0.728231:0.577146:1	0.405167(0.462:0.372:0.3815)	-6005.16	NA	NA	NA
Medtr2g016320.1&Medtr8g086390.1	MA	0.230873	0.977231	0.236252	6.40218e-89	2085	434.667	1650.33	NA	536	282.552	253.448	NA	NA	0.386469	1.68039:1.77843:1.35035:1.47316:0.680116:1	0.397128(0.465395:0.378531:0.347458)	-4359.98	NA	NA	NA
Medtr2g042710.1&Medtr8g021350.1	MA	0.995431	1.01631	0.979457	0.623134	1506	329.55	1176.45	NA	1100	244.633	855.367	NA	NA	1	1.26586:1.0154:0.833095:0.757267:1.11591:1	0.353881(0.340411:0.339726:0.381507)	-4089.26	NA	NA	NA
Medtr2g087230.1&Medtr4g051605.1	MA	0.153764	1.13248	0.135777	3.94152e-190	2757	531.141	2225.86	NA	615	391.969	223.031	NA	NA	0.342315	1.43032:1.48382:1.18157:1.28417:0.697643:1	0.378926(0.464032:0.386525:0.286221)	-5432.25	NA	NA	NA
Medtr2g087230.1&Medtr7g106210.1	MA	1.04793	0.832149	1.2593	3.37712e-10	2319	515.078	1803.92	NA	1594	294.62	1299.38	NA	NA	1	0.942598:0.944666:0.857512:0.855559:0.637402:1	0.392814(0.336979:0.411979:0.429688)	-6198.18	NA	NA	NA
Medtr2g100550.1&Medtr8g015010.1	MA	0.920341	0.652521	1.41044	3.56965e-07	1557	395.642	1161.36	NA	727	141.435	585.565	NA	NA	0.852287	2.53586:2.11497:1.81905:1.83158:0.938526:1	0.308493(0.313578:0.275862:0.336207)	-3902.78	NA	NA	NA
Medtr3g060880.1&Medtr5g096530.1	MA	0.181786	0.593927	0.306074	3.46746e-58	2772	637.657	2134.34	NA	583	287.975	295.025	NA	NA	0.276593	1.60192:2.10689:0.918822:0.92687:0.830376:1	0.351751(0.413043:0.337409:0.304801)	-5632.27	NA	NA	NA
Medtr3g062500.1&Medtr5g075630.1	MA	0.830112	1.78394	0.465325	0	30	5.34335	24.6566	NA	17	5.40159	11.5984	NA	NA	1	3.74727:3.60724:17.1784:17.1784:10.2695:1	0.204545(0.204545:0.272727:0.136364)	-72.9401	NA	NA	NA
Medtr3g062570.1&Medtr5g075650.1	MA	0.951702	1.18724	0.801608	6.3837e-15	2562	525.343	2036.66	NA	1808	440.151	1367.85	NA	NA	1	0.980046:0.930521:0.787202:0.777361:0.698506:1	0.375824(0.393861:0.347034:0.386576)	-6863.6	NA	NA	NA
Medtr3g084510.1&Medtr8g083240.1	MA	0.241111	1.06835	0.225686	8.05067e-142	2706	618.626	2087.37	NA	761	432.016	328.984	NA	NA	0.430229	1.28149:1.31489:1.08079:1.10828:0.698028:1	0.429433(0.483511:0.417553:0.387234)	-5792.7	NA	NA	NA
Medtr3g087060.1&Medtr8g090140.1	MA	0.984137	1.06927	0.920381	0.0245383	1623	302.419	1320.58	NA	1197	238.491	958.509	NA	NA	1	0.890097:0.84451:0.991996:0.791283:1.25199:1	0.409678(0.433993:0.445545:0.349835)	-4439.35	NA	NA	NA
Medtr3g093710.1&Medtr5g068210.1	MA	0.174502	0.938633	0.185911	1.86603e-93	1782	417.563	1364.44	NA	423	263.144	159.856	NA	NA	0.353555	1.36278:1.47841:1.11113:0.992558:0.657477:1	0.385417(0.446875:0.383594:0.325781)	-3688.96	NA	NA	NA
Medtr3g113140.1&Medtr5g021670.1	MA	1.21492	0.33917	3.58202	0.0402458	33	8.09848	24.9015	NA	17	1.415	15.585	NA	NA	1	3.5706:3.55423:1.84682:1.84682:0.01048:1	0.287879(0.318182:0.340909:0.204545)	-78.5839	NA	NA	NA
Medtr7g070200.1&Medtr4g014350.1	MA	0.18266	1.83611	0.0994821	1.3259e-240	2082	532.865	1549.14	NA	575	446.009	128.991	NA	NA	0.605844	1.66349:1.78671:1.2632:1.30371:0.616038:1	0.436821(0.506793:0.41712:0.386549)	-4350.76	NA	NA	NA
Medtr7g073290.1&Medtr4g028090.1	MA	0.191256	1.65634	0.115469	1.5109e-257	2568	531.387	2036.61	NA	659	456.83	202.17	NA	NA	0.494421	1.13432:1.17444:0.907979:0.963258:0.404487:1	0.359429(0.438413:0.336117:0.303758)	-5232.47	NA	NA	NA
Medtr4g097880.1&Medtr5g014700.1	MA	0.695169	2.34159	0.296878	0	33	6.10985	26.8901	NA	15	6.50309	8.49691	NA	NA	1	0.361566:0.338506:0.256294:0.256294:0.674065:1	0.30303(0.386364:0.227273:0.295455)	-61.7069	NA	NA	NA
Medtr8g099195.1&Medtr5g009660.1	MA	0.167093	1.00885	0.165627	6.86771e-103	1782	375.691	1406.31	NA	409	252.471	156.529	NA	NA	0.344556	1.57444:1.59643:1.26661:1.26372:0.635937:1	0.379558(0.455316:0.364407:0.318952)	-3646.46	NA	NA	NA
Medtr8g098510.1&Medtr5g010440.1	MA	0.143939	0.771991	0.186452	1.33619e-82	1965	430.648	1534.35	NA	398	239.139	158.861	NA	NA	0.281582	1.67724:1.55799:1.33883:1.41368:0.782884:1	0.406234(0.472097:0.388386:0.35822)	-3876.05	NA	NA	NA
Medtr8g468500.1&Medtr5g038600.1	MA	0.233905	0.740975	0.315672	1.6037e-48	1965	411.167	1553.83	NA	486	221.619	264.381	NA	NA	0.340007	1.73073:1.80393:1.42737:1.42872:0.78655:1	0.327921(0.390392:0.341678:0.251691)	-4117.64	NA	NA	NA
Medtr7g018200.1&Medtr6g016495.1	MA	0.0966676	0.774541	0.124806	1.60631e-95	1866	415.434	1450.57	NA	322	224.268	97.7323	NA	NA	0.247585	1.82695:1.83978:1.62338:1.6099:1.05299:1	0.391189(0.48965:0.366242:0.317675)	-3548.2	NA	NA	NA
Medtr7g086420.1&Medtr6g027720.1	MA	0.182062	1.09528	0.166224	1.34574e-141	2307	465.582	1841.42	NA	553	333.649	219.351	NA	NA	0.366361	0.803544:1.09226:0.471787:0.657645:0.455694:1	0.373994(0.43075:0.378653:0.312579)	-4707.51	NA	NA	NA
Medtr8g101260.1&Medtr6g093050.1	MA	0.50854	0.215786	2.35669	2.21061e-14	1527	345.464	1181.54	NA	471	51.9856	419.014	NA	NA	0.442308	1.94258:1.92837:1.56674:1.54619:0.670956:1	0.383572(0.341941:0.446792:0.362285)	-3453.54	NA	NA	NA
Medtr7g038690.1&Medtr7g030070.1	MA	NA	NA	NA	NA	1953	358.248	1594.75	NA	0	NA	NA	NA	NA	NA	0.497391:0.46562:0.502866:0.494133:0.362286:1	0.385821(0.465672:0.373134:0.318657)	-2540.85	NA	NA	NA
Medtr8g023560.1&Medtr7g117520.1	MA	0.358307	0.133142	2.69118	8.25701e-16	1899	469.017	1429.98	NA	430	46.7132	383.287	NA	NA	0.302696	2.35382:4.1143:1.00402:0.906374:0.792788:1	0.415311(0.338377:0.507565:0.400275)	-3871.28	NA	NA	NA

## Sheet: Sheet3
Gene pairs	Method	Duplication type	Ka	Ks	Ka/Ks	Divergence-Time(MYA)
Medtr1g029930.1&Medtr1g029940.1	MA	Tandem	0.982437	1.07533	0.91361	35.8443
Medtr1g029940.1&Medtr1g029950.1	MA	Tandem	0.276155	0.560991	0.492263	18.6997
Medtr1g039240.1&Medtr1g039220.1	MA	Tandem	0.176077	0.572871	0.307359	19.0957
Medtr1g040555.1&Medtr1g040545.1	MA	Tandem	0.281274	0.436183	0.644855	14.5394
Medtr1g088935.1&Medtr1g088930.1	MA	Tandem	0.0794301	0.161809	0.490889	5.39363
Medtr1g088940.1&Medtr1g088935.1	MA	Tandem	0.0767403	0.194217	0.395126	6.4739
Medtr1g096270.1&Medtr1g096260.1	MA	Tandem	1.00403	0.985008	1.01931	32.8336
Medtr2g008370.1&Medtr2g008360.1	MA	Tandem	0.0997872	0.277789	0.35922	9.25963
Medtr2g008370.1&Medtr2g008380.1	MA	Tandem	0.119991	0.30757	0.390125	10.2523
Medtr2g008390.1&Medtr2g008400.1	MA	Tandem	0.0732738	0.25203	0.290734	8.401
Medtr2g072620.1&Medtr2g072640.1	MA	Tandem	0.036632	0.0629554	0.581873	2.09851
Medtr2g073560.1&Medtr2g073540.1	MA	Tandem	0.959275	1.17357	0.817398	39.119
Medtr2g073630.1&Medtr2g073640.1	MA	Tandem	0.095573	0.319063	0.299543	10.6354
Medtr3g062570.1&Medtr3g062590.1	MA	Tandem	0.196266	0.617368	0.317908	20.5789
Medtr5g025850.1&Medtr5g025840.1	MA	Tandem	0.223658	0.667217	0.33521	22.2406
Medtr5g026010.1&Medtr5g026000.1	MA	Tandem	0.0986961	0.24124	0.409121	8.04133
Medtr5g087350.1&Medtr5g087340.1	MA	Tandem	0.15106	0.279671	0.540133	9.32237
Medtr5g087350.1&Medtr5g087360.1	MA	Tandem	0.214256	0.348595	0.614628	11.6198
Medtr6g036780.1&Medtr6g036790.1	MA	Tandem	0.0477049	0.0924684	0.515904	3.08228
Medtr6g036840.1&Medtr6g036870.1	MA	Tandem	0.956929	1.16201	0.823509	38.7337
Medtr6g036870.1&Medtr6g036890.1	MA	Tandem	0.0569808	0.126914	0.448972	4.23047
Medtr6g088790.1&Medtr6g088785.1	MA	Tandem	0.252588	1.27716	0.197774	42.572
Medtr7g007620.1&Medtr7g007630.1	MA	Tandem	0.141165	0.247674	0.569963	8.2558
Medtr7g010010.1&Medtr7g010000.1	MA	Tandem	1.01841	0.934536	1.08975	31.1512
Medtr8g014700.1&Medtr8g014690.1	MA	Tandem	0.110066	0.25641	0.429259	8.547
Medtr8g014700.1&Medtr8g014730.1	MA	Tandem	0.148335	0.285312	0.519903	9.5104
Medtr8g015040.1&Medtr8g015010.1	MA	Tandem	0.145772	0.426823	0.341527	14.2274
Medtr8g047220.1&Medtr8g047210.1	MA	Tandem	NA	NA	NA	NA
Medtr8g047220.1&Medtr8g047230.1	MA	Tandem	0.126449	0.202504	0.624428	6.75013
Medtr8g059615.1&Medtr8g059605.1	MA	Tandem	0.351866	0.284383	1.2373	9.47943
Medtr8g089210.1&Medtr8g089200.1	MA	Tandem	0.971793	1.09133	0.890468	36.3777
Medtr3g090660.1&Medtr1g028890.1	MA	segmental	0.688179	1.83144	0.375759	61.048
Medtr7g092910.1&Medtr1g053525.1	MA	segmental	0.234339	0.715804	0.327379	23.8601
Medtr7g103440.1&Medtr1g061590.1	MA	segmental	0.187679	1.44322	0.130042	48.1073
Medtr7g098610.1&Medtr1g069470.1	MA	segmental	0.134671	0.776114	0.173519	25.8705
Medtr2g090710.1&Medtr2g014560.1	MA	segmental	0.324419	3.39815	0.0954693	113.272
Medtr2g014560.1&Medtr4g088320.1	MA	segmental	0.166929	1.22621	0.136134	40.8737
Medtr2g016320.1&Medtr8g086390.1	MA	segmental	0.230873	0.977231	0.236252	32.5744
Medtr2g042710.1&Medtr8g021350.1	MA	segmental	0.995431	1.01631	0.979457	33.877
Medtr2g087230.1&Medtr4g051605.1	MA	segmental	0.153764	1.13248	0.135777	37.7493
Medtr2g087230.1&Medtr7g106210.1	MA	segmental	1.04793	0.832149	1.2593	27.7383
Medtr2g100550.1&Medtr8g015010.1	MA	segmental	0.920341	0.652521	1.41044	21.7507
Medtr3g060880.1&Medtr5g096530.1	MA	segmental	0.181786	0.593927	0.306074	19.7976
Medtr3g062500.1&Medtr5g075630.1	MA	segmental	0.830112	1.78394	0.465325	59.4647
Medtr3g062570.1&Medtr5g075650.1	MA	segmental	0.951702	1.18724	0.801608	39.5747
Medtr3g084510.1&Medtr8g083240.1	MA	segmental	0.241111	1.06835	0.225686	35.6117
Medtr3g087060.1&Medtr8g090140.1	MA	segmental	0.984137	1.06927	0.920381	35.6423
Medtr3g093710.1&Medtr5g068210.1	MA	segmental	0.174502	0.938633	0.185911	31.2878
Medtr3g113140.1&Medtr5g021670.1	MA	segmental	1.21492	0.33917	3.58202	11.3057
Medtr7g070200.1&Medtr4g014350.1	MA	segmental	0.18266	1.83611	0.0994821	61.2037
Medtr7g073290.1&Medtr4g028090.1	MA	segmental	0.191256	1.65634	0.115469	55.2113
Medtr4g097880.1&Medtr5g014700.1	MA	segmental	0.695169	2.34159	0.296878	78.053
Medtr8g099195.1&Medtr5g009660.1	MA	segmental	0.167093	1.00885	0.165627	33.6283
Medtr8g098510.1&Medtr5g010440.1	MA	segmental	0.143939	0.771991	0.186452	25.733
Medtr8g468500.1&Medtr5g038600.1	MA	segmental	0.233905	0.740975	0.315672	24.6992
Medtr7g018200.1&Medtr6g016495.1	MA	segmental	0.0966676	0.774541	0.124806	25.818
Medtr7g086420.1&Medtr6g027720.1	MA	segmental	0.182062	1.09528	0.166224	36.5093
Medtr8g101260.1&Medtr6g093050.1	MA	segmental	0.50854	0.215786	2.35669	7.19287
Medtr7g038690.1&Medtr7g030070.1	MA	segmental	NA	NA	NA	NA
Medtr8g023560.1&Medtr7g117520.1	MA	segmental	0.358307	0.133142	2.69118	4.43807

## Sheet: Sheet4
Gene pairs	Method	Duplication type	Ka	Ks	Ka/Ks	Divergence-Time(MYA)
Medtr6g088790.1&Medtr6g088785.1	MA	Tandem	0.252588	1.27716	0.197774	42.572
Medtr2g008390.1&Medtr2g008400.1	MA	Tandem	0.0732738	0.25203	0.290734	8.401
Medtr2g073630.1&Medtr2g073640.1	MA	Tandem	0.095573	0.319063	0.299543	10.6354
Medtr1g039240.1&Medtr1g039220.1	MA	Tandem	0.176077	0.572871	0.307359	19.0957
Medtr3g062570.1&Medtr3g062590.1	MA	Tandem	0.196266	0.617368	0.317908	20.5789
Medtr5g025850.1&Medtr5g025840.1	MA	Tandem	0.223658	0.667217	0.33521	22.2406
Medtr8g015040.1&Medtr8g015010.1	MA	Tandem	0.145772	0.426823	0.341527	14.2274
Medtr2g008370.1&Medtr2g008360.1	MA	Tandem	0.0997872	0.277789	0.35922	9.25963
Medtr2g008370.1&Medtr2g008380.1	MA	Tandem	0.119991	0.30757	0.390125	10.2523
Medtr1g088940.1&Medtr1g088935.1	MA	Tandem	0.0767403	0.194217	0.395126	6.4739
Medtr5g026010.1&Medtr5g026000.1	MA	Tandem	0.0986961	0.24124	0.409121	8.04133
Medtr8g014700.1&Medtr8g014690.1	MA	Tandem	0.110066	0.25641	0.429259	8.547
Medtr6g036870.1&Medtr6g036890.1	MA	Tandem	0.0569808	0.126914	0.448972	4.23047
Medtr1g088935.1&Medtr1g088930.1	MA	Tandem	0.0794301	0.161809	0.490889	5.39363
Medtr1g029940.1&Medtr1g029950.1	MA	Tandem	0.276155	0.560991	0.492263	18.6997
Medtr6g036780.1&Medtr6g036790.1	MA	Tandem	0.0477049	0.0924684	0.515904	3.08228
Medtr8g014700.1&Medtr8g014730.1	MA	Tandem	0.148335	0.285312	0.519903	9.5104
Medtr5g087350.1&Medtr5g087340.1	MA	Tandem	0.15106	0.279671	0.540133	9.32237
Medtr7g007620.1&Medtr7g007630.1	MA	Tandem	0.141165	0.247674	0.569963	8.2558
Medtr2g072620.1&Medtr2g072640.1	MA	Tandem	0.036632	0.0629554	0.581873	2.09851
Medtr5g087350.1&Medtr5g087360.1	MA	Tandem	0.214256	0.348595	0.614628	11.6198
Medtr8g047220.1&Medtr8g047230.1	MA	Tandem	0.126449	0.202504	0.624428	6.75013
Medtr1g040555.1&Medtr1g040545.1	MA	Tandem	0.281274	0.436183	0.644855	14.5394
Medtr2g073560.1&Medtr2g073540.1	MA	Tandem	0.959275	1.17357	0.817398	39.119
Medtr6g036840.1&Medtr6g036870.1	MA	Tandem	0.956929	1.16201	0.823509	38.7337
Medtr8g089210.1&Medtr8g089200.1	MA	Tandem	0.971793	1.09133	0.890468	36.3777
Medtr1g029930.1&Medtr1g029940.1	MA	Tandem	0.982437	1.07533	0.91361	35.8443
Medtr1g096270.1&Medtr1g096260.1	MA	Tandem	1.00403	0.985008	1.01931	32.8336
Medtr7g010010.1&Medtr7g010000.1	MA	Tandem	1.01841	0.934536	1.08975	31.1512
Medtr8g059615.1&Medtr8g059605.1	MA	Tandem	0.351866	0.284383	1.2373	9.47943
Medtr8g047220.1&Medtr8g047210.1	MA	Tandem	NA	NA	NA	NA
Medtr2g090710.1&Medtr2g014560.1	MA	segmental	0.324419	3.39815	0.0954693	113.272
Medtr7g070200.1&Medtr4g014350.1	MA	segmental	0.18266	1.83611	0.0994821	61.2037
Medtr7g073290.1&Medtr4g028090.1	MA	segmental	0.191256	1.65634	0.115469	55.2113
Medtr7g018200.1&Medtr6g016495.1	MA	segmental	0.0966676	0.774541	0.124806	25.818
Medtr7g103440.1&Medtr1g061590.1	MA	segmental	0.187679	1.44322	0.130042	48.1073
Medtr2g087230.1&Medtr4g051605.1	MA	segmental	0.153764	1.13248	0.135777	37.7493
Medtr2g014560.1&Medtr4g088320.1	MA	segmental	0.166929	1.22621	0.136134	40.8737
Medtr8g099195.1&Medtr5g009660.1	MA	segmental	0.167093	1.00885	0.165627	33.6283
Medtr7g086420.1&Medtr6g027720.1	MA	segmental	0.182062	1.09528	0.166224	36.5093
Medtr7g098610.1&Medtr1g069470.1	MA	segmental	0.134671	0.776114	0.173519	25.8705
Medtr3g093710.1&Medtr5g068210.1	MA	segmental	0.174502	0.938633	0.185911	31.2878
Medtr8g098510.1&Medtr5g010440.1	MA	segmental	0.143939	0.771991	0.186452	25.733
Medtr3g084510.1&Medtr8g083240.1	MA	segmental	0.241111	1.06835	0.225686	35.6117
Medtr2g016320.1&Medtr8g086390.1	MA	segmental	0.230873	0.977231	0.236252	32.5744
Medtr4g097880.1&Medtr5g014700.1	MA	segmental	0.695169	2.34159	0.296878	78.053
Medtr3g060880.1&Medtr5g096530.1	MA	segmental	0.181786	0.593927	0.306074	19.7976
Medtr8g468500.1&Medtr5g038600.1	MA	segmental	0.233905	0.740975	0.315672	24.6992
Medtr7g092910.1&Medtr1g053525.1	MA	segmental	0.234339	0.715804	0.327379	23.8601
Medtr3g090660.1&Medtr1g028890.1	MA	segmental	0.688179	1.83144	0.375759	61.048
Medtr3g062500.1&Medtr5g075630.1	MA	segmental	0.830112	1.78394	0.465325	59.4647
Medtr3g062570.1&Medtr5g075650.1	MA	segmental	0.951702	1.18724	0.801608	39.5747
Medtr3g087060.1&Medtr8g090140.1	MA	segmental	0.984137	1.06927	0.920381	35.6423
Medtr2g042710.1&Medtr8g021350.1	MA	segmental	0.995431	1.01631	0.979457	33.877
Medtr2g087230.1&Medtr7g106210.1	MA	segmental	1.04793	0.832149	1.2593	27.7383
Medtr2g100550.1&Medtr8g015010.1	MA	segmental	0.920341	0.652521	1.41044	21.7507
Medtr8g101260.1&Medtr6g093050.1	MA	segmental	0.50854	0.215786	2.35669	7.19287
Medtr8g023560.1&Medtr7g117520.1	MA	segmental	0.358307	0.133142	2.69118	4.43807
Medtr3g113140.1&Medtr5g021670.1	MA	segmental	1.21492	0.33917	3.58202	11.3057
Medtr7g038690.1&Medtr7g030070.1	MA	segmental	NA	NA	NA	NA

## Sheet: Ks Ka
Ka/Ks		0		Tandem	Segmental
0.197774		0.05	0	0	2
0.290734		0.1	0.1	0	10
0.299543		0.15	0.2	1	3
0.307359		0.2	0.3	1	4
0.317908		0.25	0.4	8	1
0.33521		0.3	0.5	5	0
0.341527		0.35	0.6	5	0
0.35922		0.4	0.7	3	0
0.390125		0.45	0.8	0	0
0.395126		0.5	0.9	3	1
0.409121		0.55	1	1	2
0.429259		0.6	2	3	2
0.448972		0.65	3	0	2
0.490889		0.7	4		1
0.492263		0.75
0.515904		0.8
0.519903		0.85
0.540133		0.9
0.569963		0.95
0.581873		1
0.614628		1.5
0.624428		2
0.644855		2.5
0.817398		3
0.823509		3.5
0.890468		4
0.91361
1.01931
1.08975
1.2373
NA
0.0954693
0.0994821
0.115469
0.124806
0.130042
0.135777
0.136134
0.165627
0.166224
0.173519
0.185911
0.186452
0.225686
0.236252
0.296878
0.306074
0.315672
0.327379
0.375759
0.465325
0.801608
0.920381
0.979457
1.2593
1.41044
2.35669
2.69118
3.58202
NA

## Sheet: MYA
group	Frequency of Tandem	Frequency of Segmental
0	0	0
[2.10,10.20)	14	2
[10.20,18.30)	5	1
[18.30,26.40)	4	7
[26.40,34.50)	2	5
[34.50,42.60)	5	6
[42.60,50.70)	0	1
[50.70,58.80)	30	1
[58.80,64.90)	0.466667	3
[64.90,73.00)		0
[73.00,81.10)		1
[81.10,89.20)		0
[89.20,97.30)		0
[97.30,105.40)		0
[105.40,113.60)		1
		0
Tandem		28
Segmental
0
2.1
10.2
18.3
26.4
34.5
42.6
50.7
58.8
64.9
73
81.1
89.2
97.3
105.4
113.6
