# Supplementary material for: Genome-Wide Characterization, Evolution, and Expression Analysis of the Leucine-Rich Repeat Receptor-Like Protein Kinase (LRR-RLK) Gene Family in Medicago truncatula
Source: Life (Basel). 2020 Sep 4;10(9):176. doi: 10.3390/life10090176 (PMC7555646; doi:10.3390/life10090176)
Supplement: Supplementary file 1 [file life-10-00176-s001.zip › Supplementary file/TableS6 List of synteny gene pairs in Medicago truncatula and Aradopsis, Medicago truncatula and soybean genome..xlsx]

## Sheet: AT-MT
gene ID of Aradopsis	gene ID of Medicago truncatula
AT1G34110	Medtr1g097580
AT1G34210	Medtr1g097160
AT1G71830	Medtr1g097160
AT1G68400	Medtr1g110280
AT1G28440	Medtr2g014560
AT1G75640	Medtr3g113140
AT1G74360	Medtr4g109170
AT1G28440	Medtr4g088320
AT1G66150	Medtr5g077430
AT1G62950	Medtr5g011410
AT1G63430	Medtr5g010440
AT1G12460	Medtr5g011410
AT1G63430	Medtr8g098510
AT1G53730	Medtr8g023560
AT2G37050	Medtr1g066950
AT2G15300	Medtr1g107460
AT2G26330	Medtr1g015530
AT2G36570	Medtr1g061590
AT2G40270	Medtr3g071480
AT2G23950	Medtr4g130210
AT2G24130	Medtr4g130390
AT2G24230	Medtr4g130920
AT2G23300	Medtr4g094958
AT2G41820	Medtr7g091680
AT2G36570	Medtr7g103440
AT3G03770	Medtr6g027720
AT3G17840	Medtr8g107470
AT4G28650	Medtr1g069470
AT4G22130	Medtr2g024330
AT4G37250	Medtr4g094958
AT4G30520	Medtr4g130210
AT4G36180	Medtr5g021670
AT4G22730	Medtr5g011840
AT4G23740	Medtr5g009660
AT4G23740	Medtr8g099195
AT4G18640	Medtr8g086390
AT5G10020	Medtr3g094710
AT5G10290	Medtr3g087060
AT5G56040	Medtr3g060880
AT5G67280	Medtr4g094958
AT5G56040	Medtr5g096530
AT5G65240	Medtr8g090140
AT5G10290	Medtr8g090140

## Sheet: MT-GM
gene ID of Medicago truncatula	gene ID of soybean
Medtr1g061590	Glyma.03G189800
Medtr1g069470	Glyma.03G167500
Medtr1g066950	Glyma.03G177600
Medtr1g052425	Glyma.03G141600
Medtr1g015530	Glyma.04G056200
Medtr1g015530	Glyma.06G056400
Medtr1g102500	Glyma.09G152400
Medtr1g069470	Glyma.10G040500
Medtr1g080440	Glyma.10G164700
Medtr1g090520	Glyma.10G195700
Medtr1g097160	Glyma.10G218800
Medtr1g097580	Glyma.10G220700
Medtr1g100787	Glyma.10G237900
Medtr1g102500	Glyma.10G242300
Medtr1g107460	Glyma.10G261600
Medtr1g109580	Glyma.10G270600
Medtr1g110280	Glyma.10G271900
Medtr1g061590	Glyma.10G065200
Medtr1g047670	Glyma.10G126700
Medtr1g066950	Glyma.13G136700
Medtr1g069470	Glyma.13G127100
Medtr1g061590	Glyma.13G150000
Medtr1g028890	Glyma.13G039900
Medtr1g022265	Glyma.14G074700
Medtr1g015530	Glyma.14G098600
Medtr1g009270	Glyma.14G137700
Medtr1g028890	Glyma.14G124400
Medtr1g022265	Glyma.17G250800
Medtr1g009270	Glyma.17G196200
Medtr1g015530	Glyma.17G226100
Medtr1g069470	Glyma.19G168600
Medtr1g061590	Glyma.19G190200
Medtr1g066950	Glyma.19G178400
Medtr1g052425	Glyma.19G144100
Medtr1g090520	Glyma.20G194400
Medtr1g097160	Glyma.20G173000
Medtr1g097580	Glyma.20G170900
Medtr1g100787	Glyma.20G156700
Medtr1g102500	Glyma.20G151800
Medtr1g107460	Glyma.20G129200
Medtr1g109580	Glyma.20G120700
Medtr1g080440	Glyma.20G226900
Medtr2g008360	Glyma.05G119600
Medtr2g090120	Glyma.06G296800
Medtr2g090710	Glyma.06G288600
Medtr2g014560	Glyma.07G201600
Medtr2g008360	Glyma.08G180800
Medtr2g070020	Glyma.08G174500
Medtr2g008360	Glyma.08G074500
Medtr2g024330	Glyma.09G007200
Medtr2g028580	Glyma.09G018800
Medtr2g030380	Glyma.09G024900
Medtr2g087230	Glyma.11G179200
Medtr2g087230	Glyma.12G188100
Medtr2g090710	Glyma.12G206800
Medtr2g078810	Glyma.12G225800
Medtr2g087230	Glyma.12G094200
Medtr2g073630	Glyma.12G233300
Medtr2g075250	Glyma.12G231800
Medtr2g075250	Glyma.12G233000
Medtr2g090120	Glyma.12G108400
Medtr2g010470	Glyma.13G253300
Medtr2g014560	Glyma.13G235000
Medtr2g016320	Glyma.13G228700
Medtr2g016500	Glyma.13G228000
Medtr2g090120	Glyma.13G300000
Medtr2g090710	Glyma.13G294100
Medtr2g073630	Glyma.13G266100
Medtr2g075250	Glyma.13G266300
Medtr2g078810	Glyma.13G275100
Medtr2g100450	Glyma.13G352700
Medtr2g042710	Glyma.13G111800
Medtr2g014560	Glyma.13G174900
Medtr2g105680	Glyma.15G001500
Medtr2g105900	Glyma.15G000600
Medtr2g008360	Glyma.15G051600
Medtr2g016320	Glyma.15G083800
Medtr2g070020	Glyma.15G252600
Medtr2g042710	Glyma.15G179300
Medtr2g024330	Glyma.15G111600
Medtr2g028580	Glyma.15G124900
Medtr2g030380	Glyma.15G130900
Medtr2g042710	Glyma.17G047900
Medtr3g071480	Glyma.02G263900
Medtr3g449390	Glyma.02G281100
Medtr3g075440	Glyma.04G190400
Medtr3g090480	Glyma.04G239700
Medtr3g090660	Glyma.04G239000
Medtr3g092390	Glyma.04G230500
Medtr3g093710	Glyma.04G223800
Medtr3g093930	Glyma.04G222800
Medtr3g094710	Glyma.04G220400
Medtr3g095100	Glyma.04G218300
Medtr3g102180	Glyma.04G041400
Medtr3g109820	Glyma.04G085200
Medtr3g110450	Glyma.04G086700
Medtr3g110860	Glyma.04G088800
Medtr3g116640	Glyma.04G012800
Medtr3g113140	Glyma.04G026700
Medtr3g009400	Glyma.04G115700
Medtr3g087060	Glyma.05G177500
Medtr3g084510	Glyma.05G150800
Medtr3g109820	Glyma.06G086800
Medtr3g110450	Glyma.06G088400
Medtr3g110860	Glyma.06G090800
Medtr3g009400	Glyma.06G320600
Medtr3g116640	Glyma.06G012700
Medtr3g090480	Glyma.06G124200
Medtr3g090660	Glyma.06G124700
Medtr3g092390	Glyma.06G134700
Medtr3g093710	Glyma.06G141100
Medtr3g093930	Glyma.06G142500
Medtr3g094710	Glyma.06G145500
Medtr3g095100	Glyma.06G147600
Medtr3g075440	Glyma.06G175100
Medtr3g078250	Glyma.06G184400
Medtr3g113140	Glyma.06G026600
Medtr3g060880	Glyma.08G333200
Medtr3g084510	Glyma.08G107700
Medtr3g449390	Glyma.08G302900
Medtr3g087060	Glyma.08G134600
Medtr3g084510	Glyma.11G254000
Medtr3g087060	Glyma.11G240900
Medtr3g062500	Glyma.11G199700
Medtr3g062590	Glyma.11G200300
Medtr3g071480	Glyma.11G232200
Medtr3g090480	Glyma.13G039700
Medtr3g090660	Glyma.13G039900
Medtr3g090480	Glyma.14G124700
Medtr3g090660	Glyma.14G124400
Medtr3g084510	Glyma.18G003000
Medtr3g087060	Glyma.18G016400
Medtr3g449390	Glyma.18G116800
Medtr3g062500	Glyma.18G051100
Medtr3g062590	Glyma.18G050700
Medtr3g071480	Glyma.18G025100
Medtr3g060880	Glyma.18G073600
Medtr4g097880	Glyma.01G197800
Medtr4g028090	Glyma.01G133300
Medtr4g014070	Glyma.01G125800
Medtr4g014350	Glyma.01G125200
Medtr4g130210	Glyma.02G207400
Medtr4g130390	Glyma.02G206300
Medtr4g130920	Glyma.02G203600
Medtr4g014070	Glyma.03G047100
Medtr4g014350	Glyma.03G049300
Medtr4g028090	Glyma.03G034200
Medtr4g107620	Glyma.05G030100
Medtr4g109170	Glyma.05G024000
Medtr4g113100	Glyma.05G011600
Medtr4g094610	Glyma.05G128200
Medtr4g094790	Glyma.05G134800
Medtr4g094958	Glyma.05G097400
Medtr4g097880	Glyma.05G110400
Medtr4g046113	Glyma.06G296800
Medtr4g107620	Glyma.06G190000
Medtr4g113100	Glyma.06G211600
Medtr4g088320	Glyma.07G201600
Medtr4g094610	Glyma.08G083300
Medtr4g094790	Glyma.08G090000
Medtr4g005130	Glyma.08G225900
Medtr4g036575	Glyma.09G230300
Medtr4g070970	Glyma.11G114100
Medtr4g097880	Glyma.11G043800
Medtr4g036575	Glyma.12G006300
Medtr4g070970	Glyma.12G040000
Medtr4g046113	Glyma.12G108400
Medtr4g037015	Glyma.12G007300
Medtr4g037720	Glyma.12G007300
Medtr4g088320	Glyma.13G174900
Medtr4g046113	Glyma.13G300000
Medtr4g094790	Glyma.15G155600
Medtr4g113100	Glyma.17G119800
Medtr4g130210	Glyma.17G070300
Medtr4g130390	Glyma.17G071700
Medtr4g094958	Glyma.17G167600
Medtr4g097880	Glyma.17G156300
Medtr4g105370	Glyma.17G087000
Medtr4g107620	Glyma.17G096500
Medtr4g109170	Glyma.17G103400
Medtr5g033820	Glyma.01G028700
Medtr5g021670	Glyma.01G168100
Medtr5g026510	Glyma.01G150700
Medtr5g009660	Glyma.01G224000
Medtr5g010440	Glyma.01G218800
Medtr5g011410	Glyma.01G213600
Medtr5g011840	Glyma.01G211900
Medtr5g014700	Glyma.01G197800
Medtr5g014720	Glyma.01G197600
Medtr5g045910	Glyma.01G062900
Medtr5g078080	Glyma.02G244400
Medtr5g090100	Glyma.02G281100
Medtr5g091950	Glyma.02G288600
Medtr5g068210	Glyma.02G219800
Medtr5g033820	Glyma.02G036500
Medtr5g038600	Glyma.02G019800
Medtr5g045910	Glyma.02G120800
Medtr5g075630	Glyma.02G237000
Medtr5g075650	Glyma.02G237300
Medtr5g085700	Glyma.02G269200
Medtr5g087780	Glyma.02G274500
Medtr5g021670	Glyma.02G050300
Medtr5g083480	Glyma.02G261400
Medtr5g010440	Glyma.05G206300
Medtr5g014700	Glyma.05G110400
Medtr5g090100	Glyma.08G302900
Medtr5g010440	Glyma.08G013200
Medtr5g025850	Glyma.09G216400
Medtr5g026150	Glyma.09G216400
Medtr5g026510	Glyma.09G215700
Medtr5g009660	Glyma.11G019100
Medtr5g010440	Glyma.11G024700
Medtr5g011410	Glyma.11G028300
Medtr5g011840	Glyma.11G030000
Medtr5g014700	Glyma.11G043800
Medtr5g021670	Glyma.11G075200
Medtr5g075630	Glyma.11G199700
Medtr5g075650	Glyma.11G200300
Medtr5g083480	Glyma.11G233500
Medtr5g082290	Glyma.14G060300
Medtr5g082460	Glyma.14G060300
Medtr5g082920	Glyma.14G060300
Medtr5g083480	Glyma.14G055900
Medtr5g085700	Glyma.14G047900
Medtr5g087780	Glyma.14G041600
Medtr5g075630	Glyma.14G206000
Medtr5g075650	Glyma.14G206300
Medtr5g077430	Glyma.14G212100
Medtr5g078080	Glyma.14G214700
Medtr5g068210	Glyma.14G187900
Medtr5g090100	Glyma.14G033500
Medtr5g091950	Glyma.14G026300
Medtr5g014700	Glyma.17G156300
Medtr5g083480	Glyma.18G023500
Medtr5g075630	Glyma.18G051100
Medtr5g075650	Glyma.18G050700
Medtr5g090100	Glyma.18G116800
Medtr6g088785	Glyma.01G007500
Medtr6g090615	Glyma.01G004800
Medtr6g023390	Glyma.05G075800
Medtr6g090615	Glyma.07G127100
Medtr6g093050	Glyma.07G130700
Medtr6g069030	Glyma.09G160600
Medtr6g015265	Glyma.13G056200
Medtr6g016495	Glyma.13G050200
Medtr6g027720	Glyma.16G037500
Medtr6g027720	Glyma.19G115800
Medtr6g016495	Glyma.19G039100
Medtr6g023390	Glyma.19G074900
Medtr6g015265	Glyma.19G030400
Medtr7g022160	Glyma.02G097400
Medtr7g092910	Glyma.02G177000
Medtr7g091680	Glyma.03G137300
Medtr7g092430	Glyma.03G140700
Medtr7g092910	Glyma.03G143000
Medtr7g096980	Glyma.03G166300
Medtr7g098610	Glyma.03G167500
Medtr7g103440	Glyma.03G189800
Medtr7g106210	Glyma.03G202000
Medtr7g067530	Glyma.07G147800
Medtr7g070200	Glyma.07G156000
Medtr7g018200	Glyma.08G255300
Medtr7g059225	Glyma.08G357200
Medtr7g059285	Glyma.08G357400
Medtr7g073290	Glyma.09G274600
Medtr7g073710	Glyma.09G272900
Medtr7g074010	Glyma.09G272300
Medtr7g080810	Glyma.09G246600
Medtr7g092910	Glyma.10G091400
Medtr7g103440	Glyma.10G065200
Medtr7g103440	Glyma.13G150000
Medtr7g084220	Glyma.16G047300
Medtr7g086420	Glyma.16G037500
Medtr7g031470	Glyma.16G059700
Medtr7g067530	Glyma.18G199200
Medtr7g059225	Glyma.18G175700
Medtr7g059285	Glyma.18G176000
Medtr7g080810	Glyma.18G246400
Medtr7g081720	Glyma.18G249900
Medtr7g073290	Glyma.18G213600
Medtr7g073710	Glyma.18G216200
Medtr7g074010	Glyma.18G216800
Medtr7g018200	Glyma.18G278200
Medtr7g022160	Glyma.18G284100
Medtr7g007620	Glyma.18G254400
Medtr7g009940	Glyma.18G257800
Medtr7g013680	Glyma.18G268000
Medtr7g086420	Glyma.19G115800
Medtr7g091680	Glyma.19G140100
Medtr7g092430	Glyma.19G143300
Medtr7g096980	Glyma.19G167400
Medtr7g098610	Glyma.19G168600
Medtr7g103440	Glyma.19G190200
Medtr7g031470	Glyma.19G087800
Medtr7g018200	Glyma.19G039100
Medtr8g098510	Glyma.01G218800
Medtr8g083240	Glyma.05G150800
Medtr8g086390	Glyma.05G158800
Medtr8g086490	Glyma.05G159200
Medtr8g089200	Glyma.05G170600
Medtr8g090140	Glyma.05G177500
Medtr8g095030	Glyma.05G196400
Medtr8g098510	Glyma.05G206300
Medtr8g099195	Glyma.05G214300
Medtr8g101260	Glyma.05G220900
Medtr8g107470	Glyma.05G247300
Medtr8g021350	Glyma.07G041200
Medtr8g023560	Glyma.07G046800
Medtr8g014760	Glyma.07G013700
Medtr8g015190	Glyma.07G013700
Medtr8g083240	Glyma.08G107700
Medtr8g086390	Glyma.08G116600
Medtr8g086490	Glyma.08G117000
Medtr8g089200	Glyma.08G128800
Medtr8g090140	Glyma.08G134600
Medtr8g095030	Glyma.08G004200
Medtr8g098510	Glyma.08G013200
Medtr8g099195	Glyma.08G020800
Medtr8g101260	Glyma.08G027400
Medtr8g106100	Glyma.08G048700
Medtr8g107470	Glyma.08G055700
Medtr8g014760	Glyma.08G198900
Medtr8g015010	Glyma.08G199400
Medtr8g015190	Glyma.08G198900
Medtr8g070880	Glyma.08G266100
Medtr8g090140	Glyma.11G240900
Medtr8g098510	Glyma.11G024700
Medtr8g086490	Glyma.13G228300
Medtr8g015010	Glyma.15G021300
Medtr8g070880	Glyma.16G101800
Medtr8g021350	Glyma.16G009900
Medtr8g023560	Glyma.16G015400
Medtr8g023720	Glyma.16G015000
Medtr8g090140	Glyma.18G016400
Medtr8g468500	Glyma.18G124500
Medtr8g023560	Glyma.19G261700
