# Supplementary material for: Genome-Wide Characterization, Evolution, and Expression Analysis of the Leucine-Rich Repeat Receptor-Like Protein Kinase (LRR-RLK) Gene Family in Medicago truncatula
Source: Life (Basel). 2020 Sep 4;10(9):176. doi: 10.3390/life10090176 (PMC7555646; doi:10.3390/life10090176)
Supplement: Supplementary file 1 [file life-10-00176-s001.zip › Supplementary file/TableS7 The data of cis-acting element in MtLRR-RLK genes promoters.xlsx]

## Sheet: All data of cis-acting element 
Medtr1g009270.1		motif_sequence	146	4	+	organism	short_function
Medtr1g009270.1		motif_sequence	727	4	-	organism	short_function
Medtr1g009270.1		motif_sequence	1067	4	+	organism	short_function
Medtr1g009270.1		motif_sequence	1320	4	-	organism	short_function
Medtr1g009270.1		motif_sequence	1791	4	-	organism	short_function
Medtr1g009270.1		motif_sequence	1865	4	+	organism	short_function
Medtr1g009270.1	ERE	ATTTTAAA	75	8	+	Nicotiana glutinos
Medtr1g009270.1	ERE	ATTTTAAA	1481	8	+	Nicotiana glutinos
Medtr1g009270.1	ERE	ATTTTAAA	1483	8	-	Nicotiana glutinos
Medtr1g009270.1	MYB-like sequence	TAACCA	1584	6	-	Arabidopsis thaliana
Medtr1g009270.1	CGTCA-motif	CGTCA	1032	5	+	Hordeum vulgare	cis-acting regulatory element involved in the MeJA-responsiveness
Medtr1g009270.1	CGTCA-motif	CGTCA	1082	5	-	Hordeum vulgare	cis-acting regulatory element involved in the MeJA-responsiveness
Medtr1g009270.1	as-1	TGACG	1032	5	-	Arabidopsis thaliana
Medtr1g009270.1	as-1	TGACG	1082	5	+	Arabidopsis thaliana
Medtr1g009270.1	AAGAA-motif	GAAAGAA	1443	7	-	Avena sativa
Medtr1g009270.1	AAGAA-motif	GAAAGAA	1468	7	+	Avena sativa
Medtr1g009270.1	TCA	TCATCTTCAT	557	9	-	Pisum sativum
Medtr1g009270.1	Unnamed__1	CGTGG	723	5	-	Zea mays
Medtr1g009270.1	Box 4	ATTAAT	27	6	+	Petroselinum crispum	part of a conserved DNA module involved in light responsiveness
Medtr1g009270.1	Box 4	ATTAAT	460	6	+	Petroselinum crispum	part of a conserved DNA module involved in light responsiveness
Medtr1g009270.1	Box 4	ATTAAT	693	6	+	Petroselinum crispum	part of a conserved DNA module involved in light responsiveness
Medtr1g009270.1	Box 4	ATTAAT	734	6	+	Petroselinum crispum	part of a conserved DNA module involved in light responsiveness
Medtr1g009270.1	Box 4	ATTAAT	1511	6	-	Petroselinum crispum	part of a conserved DNA module involved in light responsiveness
Medtr1g009270.1	TGACG-motif	TGACG	1032	5	-	Hordeum vulgare	cis-acting regulatory element involved in the MeJA-responsiveness
Medtr1g009270.1	TGACG-motif	TGACG	1082	5	+	Hordeum vulgare	cis-acting regulatory element involved in the MeJA-responsiveness
Medtr1g009270.1	AuxRR-core	GGTCCAT	718	7	-	Nicotiana tabacum	cis-acting regulatory element involved in auxin responsiveness
Medtr1g009270.1	Unnamed__2	CCCCGG	895	6	+	Zea mays
Medtr1g009270.1	MYC	CATGTG	96	6	+	Arabidopsis thaliana
Medtr1g009270.1	MYC	CATTTG	140	6	+	Arabidopsis thaliana
Medtr1g009270.1	MYC	CATTTG	154	6	+	Arabidopsis thaliana
Medtr1g009270.1	MYC	CATTTG	1723	6	-	Arabidopsis thaliana
Medtr1g009270.1	MYC	CATGTG	1761	6	-	Arabidopsis thaliana
Medtr1g009270.1	chs-CMA1a	TTACTTAA	887	8	+	Daucus carota	part of a light responsive element
Medtr1g009270.1	WUN-motif	AAATTTCTT	1566	9	-	Nicotiana glutinosa
Medtr1g009270.1	dOCT	CTCGGATC	1060	8	+	Zea mays
Medtr1g009270.1	ABRE3a	TACGTG	724	6	-	Zea mays
Medtr1g009270.1	AT~TATA-box	TATATAAA	494	8	-	Arabidopsis thaliana
Medtr1g009270.1	AT~TATA-box	TATATA	496	6	+	Arabidopsis thaliana
Medtr1g009270.1	AT~TATA-box	TATATA	1989	6	-	Arabidopsis thaliana
Medtr1g009270.1	STRE	AGGGG	540	5	+	Arabidopsis thaliana
Medtr1g009270.1	STRE	AGGGG	790	5	+	Arabidopsis thaliana
Medtr1g009270.1	STRE	AGGGG	868	5	-	Arabidopsis thaliana
Medtr1g009270.1	Myb	CAACTG	1403	6	+	Arabidopsis thaliana
Medtr1g009270.1	GCN4_motif	TGAGTCA	1982	7	-	Oryza sativa	cis-regulatory element involved in endosperm expression
Medtr1g009270.1	CAAT-box	CAAAT	63	5	-	Pisum sativum	common cis-acting element in promoter and enhancer regions
Medtr1g009270.1	CAAT-box	CAAT	103	4	-	Nicotiana glutinosa
Medtr1g009270.1	CAAT-box	CAAAT	141	5	-	Pisum sativum	common cis-acting element in promoter and enhancer regions
Medtr1g009270.1	CAAT-box	CAAAT	155	5	-	Pisum sativum	common cis-acting element in promoter and enhancer regions
Medtr1g009270.1	CAAT-box	CAAAT	162	5	-	Pisum sativum	common cis-acting element in promoter and enhancer regions
Medtr1g009270.1	CAAT-box	CCAAT	328	5	-	Arabidopsis thaliana	common cis-acting element in promoter and enhancer regions
Medtr1g009270.1	CAAT-box	CAAAT	382	5	-	Pisum sativum	common cis-acting element in promoter and enhancer regions
Medtr1g009270.1	CAAT-box	CAAAT	434	5	-	Pisum sativum	common cis-acting element in promoter and enhancer regions
Medtr1g009270.1	CAAT-box	CAAT	520	4	+	Nicotiana glutinosa
Medtr1g009270.1	CAAT-box	CAAT	550	4	+	Nicotiana glutinosa
Medtr1g009270.1	CAAT-box	CAAT	691	4	+	Nicotiana glutinosa
Medtr1g009270.1	CAAT-box	CAAT	738	4	-	Nicotiana glutinosa
Medtr1g009270.1	CAAT-box	CAAT	759	4	+	Nicotiana glutinosa
Medtr1g009270.1	CAAT-box	CCAAT	933	5	+	Arabidopsis thaliana	common cis-acting element in promoter and enhancer regions
Medtr1g009270.1	CAAT-box	CAAT	934	4	+	Nicotiana glutinosa
Medtr1g009270.1	CAAT-box	CAAAT	1204	5	-	Pisum sativum	common cis-acting element in promoter and enhancer regions
Medtr1g009270.1	CAAT-box	CAAAT	1230	5	+	Pisum sativum	common cis-acting element in promoter and enhancer regions
Medtr1g009270.1	CAAT-box	CAAAT	1233	5	-	Pisum sativum	common cis-acting element in promoter and enhancer regions
Medtr1g009270.1	CAAT-box	CAAT	1372	4	-	Nicotiana glutinosa
Medtr1g009270.1	CAAT-box	CAAAT	1436	5	+	Pisum sativum	common cis-acting element in promoter and enhancer regions
Medtr1g009270.1	CAAT-box	CAAT	1463	4	+	Nicotiana glutinosa
Medtr1g009270.1	CAAT-box	CCAAT	1582	5	-	Arabidopsis thaliana	common cis-acting element in promoter and enhancer regions
Medtr1g009270.1	CAAT-box	CAAAT	1656	5	+	Pisum sativum	common cis-acting element in promoter and enhancer regions
Medtr1g009270.1	CAAT-box	CCAAT	1662	5	-	Arabidopsis thaliana	common cis-acting element in promoter and enhancer regions
Medtr1g009270.1	CAAT-box	CAAT	1706	4	-	Nicotiana glutinosa
Medtr1g009270.1	CAAT-box	CAAT	1714	4	+	Nicotiana glutinosa
Medtr1g009270.1	CAAT-box	CAAAT	1723	5	+	Pisum sativum	common cis-acting element in promoter and enhancer regions
Medtr1g009270.1	CAAT-box	CAAAT	1812	5	+	Pisum sativum	common cis-acting element in promoter and enhancer regions
Medtr1g009270.1	CAAT-box	CAAT	1831	4	-	Nicotiana glutinosa
Medtr1g009270.1	CAAT-box	CCAAT	1853	5	+	Arabidopsis thaliana	common cis-acting element in promoter and enhancer regions
Medtr1g009270.1	CAAT-box	CAAT	1854	4	+	Nicotiana glutinosa
Medtr1g009270.1	CAAT-box	CAAT	1859	4	+	Nicotiana glutinosa
Medtr1g009270.1	CAAT-box	CAAT	1935	4	-	Nicotiana glutinosa
Medtr1g009270.1	O2-site	GATGACATGG	86	9	-	Zea mays	cis-acting regulatory element involved in zein metabolism regulation
Medtr1g009270.1	G-box	TACGTG	724	6	-	Arabidopsis thaliana	cis-acting regulatory element involved in light responsiveness
Medtr1g009270.1	GT1-motif	GGTTAA	891	6	-	Arabidopsis thaliana	light responsive element
Medtr1g009270.1	MRE	AACCTAA	680	7	-	Petroselinum crispum	MYB binding site involved in light responsiveness
Medtr1g009270.1	MRE	AACCTAA	746	7	+	Petroselinum crispum	MYB binding site involved in light responsiveness
Medtr1g009270.1	Unnamed__4	CTCC	213	4	-	Petroselinum hortense
Medtr1g009270.1	Unnamed__4	CTCC	271	4	+	Petroselinum hortense
Medtr1g009270.1	Unnamed__4	CTCC	778	4	-	Petroselinum hortense
Medtr1g009270.1	Unnamed__4	CTCC	807	4	-	Petroselinum hortense
Medtr1g009270.1	Unnamed__4	CTCC	854	4	+	Petroselinum hortense
Medtr1g009270.1	TATA-box	TATA	311	4	+	Arabidopsis thaliana	core promoter element around -30 of transcription start
Medtr1g009270.1	TATA-box	TATACA	353	6	-	Helianthus annuus	core promoter element around -30 of transcription start
Medtr1g009270.1	TATA-box	TATA	355	4	+	Arabidopsis thaliana	core promoter element around -30 of transcription start
Medtr1g009270.1	TATA-box	ATATAA	448	6	+	Brassica oleracea	core promoter element around -30 of transcription start
Medtr1g009270.1	TATA-box	TATA	449	4	+	Arabidopsis thaliana	core promoter element around -30 of transcription start
Medtr1g009270.1	TATA-box	TATA	478	4	+	Arabidopsis thaliana	core promoter element around -30 of transcription start
Medtr1g009270.1	TATA-box	taTATAAAg	493	9	-	Lycopersicon esculentum	core promoter element around -30 of transcription start
Medtr1g009270.1	TATA-box	TATAAA	494	6	-	Helianthus annuus	core promoter element around -30 of transcription start
Medtr1g009270.1	TATA-box	TATATAA	495	7	-	Arabidopsis thaliana	core promoter element around -30 of transcription start
Medtr1g009270.1	TATA-box	TATATA	496	6	+	Arabidopsis thaliana	core promoter element around -30 of transcription start
Medtr1g009270.1	TATA-box	TATA	498	4	+	Arabidopsis thaliana	core promoter element around -30 of transcription start
Medtr1g009270.1	TATA-box	ATTATA	659	6	+	Brassica napus	core promoter element around -30 of transcription start
Medtr1g009270.1	TATA-box	TATAA	660	5	-	Arabidopsis thaliana	core promoter element around -30 of transcription start
Medtr1g009270.1	TATA-box	TATA	661	4	+	Arabidopsis thaliana	core promoter element around -30 of transcription start
Medtr1g009270.1	TATA-box	ccTATAAAaa	748	9	+	Arabidopsis thaliana	core promoter element around -30 of transcription start
Medtr1g009270.1	TATA-box	TATA	982	4	+	Arabidopsis thaliana	core promoter element around -30 of transcription start
Medtr1g009270.1	TATA-box	TATA	1316	4	-	Arabidopsis thaliana	core promoter element around -30 of transcription start
Medtr1g009270.1	TATA-box	TATAAAA	1501	7	-	Pisum sativum	core promoter element around -30 of transcription start
Medtr1g009270.1	TATA-box	TATAAA	1502	6	-	Helianthus annuus	core promoter element around -30 of transcription start
Medtr1g009270.1	TATA-box	TATAA	1503	5	-	Arabidopsis thaliana	core promoter element around -30 of transcription start
Medtr1g009270.1	TATA-box	TATA	1504	4	-	Arabidopsis thaliana	core promoter element around -30 of transcription start
Medtr1g009270.1	TATA-box	TATA	1561	4	-	Arabidopsis thaliana	core promoter element around -30 of transcription start
Medtr1g009270.1	TATA-box	TATAAA	1641	6	-	Helianthus annuus	core promoter element around -30 of transcription start
Medtr1g009270.1	TATA-box	TATAA	1642	5	-	Arabidopsis thaliana	core promoter element around -30 of transcription start
Medtr1g009270.1	TATA-box	TATA	1643	4	-	Arabidopsis thaliana	core promoter element around -30 of transcription start
Medtr1g009270.1	TATA-box	TACATAAA	1823	8	+	Oryza sativa	core promoter element around -30 of transcription start
Medtr1g009270.1	TATA-box	TACAAAA	1900	7	+	Oryza sativa	core promoter element around -30 of transcription start
Medtr1g009270.1	TATA-box	ATATAA	1906	6	+	Brassica oleracea	core promoter element around -30 of transcription start
Medtr1g009270.1	TATA-box	TATA	1907	4	-	Arabidopsis thaliana	core promoter element around -30 of transcription start
Medtr1g009270.1	TATA-box	ATATAA	1911	6	+	Brassica oleracea	core promoter element around -30 of transcription start
Medtr1g009270.1	TATA-box	TATA	1912	4	-	Arabidopsis thaliana	core promoter element around -30 of transcription start
Medtr1g009270.1	TATA-box	ATATAA	1916	6	+	Brassica oleracea	core promoter element around -30 of transcription start
Medtr1g009270.1	TATA-box	TATA	1917	4	-	Arabidopsis thaliana	core promoter element around -30 of transcription start
Medtr1g009270.1	TATA-box	ATATAA	1921	6	+	Brassica oleracea	core promoter element around -30 of transcription start
Medtr1g009270.1	TATA-box	TATA	1922	4	-	Arabidopsis thaliana	core promoter element around -30 of transcription start
Medtr1g009270.1	TATA-box	ATATAA	1926	6	+	Brassica oleracea	core promoter element around -30 of transcription start
Medtr1g009270.1	TATA-box	TATA	1927	4	-	Arabidopsis thaliana	core promoter element around -30 of transcription start
Medtr1g009270.1	TATA-box	ATATAT	1931	6	-	Brassica napus	core promoter element around -30 of transcription start
Medtr1g009270.1	TATA-box	TATA	1932	4	-	Arabidopsis thaliana	core promoter element around -30 of transcription start
Medtr1g009270.1	TATA-box	TATA	1953	4	-	Arabidopsis thaliana	core promoter element around -30 of transcription start
Medtr1g009270.1	TATA-box	ATATAT	1988	6	-	Brassica napus	core promoter element around -30 of transcription start
Medtr1g009270.1	TATA-box	TATATA	1989	6	-	Arabidopsis thaliana	core promoter element around -30 of transcription start
Medtr1g009270.1	TATA-box	ATATAT	1990	6	-	Brassica napus	core promoter element around -30 of transcription start
Medtr1g009270.1	TATA-box	TATA	1991	4	-	Arabidopsis thaliana	core promoter element around -30 of transcription start
Medtr1g009270.1	ARE	AAACCA	960	6	-	Zea mays	cis-acting regulatory element essential for the anaerobic induction
Medtr1g009270.1	ARE	AAACCA	1133	6	+	Zea mays	cis-acting regulatory element essential for the anaerobic induction
Medtr1g009270.1	ARE	AAACCA	1719	6	+	Zea mays	cis-acting regulatory element essential for the anaerobic induction
Medtr1g009270.1	MYB	TAACCA	1584	6	-	Arabidopsis thaliana
Medtr1g009270.1	ABRE4	CACGTA	724	6	+	Zea mays
Medtr1g009270.1	MBS	CAACTG	1403	6	+	Arabidopsis thaliana	MYB binding site involved in drought-inducibility
Medtr1g009270.1	TGA-element	AACGAC	1769	6	+	Brassica oleracea	auxin-responsive element
Medtr1g009270.1	TCT-motif	TCTTAC	813	6	-	Arabidopsis thaliana	part of a light responsive element
Medtr1g009270.1	ATCT-motif	AATCTAATCC	394	9	+	Pisum sativum	part of a conserved DNA module involved in light responsiveness
Medtr1g009270.1	ABRE	ACGTG	724	5	-	Arabidopsis thaliana	cis-acting element involved in the abscisic acid responsiveness
Medtr1g015530.1	W box	TTGACC	166	6	+	Arabidopsis thaliana
Medtr1g015530.1		motif_sequence	109	4	-	organism	short_function
Medtr1g015530.1		motif_sequence	512	4	+	organism	short_function
Medtr1g015530.1		motif_sequence	579	4	-	organism	short_function
Medtr1g015530.1		motif_sequence	1247	4	-	organism	short_function
Medtr1g015530.1		motif_sequence	1288	4	+	organism	short_function
Medtr1g015530.1		motif_sequence	1353	4	+	organism	short_function
Medtr1g015530.1		motif_sequence	1883	4	+	organism	short_function
Medtr1g015530.1	ERE	ATTTTAAA	1047	8	-	Nicotiana glutinos
Medtr1g015530.1	ERE	ATTTTAAA	1104	8	-	Nicotiana glutinos
Medtr1g015530.1	ERE	ATTTTAAA	1119	8	+	Nicotiana glutinos
Medtr1g015530.1	ERE	ATTTTAAA	1558	8	+	Nicotiana glutinos
Medtr1g015530.1	MYB-like sequence	TAACCA	749	6	+	Arabidopsis thaliana
Medtr1g015530.1	WUN-motif	AAATTACT	657	8	+	Nicotiana glutinosa
Medtr1g015530.1	CGTCA-motif	CGTCA	482	5	-	Hordeum vulgare	cis-acting regulatory element involved in the MeJA-responsiveness
Medtr1g015530.1	as-1	TGACG	482	5	+	Arabidopsis thaliana
Medtr1g015530.1	AT~TATA-box	TATATA	53	6	+	Arabidopsis thaliana
Medtr1g015530.1	AT~TATA-box	TATATAAA	97	8	-	Arabidopsis thaliana
Medtr1g015530.1	AT~TATA-box	TATATA	99	6	+	Arabidopsis thaliana
Medtr1g015530.1	AT~TATA-box	TATATA	1360	6	-	Arabidopsis thaliana
Medtr1g015530.1	AT~TATA-box	TATATA	1424	6	-	Arabidopsis thaliana
Medtr1g015530.1	STRE	AGGGG	699	5	-	Arabidopsis thaliana
Medtr1g015530.1	AAGAA-motif	gGTAAAGAAA	1274	9	+	Avena sativa
Medtr1g015530.1	Box 4	ATTAAT	373	6	+	Petroselinum crispum	part of a conserved DNA module involved in light responsiveness
Medtr1g015530.1	Box 4	ATTAAT	500	6	+	Petroselinum crispum	part of a conserved DNA module involved in light responsiveness
Medtr1g015530.1	Box 4	ATTAAT	1078	6	-	Petroselinum crispum	part of a conserved DNA module involved in light responsiveness
Medtr1g015530.1	Box 4	ATTAAT	1622	6	-	Petroselinum crispum	part of a conserved DNA module involved in light responsiveness
Medtr1g015530.1	CAAT-box	CAAAT	49	5	+	Pisum sativum	common cis-acting element in promoter and enhancer regions
Medtr1g015530.1	CAAT-box	CAAT	165	4	-	Nicotiana glutinosa
Medtr1g015530.1	CAAT-box	CAAT	232	4	+	Nicotiana glutinosa
Medtr1g015530.1	CAAT-box	CAAT	236	4	+	Nicotiana glutinosa
Medtr1g015530.1	CAAT-box	CAAAT	245	5	-	Pisum sativum	common cis-acting element in promoter and enhancer regions
Medtr1g015530.1	CAAT-box	CAAT	260	4	+	Nicotiana glutinosa
Medtr1g015530.1	CAAT-box	CAAT	271	4	+	Nicotiana glutinosa
Medtr1g015530.1	CAAT-box	CAAT	278	4	-	Nicotiana glutinosa
Medtr1g015530.1	CAAT-box	CAAT	288	4	-	Nicotiana glutinosa
Medtr1g015530.1	CAAT-box	CAAT	293	4	+	Nicotiana glutinosa
Medtr1g015530.1	CAAT-box	CAAT	355	4	+	Nicotiana glutinosa
Medtr1g015530.1	CAAT-box	CAAT	480	4	-	Nicotiana glutinosa
Medtr1g015530.1	CAAT-box	CAAT	597	4	-	Nicotiana glutinosa
Medtr1g015530.1	CAAT-box	CAAAT	612	5	+	Pisum sativum	common cis-acting element in promoter and enhancer regions
Medtr1g015530.1	CAAT-box	CAAAT	650	5	+	Pisum sativum	common cis-acting element in promoter and enhancer regions
Medtr1g015530.1	CAAT-box	CAAAT	656	5	+	Pisum sativum	common cis-acting element in promoter and enhancer regions
Medtr1g015530.1	CAAT-box	CAAT	687	4	+	Nicotiana glutinosa
Medtr1g015530.1	CAAT-box	CAAT	693	4	+	Nicotiana glutinosa
Medtr1g015530.1	CAAT-box	CCAAT	752	5	+	Arabidopsis thaliana	common cis-acting element in promoter and enhancer regions
Medtr1g015530.1	CAAT-box	CAAT	753	4	+	Nicotiana glutinosa
Medtr1g015530.1	CAAT-box	CAAAT	839	5	+	Pisum sativum	common cis-acting element in promoter and enhancer regions
Medtr1g015530.1	CAAT-box	CAAAT	906	5	+	Pisum sativum	common cis-acting element in promoter and enhancer regions
Medtr1g015530.1	CAAT-box	CAAT	982	4	+	Nicotiana glutinosa
Medtr1g015530.1	CAAT-box	CAAT	994	4	+	Nicotiana glutinosa
Medtr1g015530.1	CAAT-box	CAAT	1004	4	+	Nicotiana glutinosa
Medtr1g015530.1	CAAT-box	CAAAT	1069	5	+	Pisum sativum	common cis-acting element in promoter and enhancer regions
Medtr1g015530.1	CAAT-box	CAAT	1152	4	+	Nicotiana glutinosa
Medtr1g015530.1	CAAT-box	CAAAT	1197	5	+	Pisum sativum	common cis-acting element in promoter and enhancer regions
Medtr1g015530.1	CAAT-box	CCAAT	1243	5	-	Arabidopsis thaliana	common cis-acting element in promoter and enhancer regions
Medtr1g015530.1	CAAT-box	CAAAT	1263	5	-	Pisum sativum	common cis-acting element in promoter and enhancer regions
Medtr1g015530.1	CAAT-box	CCAAT	1283	5	-	Arabidopsis thaliana	common cis-acting element in promoter and enhancer regions
Medtr1g015530.1	CAAT-box	CAAT	1299	4	+	Nicotiana glutinosa
Medtr1g015530.1	CAAT-box	CAAT	1328	4	+	Nicotiana glutinosa
Medtr1g015530.1	CAAT-box	CAAT	1468	4	+	Nicotiana glutinosa
Medtr1g015530.1	CAAT-box	CAAT	1470	4	-	Nicotiana glutinosa
Medtr1g015530.1	CAAT-box	CAAT	1526	4	+	Nicotiana glutinosa
Medtr1g015530.1	CAAT-box	CAAT	1655	4	+	Nicotiana glutinosa
Medtr1g015530.1	CAAT-box	CAAAT	1671	5	+	Pisum sativum	common cis-acting element in promoter and enhancer regions
Medtr1g015530.1	CAAT-box	CAAT	1683	4	+	Nicotiana glutinosa
Medtr1g015530.1	CAAT-box	CAAT	1928	4	-	Nicotiana glutinosa
Medtr1g015530.1	TGACG-motif	TGACG	482	5	+	Hordeum vulgare	cis-acting regulatory element involved in the MeJA-responsiveness
Medtr1g015530.1	AT-rich element	ATAGAAATCAA	279	10	-	Glycine max	binding site of AT-rich DNA binding protein (ATBP-1)
Medtr1g015530.1	G-box	CACGTT	630	6	+	Pisum sativum	cis-acting regulatory element involved in light responsiveness
Medtr1g015530.1	TATA	TATAAAAT	1426	8	+	Arabidopsis thaliana
Medtr1g015530.1	TATA	TATAAAAT	1593	8	-	Arabidopsis thaliana
Medtr1g015530.1	GATA-motif	GATAGGG	700	7	-	Pisum sativum	part of a light responsive element
Medtr1g015530.1	G-box	TAAACGTG	630	8	-	Brassica oleracea	cis-acting regulatory element involved in light responsiveness
Medtr1g015530.1	GT1-motif	GGTTAAT	118	7	+	Avena sativa	light responsive element
Medtr1g015530.1	GT1-motif	GTGTGTGAA	604	9	-	Solanum tuberosum	light responsive element
Medtr1g015530.1	GT1-motif	GGTTAA	748	6	-	Arabidopsis thaliana	light responsive element
Medtr1g015530.1	MRE	AACCTAA	856	7	+	Petroselinum crispum	MYB binding site involved in light responsiveness
Medtr1g015530.1	ARE	AAACCA	794	6	-	Zea mays	cis-acting regulatory element essential for the anaerobic induction
Medtr1g015530.1	ARE	AAACCA	1985	6	+	Zea mays	cis-acting regulatory element essential for the anaerobic induction
Medtr1g015530.1	TATA-box	TATA	1	4	+	Arabidopsis thaliana	core promoter element around -30 of transcription start
Medtr1g015530.1	TATA-box	TATAAAA	6	7	-	Pisum sativum	core promoter element around -30 of transcription start
Medtr1g015530.1	TATA-box	TATAAA	7	6	-	Helianthus annuus	core promoter element around -30 of transcription start
Medtr1g015530.1	TATA-box	TATAA	8	5	-	Arabidopsis thaliana	core promoter element around -30 of transcription start
Medtr1g015530.1	TATA-box	TATA	9	4	+	Arabidopsis thaliana	core promoter element around -30 of transcription start
Medtr1g015530.1	TATA-box	TATA	29	4	+	Arabidopsis thaliana	core promoter element around -30 of transcription start
Medtr1g015530.1	TATA-box	TATAAAA	34	7	-	Pisum sativum	core promoter element around -30 of transcription start
Medtr1g015530.1	TATA-box	TATAAA	35	6	-	Helianthus annuus	core promoter element around -30 of transcription start
Medtr1g015530.1	TATA-box	TATAA	36	5	-	Arabidopsis thaliana	core promoter element around -30 of transcription start
Medtr1g015530.1	TATA-box	TATA	37	4	+	Arabidopsis thaliana	core promoter element around -30 of transcription start
Medtr1g015530.1	TATA-box	ATATAT	52	6	+	Brassica napus	core promoter element around -30 of transcription start
Medtr1g015530.1	TATA-box	TATATA	53	6	+	Arabidopsis thaliana	core promoter element around -30 of transcription start
Medtr1g015530.1	TATA-box	ATATAT	54	6	+	Brassica napus	core promoter element around -30 of transcription start
Medtr1g015530.1	TATA-box	TATA	55	4	+	Arabidopsis thaliana	core promoter element around -30 of transcription start
Medtr1g015530.1	TATA-box	taTATAAAg	96	9	-	Lycopersicon esculentum	core promoter element around -30 of transcription start
Medtr1g015530.1	TATA-box	TATAAA	97	6	-	Helianthus annuus	core promoter element around -30 of transcription start
Medtr1g015530.1	TATA-box	TATATAA	98	7	-	Arabidopsis thaliana	core promoter element around -30 of transcription start
Medtr1g015530.1	TATA-box	TATATA	99	6	+	Arabidopsis thaliana	core promoter element around -30 of transcription start
Medtr1g015530.1	TATA-box	ATATAT	100	6	+	Brassica napus	core promoter element around -30 of transcription start
Medtr1g015530.1	TATA-box	TATA	101	4	+	Arabidopsis thaliana	core promoter element around -30 of transcription start
Medtr1g015530.1	TATA-box	TATA	148	4	+	Arabidopsis thaliana	core promoter element around -30 of transcription start
Medtr1g015530.1	TATA-box	TATAA	330	5	-	Arabidopsis thaliana	core promoter element around -30 of transcription start
Medtr1g015530.1	TATA-box	TATA	331	4	+	Arabidopsis thaliana	core promoter element around -30 of transcription start
Medtr1g015530.1	TATA-box	TATA	394	4	+	Arabidopsis thaliana	core promoter element around -30 of transcription start
Medtr1g015530.1	TATA-box	TATA	531	4	+	Arabidopsis thaliana	core promoter element around -30 of transcription start
Medtr1g015530.1	TATA-box	ATTATA	589	6	+	Brassica napus	core promoter element around -30 of transcription start
Medtr1g015530.1	TATA-box	TATAA	590	5	-	Arabidopsis thaliana	core promoter element around -30 of transcription start
Medtr1g015530.1	TATA-box	TATA	591	4	+	Arabidopsis thaliana	core promoter element around -30 of transcription start
Medtr1g015530.1	TATA-box	TATAAA	767	6	-	Helianthus annuus	core promoter element around -30 of transcription start
Medtr1g015530.1	TATA-box	TATAA	768	5	-	Arabidopsis thaliana	core promoter element around -30 of transcription start
Medtr1g015530.1	TATA-box	TATA	769	4	+	Arabidopsis thaliana	core promoter element around -30 of transcription start
Medtr1g015530.1	TATA-box	TATA	823	4	+	Arabidopsis thaliana	core promoter element around -30 of transcription start
Medtr1g015530.1	TATA-box	ATATAT	900	6	+	Brassica napus	core promoter element around -30 of transcription start
Medtr1g015530.1	TATA-box	TATA	901	4	+	Arabidopsis thaliana	core promoter element around -30 of transcription start
Medtr1g015530.1	TATA-box	TATACA	937	6	-	Helianthus annuus	core promoter element around -30 of transcription start
Medtr1g015530.1	TATA-box	TATA	939	4	+	Arabidopsis thaliana	core promoter element around -30 of transcription start
Medtr1g015530.1	TATA-box	ccTATAAAaa	951	9	+	Arabidopsis thaliana	core promoter element around -30 of transcription start
Medtr1g015530.1	TATA-box	TATA	953	4	+	Arabidopsis thaliana	core promoter element around -30 of transcription start
Medtr1g015530.1	TATA-box	TACAAAA	997	7	-	Oryza sativa	core promoter element around -30 of transcription start
Medtr1g015530.1	TATA-box	TATAAA	1033	6	-	Helianthus annuus	core promoter element around -30 of transcription start
Medtr1g015530.1	TATA-box	TATAA	1034	5	-	Arabidopsis thaliana	core promoter element around -30 of transcription start
Medtr1g015530.1	TATA-box	TATA	1035	4	-	Arabidopsis thaliana	core promoter element around -30 of transcription start
Medtr1g015530.1	TATA-box	TATTTAAA	1121	8	-	Arabidopsis thaliana	core promoter element around -30 of transcription start
Medtr1g015530.1	TATA-box	ccTATAAAaa	1130	9	-	Arabidopsis thaliana	core promoter element around -30 of transcription start
Medtr1g015530.1	TATA-box	TATAAAA	1131	7	-	Pisum sativum	core promoter element around -30 of transcription start
Medtr1g015530.1	TATA-box	TATAAA	1132	6	-	Helianthus annuus	core promoter element around -30 of transcription start
Medtr1g015530.1	TATA-box	TATAA	1133	5	-	Arabidopsis thaliana	core promoter element around -30 of transcription start
Medtr1g015530.1	TATA-box	TATA	1134	4	-	Arabidopsis thaliana	core promoter element around -30 of transcription start
Medtr1g015530.1	TATA-box	ATATAA	1251	6	+	Brassica oleracea	core promoter element around -30 of transcription start
Medtr1g015530.1	TATA-box	TATA	1252	4	-	Arabidopsis thaliana	core promoter element around -30 of transcription start
Medtr1g015530.1	TATA-box	TATA	1305	4	-	Arabidopsis thaliana	core promoter element around -30 of transcription start
Medtr1g015530.1	TATA-box	TACAAAA	1310	7	-	Oryza sativa	core promoter element around -30 of transcription start
Medtr1g015530.1	TATA-box	TATATA	1360	6	-	Arabidopsis thaliana	core promoter element around -30 of transcription start
Medtr1g015530.1	TATA-box	ATATAT	1361	6	-	Brassica napus	core promoter element around -30 of transcription start
Medtr1g015530.1	TATA-box	TATA	1362	4	-	Arabidopsis thaliana	core promoter element around -30 of transcription start
Medtr1g015530.1	TATA-box	TATAAATA	1415	8	-	Daucus carota	core promoter element around -30 of transcription start
Medtr1g015530.1	TATA-box	TATAAAT	1416	7	-	Brassica juncea	core promoter element around -30 of transcription start
Medtr1g015530.1	TATA-box	TATAAA	1417	6	-	Helianthus annuus	core promoter element around -30 of transcription start
Medtr1g015530.1	TATA-box	TATAA	1418	5	-	Arabidopsis thaliana	core promoter element around -30 of transcription start
Medtr1g015530.1	TATA-box	TATA	1419	4	-	Arabidopsis thaliana	core promoter element around -30 of transcription start
Medtr1g015530.1	TATA-box	ATATAT	1423	6	-	Brassica napus	core promoter element around -30 of transcription start
Medtr1g015530.1	TATA-box	TATATA	1424	6	-	Arabidopsis thaliana	core promoter element around -30 of transcription start
Medtr1g015530.1	TATA-box	ATATAA	1425	6	+	Brassica oleracea	core promoter element around -30 of transcription start
Medtr1g015530.1	TATA-box	TATA	1426	4	-	Arabidopsis thaliana	core promoter element around -30 of transcription start
Medtr1g015530.1	TATA-box	ATATAA	1432	6	+	Brassica oleracea	core promoter element around -30 of transcription start
Medtr1g015530.1	TATA-box	TATA	1433	4	-	Arabidopsis thaliana	core promoter element around -30 of transcription start
Medtr1g015530.1	TATA-box	ATATAT	1437	6	-	Brassica napus	core promoter element around -30 of transcription start
Medtr1g015530.1	TATA-box	TATA	1438	4	-	Arabidopsis thaliana	core promoter element around -30 of transcription start
Medtr1g015530.1	TATA-box	ATTATA	1532	6	+	Brassica napus	core promoter element around -30 of transcription start
Medtr1g015530.1	TATA-box	TATAA	1533	5	-	Arabidopsis thaliana	core promoter element around -30 of transcription start
Medtr1g015530.1	TATA-box	TATA	1534	4	-	Arabidopsis thaliana	core promoter element around -30 of transcription start
Medtr1g015530.1	TATA-box	ATTATA	1542	6	+	Brassica napus	core promoter element around -30 of transcription start
Medtr1g015530.1	TATA-box	TATAA	1543	5	-	Arabidopsis thaliana	core promoter element around -30 of transcription start
Medtr1g015530.1	TATA-box	TATA	1544	4	-	Arabidopsis thaliana	core promoter element around -30 of transcription start
Medtr1g015530.1	TATA-box	TATAAAA	1594	7	-	Pisum sativum	core promoter element around -30 of transcription start
Medtr1g015530.1	TATA-box	TATAAA	1595	6	-	Helianthus annuus	core promoter element around -30 of transcription start
Medtr1g015530.1	TATA-box	TATAA	1596	5	-	Arabidopsis thaliana	core promoter element around -30 of transcription start
Medtr1g015530.1	TATA-box	TATA	1597	4	-	Arabidopsis thaliana	core promoter element around -30 of transcription start
Medtr1g015530.1	TATA-box	TATACA	1617	6	-	Helianthus annuus	core promoter element around -30 of transcription start
Medtr1g015530.1	TATA-box	TATA	1619	4	-	Arabidopsis thaliana	core promoter element around -30 of transcription start
Medtr1g015530.1	TATA-box	ATATAT	1644	6	-	Brassica napus	core promoter element around -30 of transcription start
Medtr1g015530.1	TATA-box	TATA	1645	4	-	Arabidopsis thaliana	core promoter element around -30 of transcription start
Medtr1g015530.1	TATA-box	TATA	1703	4	-	Arabidopsis thaliana	core promoter element around -30 of transcription start
Medtr1g015530.1	TATA-box	TACAAAA	1705	7	+	Oryza sativa	core promoter element around -30 of transcription start
Medtr1g015530.1	TATA-box	TATACA	1750	6	-	Helianthus annuus	core promoter element around -30 of transcription start
Medtr1g015530.1	TATA-box	TATA	1752	4	-	Arabidopsis thaliana	core promoter element around -30 of transcription start
Medtr1g015530.1	TATA-box	TATA	1950	4	-	Arabidopsis thaliana	core promoter element around -30 of transcription start
Medtr1g015530.1	Unnamed__4	CTCC	489	4	-	Petroselinum hortense
Medtr1g015530.1	Unnamed__4	CTCC	1290	4	+	Petroselinum hortense
Medtr1g015530.1	Unnamed__4	CTCC	1355	4	+	Petroselinum hortense
Medtr1g015530.1	LTR	CCGAAA	170	6	+	Hordeum vulgare	cis-acting element involved in low-temperature responsiveness
Medtr1g015530.1	MYB	CAACCA	710	6	+	Arabidopsis thaliana
Medtr1g015530.1	MYB	TAACCA	749	6	+	Arabidopsis thaliana
Medtr1g015530.1	MYB	CAACCA	1921	6	+	Arabidopsis thaliana
Medtr1g015530.1	Myc	TCTCTTA	773	7	+	Arabidopsis thaliana
Medtr1g015530.1	TATC-box	TATCCCA	248	7	-	Oryza sativa	cis-acting element involved in gibberellin-responsiveness
Medtr1g015530.1	TCT-motif	TCTTAC	775	6	+	Arabidopsis thaliana	part of a light responsive element
Medtr1g015530.1	TGA-element	AACGAC	1864	6	+	Brassica oleracea	auxin-responsive element
Medtr1g015530.1	MYC	CAATTG	1468	6	-	Arabidopsis thaliana
Medtr1g015530.1	ABRE	ACGTG	630	5	-	Arabidopsis thaliana	cis-acting element involved in the abscisic acid responsiveness
Medtr1g022265.1		motif_sequence	53	4	+	organism	short_function
Medtr1g022265.1		motif_sequence	83	4	+	organism	short_function
Medtr1g022265.1		motif_sequence	200	4	+	organism	short_function
Medtr1g022265.1		motif_sequence	818	4	-	organism	short_function
Medtr1g022265.1		motif_sequence	924	4	+	organism	short_function
Medtr1g022265.1		motif_sequence	983	4	+	organism	short_function
Medtr1g022265.1		motif_sequence	988	4	+	organism	short_function
Medtr1g022265.1		motif_sequence	1282	4	+	organism	short_function
Medtr1g022265.1		motif_sequence	1288	4	-	organism	short_function
Medtr1g022265.1		motif_sequence	1573	4	+	organism	short_function
Medtr1g022265.1		motif_sequence	1628	4	-	organism	short_function
Medtr1g022265.1		motif_sequence	1660	4	+	organism	short_function
Medtr1g022265.1		motif_sequence	1784	4	-	organism	short_function
Medtr1g022265.1		motif_sequence	1958	4	-	organism	short_function
Medtr1g022265.1		motif_sequence	1976	4	-	organism	short_function
Medtr1g022265.1	ERE	ATTTTAAA	1135	8	+	Nicotiana glutinos
Medtr1g022265.1	MYB-like sequence	TAACCA	809	6	-	Arabidopsis thaliana
Medtr1g022265.1	MYB-like sequence	TAACCA	1739	6	-	Arabidopsis thaliana
Medtr1g022265.1	MYB-like sequence	TAACCA	1869	6	-	Arabidopsis thaliana
Medtr1g022265.1	CGTCA-motif	CGTCA	1310	5	+	Hordeum vulgare	cis-acting regulatory element involved in the MeJA-responsiveness
Medtr1g022265.1	CGTCA-motif	CGTCA	1846	5	+	Hordeum vulgare	cis-acting regulatory element involved in the MeJA-responsiveness
Medtr1g022265.1	as-1	TGACG	1310	5	-	Arabidopsis thaliana
Medtr1g022265.1	as-1	TGACG	1846	5	-	Arabidopsis thaliana
Medtr1g022265.1	A-box	AATAACAAACTCC	1200	12	-	Oryza sativa	sequence conserved in alpha-amylase promoters
Medtr1g022265.1	AAGAA-motif	GAAAGAA	455	7	+	Avena sativa
Medtr1g022265.1	AAGAA-motif	GAAAGAA	1745	7	-	Avena sativa
Medtr1g022265.1	GARE-motif	TCTGTTG	1992	7	-	Brassica oleracea	gibberellin-responsive element
Medtr1g022265.1	Box 4	ATTAAT	1962	6	-	Petroselinum crispum	part of a conserved DNA module involved in light responsiveness
Medtr1g022265.1	Box 4	ATTAAT	1966	6	-	Petroselinum crispum	part of a conserved DNA module involved in light responsiveness
Medtr1g022265.1	TCCC-motif	TCTCCCT	1626	7	-	Spinacia oleracea	part of a light responsive element
Medtr1g022265.1	TGACG-motif	TGACG	1310	5	-	Hordeum vulgare	cis-acting regulatory element involved in the MeJA-responsiveness
Medtr1g022265.1	TGACG-motif	TGACG	1846	5	-	Hordeum vulgare	cis-acting regulatory element involved in the MeJA-responsiveness
Medtr1g022265.1	CTAG-motif	ACTAGCAGAA	1695	9	-	Avena sativa
Medtr1g022265.1	CTAG-motif	ACTAGCAGAA	1853	9	-	Avena sativa
Medtr1g022265.1	CCAAT-box	CAACGG	691	6	+	Hordeum vulgare	MYBHv1 binding site
Medtr1g022265.1	MYC	CATTTG	119	6	-	Arabidopsis thaliana
Medtr1g022265.1	MYC	CAATTG	1464	6	-	Arabidopsis thaliana
Medtr1g022265.1	MYC	CAATTG	1620	6	-	Arabidopsis thaliana
Medtr1g022265.1	MYC	CAATTG	1876	6	-	Arabidopsis thaliana
Medtr1g022265.1	W box	TTGACC	345	6	+	Arabidopsis thaliana
Medtr1g022265.1	W box	TTGACC	939	6	-	Arabidopsis thaliana
Medtr1g022265.1	W box	TTGACC	959	6	-	Arabidopsis thaliana
Medtr1g022265.1	W box	TTGACC	1594	6	-	Arabidopsis thaliana
Medtr1g022265.1	ABRE3a	TACGTG	1810	6	+	Zea mays
Medtr1g022265.1	STRE	AGGGG	679	5	+	Arabidopsis thaliana
Medtr1g022265.1	TC-rich repeats	GTTTTCTTAC	37	9	+	Nicotiana tabacum	cis-acting element involved in defense and stress responsiveness
Medtr1g022265.1	AACA_motif	TAACAAACTCCA	1199	12	-	Oryza sativa	involved in endosperm-specific negative expression
Medtr1g022265.1	MYB recognition site	CCGTTG	691	6	-	Arabidopsis thaliana
Medtr1g022265.1	CAAT-box	CAAT	114	4	+	Nicotiana glutinosa
Medtr1g022265.1	CAAT-box	CAAAT	119	5	+	Pisum sativum	common cis-acting element in promoter and enhancer regions
Medtr1g022265.1	CAAT-box	CAAT	198	4	+	Nicotiana glutinosa
Medtr1g022265.1	CAAT-box	CAAAT	208	5	+	Pisum sativum	common cis-acting element in promoter and enhancer regions
Medtr1g022265.1	CAAT-box	CCAAT	215	5	+	Arabidopsis thaliana	common cis-acting element in promoter and enhancer regions
Medtr1g022265.1	CAAT-box	CAAT	216	4	+	Nicotiana glutinosa
Medtr1g022265.1	CAAT-box	CAAAT	331	5	+	Pisum sativum	common cis-acting element in promoter and enhancer regions
Medtr1g022265.1	CAAT-box	CAAT	414	4	+	Nicotiana glutinosa
Medtr1g022265.1	CAAT-box	CAAAT	463	5	-	Pisum sativum	common cis-acting element in promoter and enhancer regions
Medtr1g022265.1	CAAT-box	CAAT	492	4	+	Nicotiana glutinosa
Medtr1g022265.1	CAAT-box	CAAAT	502	5	+	Pisum sativum	common cis-acting element in promoter and enhancer regions
Medtr1g022265.1	CAAT-box	CAAT	536	4	-	Nicotiana glutinosa
Medtr1g022265.1	CAAT-box	CAAAT	569	5	-	Pisum sativum	common cis-acting element in promoter and enhancer regions
Medtr1g022265.1	CAAT-box	CAAAT	615	5	+	Pisum sativum	common cis-acting element in promoter and enhancer regions
Medtr1g022265.1	CAAT-box	CAAT	798	4	-	Nicotiana glutinosa
Medtr1g022265.1	CAAT-box	CCAAT	824	5	-	Arabidopsis thaliana	common cis-acting element in promoter and enhancer regions
Medtr1g022265.1	CAAT-box	CAAT	871	4	-	Nicotiana glutinosa
Medtr1g022265.1	CAAT-box	CAAT	942	4	+	Nicotiana glutinosa
Medtr1g022265.1	CAAT-box	CAAAT	944	5	-	Pisum sativum	common cis-acting element in promoter and enhancer regions
Medtr1g022265.1	CAAT-box	CAAAT	965	5	+	Pisum sativum	common cis-acting element in promoter and enhancer regions
Medtr1g022265.1	CAAT-box	CAAT	1060	4	-	Nicotiana glutinosa
Medtr1g022265.1	CAAT-box	CCAAT	1099	5	-	Arabidopsis thaliana	common cis-acting element in promoter and enhancer regions
Medtr1g022265.1	CAAT-box	CAAT	1146	4	-	Nicotiana glutinosa
Medtr1g022265.1	CAAT-box	CCAAT	1162	5	+	Arabidopsis thaliana	common cis-acting element in promoter and enhancer regions
Medtr1g022265.1	CAAT-box	CAAT	1163	4	+	Nicotiana glutinosa
Medtr1g022265.1	CAAT-box	CAAAT	1170	5	-	Pisum sativum	common cis-acting element in promoter and enhancer regions
Medtr1g022265.1	CAAT-box	CAAT	1183	4	-	Nicotiana glutinosa
Medtr1g022265.1	CAAT-box	CAAT	1191	4	-	Nicotiana glutinosa
Medtr1g022265.1	CAAT-box	CAAT	1216	4	-	Nicotiana glutinosa
Medtr1g022265.1	CAAT-box	CAAAT	1296	5	+	Pisum sativum	common cis-acting element in promoter and enhancer regions
Medtr1g022265.1	CAAT-box	CAAT	1355	4	+	Nicotiana glutinosa
Medtr1g022265.1	CAAT-box	CAAT	1374	4	-	Nicotiana glutinosa
Medtr1g022265.1	CAAT-box	CAAT	1464	4	+	Nicotiana glutinosa
Medtr1g022265.1	CAAT-box	CAAT	1466	4	-	Nicotiana glutinosa
Medtr1g022265.1	CAAT-box	CAAT	1494	4	+	Nicotiana glutinosa
Medtr1g022265.1	CAAT-box	CAAT	1523	4	+	Nicotiana glutinosa
Medtr1g022265.1	CAAT-box	CAAT	1551	4	-	Nicotiana glutinosa
Medtr1g022265.1	CAAT-box	CAAT	1620	4	+	Nicotiana glutinosa
Medtr1g022265.1	CAAT-box	CAAT	1622	4	-	Nicotiana glutinosa
Medtr1g022265.1	CAAT-box	CAAAT	1736	5	-	Pisum sativum	common cis-acting element in promoter and enhancer regions
Medtr1g022265.1	CAAT-box	CAAT	1776	4	+	Nicotiana glutinosa
Medtr1g022265.1	CAAT-box	CAAT	1818	4	+	Nicotiana glutinosa
Medtr1g022265.1	CAAT-box	CCAAT	1867	5	-	Arabidopsis thaliana	common cis-acting element in promoter and enhancer regions
Medtr1g022265.1	CAAT-box	CAAT	1876	4	+	Nicotiana glutinosa
Medtr1g022265.1	CAAT-box	CAAT	1878	4	-	Nicotiana glutinosa
Medtr1g022265.1	CAAT-box	CAAT	1890	4	-	Nicotiana glutinosa
Medtr1g022265.1	CAAT-box	CAAT	1927	4	-	Nicotiana glutinosa
Medtr1g022265.1	G-box	CACGTT	1849	6	+	Pisum sativum	cis-acting regulatory element involved in light responsiveness
Medtr1g022265.1	G-box	TACGTG	1810	6	+	Arabidopsis thaliana	cis-acting regulatory element involved in light responsiveness
Medtr1g022265.1	O2-site	GATGATGTGG	160	9	-	Zea mays	cis-acting regulatory element involved in zein metabolism regulation
Medtr1g022265.1	DRE1	ACCGAGA	441	7	-	Zea mays
Medtr1g022265.1	MRE	AACCTAA	1687	7	+	Petroselinum crispum	MYB binding site involved in light responsiveness
Medtr1g022265.1	TATA-box	TATA	327	4	+	Arabidopsis thaliana	core promoter element around -30 of transcription start
Medtr1g022265.1	TATA-box	ATATAA	476	6	+	Brassica oleracea	core promoter element around -30 of transcription start
Medtr1g022265.1	TATA-box	TATA	477	4	+	Arabidopsis thaliana	core promoter element around -30 of transcription start
Medtr1g022265.1	TATA-box	TACAAAA	521	7	+	Oryza sativa	core promoter element around -30 of transcription start
Medtr1g022265.1	TATA-box	ATATAT	528	6	+	Brassica napus	core promoter element around -30 of transcription start
Medtr1g022265.1	TATA-box	TATA	529	4	+	Arabidopsis thaliana	core promoter element around -30 of transcription start
Medtr1g022265.1	TATA-box	ATATAT	547	6	+	Brassica napus	core promoter element around -30 of transcription start
Medtr1g022265.1	TATA-box	TATA	548	4	+	Arabidopsis thaliana	core promoter element around -30 of transcription start
Medtr1g022265.1	TATA-box	ATATAT	565	6	+	Brassica napus	core promoter element around -30 of transcription start
Medtr1g022265.1	TATA-box	TATA	566	4	+	Arabidopsis thaliana	core promoter element around -30 of transcription start
Medtr1g022265.1	TATA-box	TATAAAA	583	7	-	Pisum sativum	core promoter element around -30 of transcription start
Medtr1g022265.1	TATA-box	TATAAA	584	6	-	Helianthus annuus	core promoter element around -30 of transcription start
Medtr1g022265.1	TATA-box	TATAA	585	5	-	Arabidopsis thaliana	core promoter element around -30 of transcription start
Medtr1g022265.1	TATA-box	TATA	586	4	+	Arabidopsis thaliana	core promoter element around -30 of transcription start
Medtr1g022265.1	TATA-box	TATAA	627	5	-	Arabidopsis thaliana	core promoter element around -30 of transcription start
Medtr1g022265.1	TATA-box	TATA	628	4	+	Arabidopsis thaliana	core promoter element around -30 of transcription start
Medtr1g022265.1	TATA-box	ATTATA	637	6	+	Brassica napus	core promoter element around -30 of transcription start
Medtr1g022265.1	TATA-box	TATAA	638	5	-	Arabidopsis thaliana	core promoter element around -30 of transcription start
Medtr1g022265.1	TATA-box	TATA	639	4	+	Arabidopsis thaliana	core promoter element around -30 of transcription start
Medtr1g022265.1	TATA-box	TATA	645	4	+	Arabidopsis thaliana	core promoter element around -30 of transcription start
Medtr1g022265.1	TATA-box	TATACA	726	6	-	Helianthus annuus	core promoter element around -30 of transcription start
Medtr1g022265.1	TATA-box	TATA	728	4	+	Arabidopsis thaliana	core promoter element around -30 of transcription start
Medtr1g022265.1	TATA-box	TATAAAA	882	7	-	Pisum sativum	core promoter element around -30 of transcription start
Medtr1g022265.1	TATA-box	TATAAA	883	6	-	Helianthus annuus	core promoter element around -30 of transcription start
Medtr1g022265.1	TATA-box	TATAA	884	5	-	Arabidopsis thaliana	core promoter element around -30 of transcription start
Medtr1g022265.1	TATA-box	TATA	885	4	+	Arabidopsis thaliana	core promoter element around -30 of transcription start
Medtr1g022265.1	TATA-box	TATA	902	4	+	Arabidopsis thaliana	core promoter element around -30 of transcription start
Medtr1g022265.1	TATA-box	TATAAA	1031	6	-	Helianthus annuus	core promoter element around -30 of transcription start
Medtr1g022265.1	TATA-box	TATAA	1032	5	-	Arabidopsis thaliana	core promoter element around -30 of transcription start
Medtr1g022265.1	TATA-box	TATA	1033	4	-	Arabidopsis thaliana	core promoter element around -30 of transcription start
Medtr1g022265.1	TATA-box	TATA	1340	4	-	Arabidopsis thaliana	core promoter element around -30 of transcription start
Medtr1g022265.1	TATA-box	TATA	1411	4	-	Arabidopsis thaliana	core promoter element around -30 of transcription start
Medtr1g022265.1	TATA-box	TATA	1437	4	-	Arabidopsis thaliana	core promoter element around -30 of transcription start
Medtr1g022265.1	TATA-box	TATATTTATATTT	1500	12	-	Avena sativa	core promoter element around -30 of transcription start
Medtr1g022265.1	TATA-box	ATATAA	1502	6	+	Brassica oleracea	core promoter element around -30 of transcription start
Medtr1g022265.1	TATA-box	TATA	1503	4	-	Arabidopsis thaliana	core promoter element around -30 of transcription start
Medtr1g022265.1	TATA-box	TATA	1509	4	-	Arabidopsis thaliana	core promoter element around -30 of transcription start
Medtr1g022265.1	TATA-box	TATA	1704	4	-	Arabidopsis thaliana	core promoter element around -30 of transcription start
Medtr1g022265.1	TATA-box	ccTATAAAaa	1711	9	-	Arabidopsis thaliana	core promoter element around -30 of transcription start
Medtr1g022265.1	TATA-box	TATA	1779	4	-	Arabidopsis thaliana	core promoter element around -30 of transcription start
Medtr1g022265.1	TATA-box	TATA	1902	4	-	Arabidopsis thaliana	core promoter element around -30 of transcription start
Medtr1g022265.1	TATA-box	TATAAA	1951	6	-	Helianthus annuus	core promoter element around -30 of transcription start
Medtr1g022265.1	TATA-box	TATAA	1952	5	-	Arabidopsis thaliana	core promoter element around -30 of transcription start
Medtr1g022265.1	TATA-box	TATA	1953	4	-	Arabidopsis thaliana	core promoter element around -30 of transcription start
Medtr1g022265.1	Unnamed__4	CTCC	12	4	+	Petroselinum hortense
Medtr1g022265.1	Unnamed__4	CTCC	55	4	+	Petroselinum hortense
Medtr1g022265.1	Unnamed__4	CTCC	85	4	+	Petroselinum hortense
Medtr1g022265.1	Unnamed__4	CTCC	101	4	+	Petroselinum hortense
Medtr1g022265.1	Unnamed__4	CTCC	148	4	+	Petroselinum hortense
Medtr1g022265.1	Unnamed__4	CTCC	205	4	+	Petroselinum hortense
Medtr1g022265.1	Unnamed__4	CTCC	232	4	+	Petroselinum hortense
Medtr1g022265.1	Unnamed__4	CTCC	244	4	+	Petroselinum hortense
Medtr1g022265.1	Unnamed__4	CTCC	422	4	+	Petroselinum hortense
Medtr1g022265.1	Unnamed__4	CTCC	913	4	-	Petroselinum hortense
Medtr1g022265.1	Unnamed__4	CTCC	926	4	+	Petroselinum hortense
Medtr1g022265.1	Unnamed__4	CTCC	929	4	+	Petroselinum hortense
Medtr1g022265.1	Unnamed__4	CTCC	1079	4	+	Petroselinum hortense
Medtr1g022265.1	Unnamed__4	CTCC	1200	4	-	Petroselinum hortense
Medtr1g022265.1	Unnamed__4	CTCC	1628	4	-	Petroselinum hortense
Medtr1g022265.1	Unnamed__4	CTCC	1797	4	-	Petroselinum hortense
Medtr1g022265.1	Unnamed__4	CTCC	1834	4	+	Petroselinum hortense
Medtr1g022265.1	ABRE4	CACGTA	1810	6	-	Zea mays
Medtr1g022265.1	LTR	CCGAAA	685	6	+	Hordeum vulgare	cis-acting element involved in low-temperature responsiveness
Medtr1g022265.1	MYB	CAACAG	5	6	-	Arabidopsis thaliana
Medtr1g022265.1	MYB	TAACCA	809	6	-	Arabidopsis thaliana
Medtr1g022265.1	MYB	CAACAG	1005	6	-	Arabidopsis thaliana
Medtr1g022265.1	MYB	TAACCA	1739	6	-	Arabidopsis thaliana
Medtr1g022265.1	MYB	TAACCA	1869	6	-	Arabidopsis thaliana
Medtr1g022265.1	MYB	CAACAG	1992	6	+	Arabidopsis thaliana
Medtr1g022265.1	TCT-motif	TCTTAC	41	6	+	Arabidopsis thaliana	part of a light responsive element
Medtr1g022265.1	TCT-motif	TCTTAC	1514	6	+	Arabidopsis thaliana	part of a light responsive element
Medtr1g022265.1	ABRE	TACGGTC	1591	7	+	Arabidopsis thaliana	cis-acting element involved in the abscisic acid responsiveness
Medtr1g022265.1	ABRE	ACGTG	1811	5	+	Arabidopsis thaliana	cis-acting element involved in the abscisic acid responsiveness
Medtr1g022265.1	ABRE	ACGTG	1849	5	-	Arabidopsis thaliana	cis-acting element involved in the abscisic acid responsiveness
Medtr1g022265.1	Myb-binding site	CAACAG	5	6	-	Nicotiana tabacum
Medtr1g022265.1	Myb-binding site	CAACAG	1005	6	-	Nicotiana tabacum
Medtr1g022265.1	Myb-binding site	CAACAG	1992	6	+	Nicotiana tabacum
Medtr1g028890.1		motif_sequence	262	4	+	organism	short_function
Medtr1g028890.1		motif_sequence	419	4	-	organism	short_function
Medtr1g028890.1		motif_sequence	708	4	-	organism	short_function
Medtr1g028890.1		motif_sequence	723	4	-	organism	short_function
Medtr1g028890.1		motif_sequence	994	4	-	organism	short_function
Medtr1g028890.1		motif_sequence	1034	4	+	organism	short_function
Medtr1g028890.1		motif_sequence	1036	4	-	organism	short_function
Medtr1g028890.1		motif_sequence	1536	4	+	organism	short_function
Medtr1g028890.1		motif_sequence	1993	4	-	organism	short_function
Medtr1g028890.1	F-box	CTATTCTCATT	1256	10	+	Lycopersicon esculentum
Medtr1g028890.1	Unnamed__6	taTAAATATct	1463	10	+	Zea mays
Medtr1g028890.1	Unnamed__6	taTAAATATct	1907	10	-	Zea mays
Medtr1g028890.1	ERE	ATTTTAAA	1355	8	-	Nicotiana glutinos
Medtr1g028890.1	WUN-motif	AAATTTCCT	1752	9	-	Brassica oleracea	wound-responsive element
Medtr1g028890.1	CGTCA-motif	CGTCA	1219	5	-	Hordeum vulgare	cis-acting regulatory element involved in the MeJA-responsiveness
Medtr1g028890.1	CCGTCC-box	CCGTCC	803	6	+	Petroselinum hortense
Medtr1g028890.1	as-1	TGACG	1219	5	+	Arabidopsis thaliana
Medtr1g028890.1	A-box	CCGTCC	803	6	+	Petroselinum crispum	cis-acting regulatory element
Medtr1g028890.1	AT~TATA-box	TATATAAA	120	8	-	Arabidopsis thaliana
Medtr1g028890.1	AT~TATA-box	TATATA	122	6	+	Arabidopsis thaliana
Medtr1g028890.1	AT~TATA-box	TATATA	961	6	+	Arabidopsis thaliana
Medtr1g028890.1	AT~TATA-box	TATATA	1954	6	-	Arabidopsis thaliana
Medtr1g028890.1	MBSI	TTTTTACGGTTA	1692	11	+	Petunia hybrida	MYB binding site involved in flavonoid biosynthetic genes regulation
Medtr1g028890.1	Box 4	ATTAAT	185	6	+	Petroselinum crispum	part of a conserved DNA module involved in light responsiveness
Medtr1g028890.1	Box 4	ATTAAT	320	6	+	Petroselinum crispum	part of a conserved DNA module involved in light responsiveness
Medtr1g028890.1	Box 4	ATTAAT	974	6	+	Petroselinum crispum	part of a conserved DNA module involved in light responsiveness
Medtr1g028890.1	Box 4	ATTAAT	1336	6	-	Petroselinum crispum	part of a conserved DNA module involved in light responsiveness
Medtr1g028890.1	Box 4	ATTAAT	1365	6	-	Petroselinum crispum	part of a conserved DNA module involved in light responsiveness
Medtr1g028890.1	CAAT-box	CAAAT	47	5	+	Pisum sativum	common cis-acting element in promoter and enhancer regions
Medtr1g028890.1	CAAT-box	CAAT	91	4	+	Nicotiana glutinosa
Medtr1g028890.1	CAAT-box	CAAAT	130	5	-	Pisum sativum	common cis-acting element in promoter and enhancer regions
Medtr1g028890.1	CAAT-box	CAAAT	248	5	+	Pisum sativum	common cis-acting element in promoter and enhancer regions
Medtr1g028890.1	CAAT-box	CAAT	324	4	-	Nicotiana glutinosa
Medtr1g028890.1	CAAT-box	CAAAT	356	5	-	Pisum sativum	common cis-acting element in promoter and enhancer regions
Medtr1g028890.1	CAAT-box	CCAAT	415	5	-	Arabidopsis thaliana	common cis-acting element in promoter and enhancer regions
Medtr1g028890.1	CAAT-box	CAAT	423	4	-	Nicotiana glutinosa
Medtr1g028890.1	CAAT-box	CAAT	508	4	-	Nicotiana glutinosa
Medtr1g028890.1	CAAT-box	CAAT	591	4	-	Nicotiana glutinosa
Medtr1g028890.1	CAAT-box	CAAAT	619	5	-	Pisum sativum	common cis-acting element in promoter and enhancer regions
Medtr1g028890.1	CAAT-box	CAAAT	624	5	-	Pisum sativum	common cis-acting element in promoter and enhancer regions
Medtr1g028890.1	CAAT-box	CCAAT	651	5	-	Arabidopsis thaliana	common cis-acting element in promoter and enhancer regions
Medtr1g028890.1	CAAT-box	CAAT	662	4	-	Nicotiana glutinosa
Medtr1g028890.1	CAAT-box	CAAT	681	4	-	Nicotiana glutinosa
Medtr1g028890.1	CAAT-box	CAAT	689	4	-	Nicotiana glutinosa
Medtr1g028890.1	CAAT-box	CCAAT	734	5	-	Arabidopsis thaliana	common cis-acting element in promoter and enhancer regions
Medtr1g028890.1	CAAT-box	CAAT	764	4	+	Nicotiana glutinosa
Medtr1g028890.1	CAAT-box	CAAAT	770	5	+	Pisum sativum	common cis-acting element in promoter and enhancer regions
Medtr1g028890.1	CAAT-box	CAAAT	819	5	+	Pisum sativum	common cis-acting element in promoter and enhancer regions
Medtr1g028890.1	CAAT-box	CAAT	828	4	+	Nicotiana glutinosa
Medtr1g028890.1	CAAT-box	CAAAT	865	5	+	Pisum sativum	common cis-acting element in promoter and enhancer regions
Medtr1g028890.1	CAAT-box	CAAAT	1014	5	-	Pisum sativum	common cis-acting element in promoter and enhancer regions
Medtr1g028890.1	CAAT-box	CAAT	1352	4	+	Nicotiana glutinosa
Medtr1g028890.1	CAAT-box	CAAAT	1373	5	+	Pisum sativum	common cis-acting element in promoter and enhancer regions
Medtr1g028890.1	CAAT-box	CAAAT	1390	5	+	Pisum sativum	common cis-acting element in promoter and enhancer regions
Medtr1g028890.1	CAAT-box	CAAT	1534	4	+	Nicotiana glutinosa
Medtr1g028890.1	CAAT-box	CAAAT	1718	5	-	Pisum sativum	common cis-acting element in promoter and enhancer regions
Medtr1g028890.1	CAAT-box	CAAT	1843	4	-	Nicotiana glutinosa
Medtr1g028890.1	CAAT-box	CAAT	1903	4	-	Nicotiana glutinosa
Medtr1g028890.1	CAAT-box	CAAT	1987	4	-	Nicotiana glutinosa
Medtr1g028890.1	TGACG-motif	TGACG	1219	5	+	Hordeum vulgare	cis-acting regulatory element involved in the MeJA-responsiveness
Medtr1g028890.1	G-box	CACGTT	913	6	+	Pisum sativum	cis-acting regulatory element involved in light responsiveness
Medtr1g028890.1	TATA	TATAAAAT	29	8	-	Arabidopsis thaliana
Medtr1g028890.1	TATA	TATAAAAT	124	8	+	Arabidopsis thaliana
Medtr1g028890.1	TATA	TATAAAAT	1523	8	+	Arabidopsis thaliana
Medtr1g028890.1	TATA	TATAAAAT	1671	8	-	Arabidopsis thaliana
Medtr1g028890.1	TATA	TATAAAAT	1850	8	-	Arabidopsis thaliana
Medtr1g028890.1	GATA-motif	GATAGGA	381	7	+	Arabidopsis thaliana	part of a light responsive element
Medtr1g028890.1	GATA-motif	AAGATAAGATT	1194	10	-	Arabidopsis thaliana	part of a light responsive element
Medtr1g028890.1	GATA-motif	GATAGGA	1241	7	-	Arabidopsis thaliana	part of a light responsive element
Medtr1g028890.1	3-AF3 binding site	CACTATCTAAC	1227	10	-	Pisum sativum	part of a conserved DNA module array (CMA3)
Medtr1g028890.1	GT1-motif	GGTTAA	1441	6	+	Arabidopsis thaliana	light responsive element
Medtr1g028890.1	GT1-motif	GGTTAA	1699	6	+	Arabidopsis thaliana	light responsive element
Medtr1g028890.1	GT1-motif	GGTTAA	1934	6	-	Arabidopsis thaliana	light responsive element
Medtr1g028890.1	CCGTCC motif	CCGTCC	803	6	+	Nicotiana tabacum
Medtr1g028890.1	TATA-box	TATAAAA	30	7	-	Pisum sativum	core promoter element around -30 of transcription start
Medtr1g028890.1	TATA-box	TATAAA	31	6	-	Helianthus annuus	core promoter element around -30 of transcription start
Medtr1g028890.1	TATA-box	TATAA	32	5	-	Arabidopsis thaliana	core promoter element around -30 of transcription start
Medtr1g028890.1	TATA-box	TATA	33	4	+	Arabidopsis thaliana	core promoter element around -30 of transcription start
Medtr1g028890.1	TATA-box	taTATAAAtc	118	9	-	Arabidopsis thaliana	core promoter element around -30 of transcription start
Medtr1g028890.1	TATA-box	TATAAAT	119	7	-	Brassica juncea	core promoter element around -30 of transcription start
Medtr1g028890.1	TATA-box	TATAAA	120	6	-	Helianthus annuus	core promoter element around -30 of transcription start
Medtr1g028890.1	TATA-box	TATATAA	121	7	-	Arabidopsis thaliana	core promoter element around -30 of transcription start
Medtr1g028890.1	TATA-box	TATATA	122	6	+	Arabidopsis thaliana	core promoter element around -30 of transcription start
Medtr1g028890.1	TATA-box	ATATAA	123	6	+	Brassica oleracea	core promoter element around -30 of transcription start
Medtr1g028890.1	TATA-box	TATA	124	4	+	Arabidopsis thaliana	core promoter element around -30 of transcription start
Medtr1g028890.1	TATA-box	TATA	257	4	+	Arabidopsis thaliana	core promoter element around -30 of transcription start
Medtr1g028890.1	TATA-box	TATA	315	4	+	Arabidopsis thaliana	core promoter element around -30 of transcription start
Medtr1g028890.1	TATA-box	TATAA	371	5	-	Arabidopsis thaliana	core promoter element around -30 of transcription start
Medtr1g028890.1	TATA-box	TATA	372	4	+	Arabidopsis thaliana	core promoter element around -30 of transcription start
Medtr1g028890.1	TATA-box	ccTATAAAaa	410	9	-	Arabidopsis thaliana	core promoter element around -30 of transcription start
Medtr1g028890.1	TATA-box	TATA	499	4	+	Arabidopsis thaliana	core promoter element around -30 of transcription start
Medtr1g028890.1	TATA-box	TACAAAA	566	7	+	Oryza sativa	core promoter element around -30 of transcription start
Medtr1g028890.1	TATA-box	TATA	747	4	+	Arabidopsis thaliana	core promoter element around -30 of transcription start
Medtr1g028890.1	TATA-box	TAAAGATT	839	8	-	Arabidopsis thaliana	core promoter element around -30 of transcription start
Medtr1g028890.1	TATA-box	TACATAAA	948	8	+	Oryza sativa	core promoter element around -30 of transcription start
Medtr1g028890.1	TATA-box	TACAAAA	956	7	-	Oryza sativa	core promoter element around -30 of transcription start
Medtr1g028890.1	TATA-box	TATACA	959	6	-	Helianthus annuus	core promoter element around -30 of transcription start
Medtr1g028890.1	TATA-box	TATATA	961	6	+	Arabidopsis thaliana	core promoter element around -30 of transcription start
Medtr1g028890.1	TATA-box	ATATAA	962	6	+	Brassica oleracea	core promoter element around -30 of transcription start
Medtr1g028890.1	TATA-box	TATA	963	4	+	Arabidopsis thaliana	core promoter element around -30 of transcription start
Medtr1g028890.1	TATA-box	ATTATA	969	6	+	Brassica napus	core promoter element around -30 of transcription start
Medtr1g028890.1	TATA-box	TATAA	970	5	-	Arabidopsis thaliana	core promoter element around -30 of transcription start
Medtr1g028890.1	TATA-box	TATA	971	4	+	Arabidopsis thaliana	core promoter element around -30 of transcription start
Medtr1g028890.1	TATA-box	TATA	1011	4	-	Arabidopsis thaliana	core promoter element around -30 of transcription start
Medtr1g028890.1	TATA-box	TATAAATA	1057	8	-	Daucus carota	core promoter element around -30 of transcription start
Medtr1g028890.1	TATA-box	TATAAAT	1058	7	-	Brassica juncea	core promoter element around -30 of transcription start
Medtr1g028890.1	TATA-box	TATAAA	1059	6	-	Helianthus annuus	core promoter element around -30 of transcription start
Medtr1g028890.1	TATA-box	TATAA	1060	5	-	Arabidopsis thaliana	core promoter element around -30 of transcription start
Medtr1g028890.1	TATA-box	TATA	1061	4	-	Arabidopsis thaliana	core promoter element around -30 of transcription start
Medtr1g028890.1	TATA-box	TATTTAAA	1186	8	+	Arabidopsis thaliana	core promoter element around -30 of transcription start
Medtr1g028890.1	TATA-box	ATATAT	1283	6	-	Brassica napus	core promoter element around -30 of transcription start
Medtr1g028890.1	TATA-box	TATA	1284	4	-	Arabidopsis thaliana	core promoter element around -30 of transcription start
Medtr1g028890.1	TATA-box	ATATAA	1325	6	+	Brassica oleracea	core promoter element around -30 of transcription start
Medtr1g028890.1	TATA-box	TATA	1326	4	-	Arabidopsis thaliana	core promoter element around -30 of transcription start
Medtr1g028890.1	TATA-box	ccTATAAAaa	1461	9	+	Arabidopsis thaliana	core promoter element around -30 of transcription start
Medtr1g028890.1	TATA-box	TATA	1463	4	-	Arabidopsis thaliana	core promoter element around -30 of transcription start
Medtr1g028890.1	TATA-box	ATATAT	1468	6	-	Brassica napus	core promoter element around -30 of transcription start
Medtr1g028890.1	TATA-box	TATA	1469	4	-	Arabidopsis thaliana	core promoter element around -30 of transcription start
Medtr1g028890.1	TATA-box	ccTATAAAaa	1521	9	+	Arabidopsis thaliana	core promoter element around -30 of transcription start
Medtr1g028890.1	TATA-box	TATA	1523	4	-	Arabidopsis thaliana	core promoter element around -30 of transcription start
Medtr1g028890.1	TATA-box	ATTATA	1621	6	+	Brassica napus	core promoter element around -30 of transcription start
Medtr1g028890.1	TATA-box	TATAA	1622	5	-	Arabidopsis thaliana	core promoter element around -30 of transcription start
Medtr1g028890.1	TATA-box	TATA	1623	4	-	Arabidopsis thaliana	core promoter element around -30 of transcription start
Medtr1g028890.1	TATA-box	TATAAAA	1672	7	-	Pisum sativum	core promoter element around -30 of transcription start
Medtr1g028890.1	TATA-box	TATAAA	1673	6	-	Helianthus annuus	core promoter element around -30 of transcription start
Medtr1g028890.1	TATA-box	TATAA	1674	5	-	Arabidopsis thaliana	core promoter element around -30 of transcription start
Medtr1g028890.1	TATA-box	TATA	1675	4	-	Arabidopsis thaliana	core promoter element around -30 of transcription start
Medtr1g028890.1	TATA-box	TATAAAA	1684	7	-	Pisum sativum	core promoter element around -30 of transcription start
Medtr1g028890.1	TATA-box	TATAAA	1685	6	-	Helianthus annuus	core promoter element around -30 of transcription start
Medtr1g028890.1	TATA-box	TATAA	1686	5	-	Arabidopsis thaliana	core promoter element around -30 of transcription start
Medtr1g028890.1	TATA-box	TATA	1687	4	-	Arabidopsis thaliana	core promoter element around -30 of transcription start
Medtr1g028890.1	TATA-box	ccTATAAAaa	1745	9	-	Arabidopsis thaliana	core promoter element around -30 of transcription start
Medtr1g028890.1	TATA-box	TACAAAA	1805	7	+	Oryza sativa	core promoter element around -30 of transcription start
Medtr1g028890.1	TATA-box	TATTTAAA	1812	8	-	Arabidopsis thaliana	core promoter element around -30 of transcription start
Medtr1g028890.1	TATA-box	ccTATAAAaa	1850	9	-	Arabidopsis thaliana	core promoter element around -30 of transcription start
Medtr1g028890.1	TATA-box	TATAAAA	1851	7	-	Pisum sativum	core promoter element around -30 of transcription start
Medtr1g028890.1	TATA-box	TATAAA	1852	6	-	Helianthus annuus	core promoter element around -30 of transcription start
Medtr1g028890.1	TATA-box	TATAA	1853	5	-	Arabidopsis thaliana	core promoter element around -30 of transcription start
Medtr1g028890.1	TATA-box	TATA	1854	4	-	Arabidopsis thaliana	core promoter element around -30 of transcription start
Medtr1g028890.1	TATA-box	TATAAATA	1910	8	-	Daucus carota	core promoter element around -30 of transcription start
Medtr1g028890.1	TATA-box	TATAAAT	1911	7	-	Brassica juncea	core promoter element around -30 of transcription start
Medtr1g028890.1	TATA-box	TATAAA	1912	6	-	Helianthus annuus	core promoter element around -30 of transcription start
Medtr1g028890.1	TATA-box	TATAA	1913	5	-	Arabidopsis thaliana	core promoter element around -30 of transcription start
Medtr1g028890.1	TATA-box	TATA	1914	4	-	Arabidopsis thaliana	core promoter element around -30 of transcription start
Medtr1g028890.1	TATA-box	ATATAT	1953	6	-	Brassica napus	core promoter element around -30 of transcription start
Medtr1g028890.1	TATA-box	TATATA	1954	6	-	Arabidopsis thaliana	core promoter element around -30 of transcription start
Medtr1g028890.1	TATA-box	TATA	1956	4	-	Arabidopsis thaliana	core promoter element around -30 of transcription start
Medtr1g028890.1	TATA-box	TATA	1965	4	-	Arabidopsis thaliana	core promoter element around -30 of transcription start
Medtr1g028890.1	TATA-box	TATA	1970	4	-	Arabidopsis thaliana	core promoter element around -30 of transcription start
Medtr1g028890.1	TATA-box	TATA	1977	4	-	Arabidopsis thaliana	core promoter element around -30 of transcription start
Medtr1g028890.1	Unnamed__4	CTCC	654	4	-	Petroselinum hortense
Medtr1g028890.1	Unnamed__4	CTCC	1240	4	+	Petroselinum hortense
Medtr1g028890.1	Unnamed__4	CTCC	1265	4	+	Petroselinum hortense
Medtr1g028890.1	Unnamed__4	CTCC	1634	4	+	Petroselinum hortense
Medtr1g028890.1	Unnamed__4	CTCC	1960	4	+	Petroselinum hortense
Medtr1g028890.1	MYB	CAACCA	554	6	+	Arabidopsis thaliana
Medtr1g028890.1	Myc	TCTCTTA	179	7	+	Arabidopsis thaliana
Medtr1g028890.1	MYC	CATTTG	47	6	-	Arabidopsis thaliana
Medtr1g028890.1	MYC	CATGTG	558	6	-	Arabidopsis thaliana
Medtr1g028890.1	MYC	CATGTG	560	6	+	Arabidopsis thaliana
Medtr1g028890.1	MYC	CATTTG	770	6	-	Arabidopsis thaliana
Medtr1g028890.1	MYC	CATTTG	865	6	-	Arabidopsis thaliana
Medtr1g028890.1	MYC	CATGTG	1994	6	-	Arabidopsis thaliana
Medtr1g028890.1	ABRE	ACGTG	913	5	-	Arabidopsis thaliana	cis-acting element involved in the abscisic acid responsiveness
Medtr1g029930.1		motif_sequence	428	4	-	organism	short_function
Medtr1g029930.1		motif_sequence	471	4	-	organism	short_function
Medtr1g029930.1		motif_sequence	1083	4	-	organism	short_function
Medtr1g029930.1		motif_sequence	1261	4	-	organism	short_function
Medtr1g029930.1		motif_sequence	1467	4	-	organism	short_function
Medtr1g029930.1		motif_sequence	1631	4	+	organism	short_function
Medtr1g029930.1	ACE	CTAACGTATT	409	9	-	Petroselinum crispum	cis-acting element involved in light responsiveness
Medtr1g029930.1	ACE	CTAACGTATT	1824	9	+	Petroselinum crispum	cis-acting element involved in light responsiveness
Medtr1g029930.1	ERE	ATTTTAAA	1269	8	+	Nicotiana glutinos
Medtr1g029930.1	MYB-like sequence	TAACCA	1968	6	-	Arabidopsis thaliana
Medtr1g029930.1	ABRE3a	TACGTG	1144	6	-	Zea mays
Medtr1g029930.1	AT~TATA-box	TATATA	84	6	+	Arabidopsis thaliana
Medtr1g029930.1	AT~TATA-box	TATATA	86	6	+	Arabidopsis thaliana
Medtr1g029930.1	AT~TATA-box	TATATA	88	6	+	Arabidopsis thaliana
Medtr1g029930.1	AT~TATA-box	TATATA	90	6	+	Arabidopsis thaliana
Medtr1g029930.1	AT~TATA-box	TATATA	92	6	+	Arabidopsis thaliana
Medtr1g029930.1	AT~TATA-box	TATATA	94	6	+	Arabidopsis thaliana
Medtr1g029930.1	STRE	AGGGG	1094	5	+	Arabidopsis thaliana
Medtr1g029930.1	TC-rich repeats	GTTTTCTTAC	1875	9	-	Nicotiana tabacum	cis-acting element involved in defense and stress responsiveness
Medtr1g029930.1	AAGAA-motif	gGTAAAGAAA	848	9	+	Avena sativa
Medtr1g029930.1	AAGAA-motif	GAAAGAA	1612	7	-	Avena sativa
Medtr1g029930.1	AAGAA-motif	GAAAGAA	1657	7	-	Avena sativa
Medtr1g029930.1	AAGAA-motif	GAAAGAA	1875	7	+	Avena sativa
Medtr1g029930.1	Unnamed__1	CGTGG	1109	5	-	Zea mays
Medtr1g029930.1	Box 4	ATTAAT	331	6	+	Petroselinum crispum	part of a conserved DNA module involved in light responsiveness
Medtr1g029930.1	Box 4	ATTAAT	335	6	+	Petroselinum crispum	part of a conserved DNA module involved in light responsiveness
Medtr1g029930.1	Box 4	ATTAAT	1597	6	-	Petroselinum crispum	part of a conserved DNA module involved in light responsiveness
Medtr1g029930.1	circadian	CAAAGATATC	1488	9	+	Lycopersicon esculentum	cis-acting regulatory element involved in circadian control
Medtr1g029930.1	CAAT-box	CAAAT	14	5	+	Pisum sativum	common cis-acting element in promoter and enhancer regions
Medtr1g029930.1	CAAT-box	CAAAT	44	5	-	Pisum sativum	common cis-acting element in promoter and enhancer regions
Medtr1g029930.1	CAAT-box	CAAT	191	4	+	Nicotiana glutinosa
Medtr1g029930.1	CAAT-box	CAAT	341	4	+	Nicotiana glutinosa
Medtr1g029930.1	CAAT-box	CAAAT	376	5	-	Pisum sativum	common cis-acting element in promoter and enhancer regions
Medtr1g029930.1	CAAT-box	CAAT	404	4	+	Nicotiana glutinosa
Medtr1g029930.1	CAAT-box	CAAT	408	4	+	Nicotiana glutinosa
Medtr1g029930.1	CAAT-box	CAAAT	508	5	+	Pisum sativum	common cis-acting element in promoter and enhancer regions
Medtr1g029930.1	CAAT-box	CAAT	585	4	+	Nicotiana glutinosa
Medtr1g029930.1	CAAT-box	CAAT	684	4	+	Nicotiana glutinosa
Medtr1g029930.1	CAAT-box	CCAAT	686	5	-	Arabidopsis thaliana	common cis-acting element in promoter and enhancer regions
Medtr1g029930.1	CAAT-box	CAAT	707	4	+	Nicotiana glutinosa
Medtr1g029930.1	CAAT-box	CAAAT	730	5	-	Pisum sativum	common cis-acting element in promoter and enhancer regions
Medtr1g029930.1	CAAT-box	CAAT	760	4	-	Nicotiana glutinosa
Medtr1g029930.1	CAAT-box	CAAT	779	4	+	Nicotiana glutinosa
Medtr1g029930.1	CAAT-box	CAAT	913	4	+	Nicotiana glutinosa
Medtr1g029930.1	CAAT-box	CAAAT	942	5	-	Pisum sativum	common cis-acting element in promoter and enhancer regions
Medtr1g029930.1	CAAT-box	CAAAT	957	5	-	Pisum sativum	common cis-acting element in promoter and enhancer regions
Medtr1g029930.1	CAAT-box	CAAT	970	4	+	Nicotiana glutinosa
Medtr1g029930.1	CAAT-box	CAAT	1140	4	-	Nicotiana glutinosa
Medtr1g029930.1	CAAT-box	CAAT	1172	4	-	Nicotiana glutinosa
Medtr1g029930.1	CAAT-box	CAAT	1238	4	+	Nicotiana glutinosa
Medtr1g029930.1	CAAT-box	CAAT	1252	4	-	Nicotiana glutinosa
Medtr1g029930.1	CAAT-box	CAAT	1265	4	-	Nicotiana glutinosa
Medtr1g029930.1	CAAT-box	CAAT	1321	4	-	Nicotiana glutinosa
Medtr1g029930.1	CAAT-box	CAAAT	1348	5	-	Pisum sativum	common cis-acting element in promoter and enhancer regions
Medtr1g029930.1	CAAT-box	CAAT	1435	4	+	Nicotiana glutinosa
Medtr1g029930.1	CAAT-box	CCAAT	1455	5	-	Arabidopsis thaliana	common cis-acting element in promoter and enhancer regions
Medtr1g029930.1	CAAT-box	CAAT	1473	4	+	Nicotiana glutinosa
Medtr1g029930.1	CAAT-box	CAAT	1603	4	-	Nicotiana glutinosa
Medtr1g029930.1	CAAT-box	CAAAT	1645	5	+	Pisum sativum	common cis-acting element in promoter and enhancer regions
Medtr1g029930.1	CAAT-box	CAAT	1711	4	-	Nicotiana glutinosa
Medtr1g029930.1	CAAT-box	CAAAT	1747	5	-	Pisum sativum	common cis-acting element in promoter and enhancer regions
Medtr1g029930.1	CAAT-box	CAAT	1799	4	+	Nicotiana glutinosa
Medtr1g029930.1	CAAT-box	CAAAT	1888	5	+	Pisum sativum	common cis-acting element in promoter and enhancer regions
Medtr1g029930.1	CAAT-box	CAAAT	1893	5	-	Pisum sativum	common cis-acting element in promoter and enhancer regions
Medtr1g029930.1	CAAT-box	CAAT	1904	4	+	Nicotiana glutinosa
Medtr1g029930.1	AAAC-motif	CAATCAAAACCT	404	11	+	Spinacia oleracea	light responsive element
Medtr1g029930.1	AT-rich element	ATAGAAATCAA	1591	10	+	Glycine max	binding site of AT-rich DNA binding protein (ATBP-1)
Medtr1g029930.1	G-box	CACGTT	1110	6	+	Pisum sativum	cis-acting regulatory element involved in light responsiveness
Medtr1g029930.1	TATA	TATAAAAT	1625	8	+	Arabidopsis thaliana
Medtr1g029930.1	G-box	TACGTG	1144	6	-	Arabidopsis thaliana	cis-acting regulatory element involved in light responsiveness
Medtr1g029930.1	GT1-motif	GGTTAA	1286	6	-	Arabidopsis thaliana	light responsive element
Medtr1g029930.1	MRE	AACCTAA	1575	7	-	Petroselinum crispum	MYB binding site involved in light responsiveness
Medtr1g029930.1	ARE	AAACCA	1118	6	-	Zea mays	cis-acting regulatory element essential for the anaerobic induction
Medtr1g029930.1	ARE	AAACCA	1939	6	+	Zea mays	cis-acting regulatory element essential for the anaerobic induction
Medtr1g029930.1	TATA-box	TATACA	82	6	-	Helianthus annuus	core promoter element around -30 of transcription start
Medtr1g029930.1	TATA-box	TATATA	84	6	+	Arabidopsis thaliana	core promoter element around -30 of transcription start
Medtr1g029930.1	TATA-box	ATATAT	85	6	+	Brassica napus	core promoter element around -30 of transcription start
Medtr1g029930.1	TATA-box	TATATA	86	6	+	Arabidopsis thaliana	core promoter element around -30 of transcription start
Medtr1g029930.1	TATA-box	ATATAT	87	6	+	Brassica napus	core promoter element around -30 of transcription start
Medtr1g029930.1	TATA-box	TATATA	88	6	+	Arabidopsis thaliana	core promoter element around -30 of transcription start
Medtr1g029930.1	TATA-box	ATATAT	89	6	+	Brassica napus	core promoter element around -30 of transcription start
Medtr1g029930.1	TATA-box	TATATA	90	6	+	Arabidopsis thaliana	core promoter element around -30 of transcription start
Medtr1g029930.1	TATA-box	ATATAT	91	6	+	Brassica napus	core promoter element around -30 of transcription start
Medtr1g029930.1	TATA-box	TATATA	92	6	+	Arabidopsis thaliana	core promoter element around -30 of transcription start
Medtr1g029930.1	TATA-box	ATATAT	93	6	+	Brassica napus	core promoter element around -30 of transcription start
Medtr1g029930.1	TATA-box	TATATA	94	6	+	Arabidopsis thaliana	core promoter element around -30 of transcription start
Medtr1g029930.1	TATA-box	ATATAT	95	6	+	Brassica napus	core promoter element around -30 of transcription start
Medtr1g029930.1	TATA-box	TATA	96	4	+	Arabidopsis thaliana	core promoter element around -30 of transcription start
Medtr1g029930.1	TATA-box	ATTATA	99	6	+	Brassica napus	core promoter element around -30 of transcription start
Medtr1g029930.1	TATA-box	TATAA	100	5	-	Arabidopsis thaliana	core promoter element around -30 of transcription start
Medtr1g029930.1	TATA-box	TATA	101	4	+	Arabidopsis thaliana	core promoter element around -30 of transcription start
Medtr1g029930.1	TATA-box	TACAAAA	142	7	-	Oryza sativa	core promoter element around -30 of transcription start
Medtr1g029930.1	TATA-box	TACAAAA	197	7	-	Oryza sativa	core promoter element around -30 of transcription start
Medtr1g029930.1	TATA-box	TATAA	234	5	-	Arabidopsis thaliana	core promoter element around -30 of transcription start
Medtr1g029930.1	TATA-box	TATA	235	4	+	Arabidopsis thaliana	core promoter element around -30 of transcription start
Medtr1g029930.1	TATA-box	TATA	273	4	+	Arabidopsis thaliana	core promoter element around -30 of transcription start
Medtr1g029930.1	TATA-box	TACAAAA	275	7	+	Oryza sativa	core promoter element around -30 of transcription start
Medtr1g029930.1	TATA-box	TATA	310	4	+	Arabidopsis thaliana	core promoter element around -30 of transcription start
Medtr1g029930.1	TATA-box	TACAAAA	312	7	+	Oryza sativa	core promoter element around -30 of transcription start
Medtr1g029930.1	TATA-box	ATATAT	540	6	+	Brassica napus	core promoter element around -30 of transcription start
Medtr1g029930.1	TATA-box	TATA	541	4	+	Arabidopsis thaliana	core promoter element around -30 of transcription start
Medtr1g029930.1	TATA-box	TATAA	924	5	-	Arabidopsis thaliana	core promoter element around -30 of transcription start
Medtr1g029930.1	TATA-box	TATA	925	4	+	Arabidopsis thaliana	core promoter element around -30 of transcription start
Medtr1g029930.1	TATA-box	TATA	1148	4	-	Arabidopsis thaliana	core promoter element around -30 of transcription start
Medtr1g029930.1	TATA-box	TATA	1211	4	-	Arabidopsis thaliana	core promoter element around -30 of transcription start
Medtr1g029930.1	TATA-box	TATA	1401	4	-	Arabidopsis thaliana	core promoter element around -30 of transcription start
Medtr1g029930.1	TATA-box	TATA	1590	4	-	Arabidopsis thaliana	core promoter element around -30 of transcription start
Medtr1g029930.1	TATA-box	TATAAATA	1621	8	-	Daucus carota	core promoter element around -30 of transcription start
Medtr1g029930.1	TATA-box	TATAAAT	1622	7	-	Brassica juncea	core promoter element around -30 of transcription start
Medtr1g029930.1	TATA-box	TATAAA	1623	6	-	Helianthus annuus	core promoter element around -30 of transcription start
Medtr1g029930.1	TATA-box	TATAA	1624	5	-	Arabidopsis thaliana	core promoter element around -30 of transcription start
Medtr1g029930.1	TATA-box	TATA	1625	4	-	Arabidopsis thaliana	core promoter element around -30 of transcription start
Medtr1g029930.1	TATA-box	ATTATA	1666	6	+	Brassica napus	core promoter element around -30 of transcription start
Medtr1g029930.1	TATA-box	TATAA	1667	5	-	Arabidopsis thaliana	core promoter element around -30 of transcription start
Medtr1g029930.1	TATA-box	TATA	1668	4	-	Arabidopsis thaliana	core promoter element around -30 of transcription start
Medtr1g029930.1	TATA-box	TATAAAT	1801	7	-	Brassica juncea	core promoter element around -30 of transcription start
Medtr1g029930.1	TATA-box	TATAAA	1802	6	-	Helianthus annuus	core promoter element around -30 of transcription start
Medtr1g029930.1	TATA-box	TATAA	1803	5	-	Arabidopsis thaliana	core promoter element around -30 of transcription start
Medtr1g029930.1	TATA-box	TATA	1804	4	-	Arabidopsis thaliana	core promoter element around -30 of transcription start
Medtr1g029930.1	TATA-box	TACAAAA	1910	7	-	Oryza sativa	core promoter element around -30 of transcription start
Medtr1g029930.1	Unnamed__4	CTCC	29	4	+	Petroselinum hortense
Medtr1g029930.1	Unnamed__4	CTCC	446	4	-	Petroselinum hortense
Medtr1g029930.1	Unnamed__4	CTCC	680	4	-	Petroselinum hortense
Medtr1g029930.1	Unnamed__4	CTCC	827	4	-	Petroselinum hortense
Medtr1g029930.1	Unnamed__4	CTCC	885	4	-	Petroselinum hortense
Medtr1g029930.1	Unnamed__4	CTCC	1083	4	-	Petroselinum hortense
Medtr1g029930.1	Unnamed__4	CTCC	1408	4	+	Petroselinum hortense
Medtr1g029930.1	Unnamed__4	CTCC	1729	4	-	Petroselinum hortense
Medtr1g029930.1	ABRE4	CACGTA	1144	6	+	Zea mays
Medtr1g029930.1	MYB	TAACCA	1968	6	-	Arabidopsis thaliana
Medtr1g029930.1	Myc	TCTCTTA	1444	7	-	Arabidopsis thaliana
Medtr1g029930.1	TCA-element	CCATCTTTTT	1741	9	+	Nicotiana tabacum	cis-acting element involved in salicylic acid responsiveness
Medtr1g029930.1	TCT-motif	TCTTAC	1443	6	-	Arabidopsis thaliana	part of a light responsive element
Medtr1g029930.1	TGA-element	AACGAC	1243	6	+	Brassica oleracea	auxin-responsive element
Medtr1g029930.1	MYC	CAATTG	684	6	+	Arabidopsis thaliana
Medtr1g029930.1	MYC	CATGTG	1037	6	-	Arabidopsis thaliana
Medtr1g029930.1	MYC	CATGTG	1039	6	+	Arabidopsis thaliana
Medtr1g029930.1	MYC	CATTTG	1645	6	-	Arabidopsis thaliana
Medtr1g029930.1	ABRE	ACGTG	1110	5	-	Arabidopsis thaliana	cis-acting element involved in the abscisic acid responsiveness
Medtr1g029930.1	ABRE	ACGTG	1144	5	-	Arabidopsis thaliana	cis-acting element involved in the abscisic acid responsiveness
Medtr1g029940.1		motif_sequence	26	4	+	organism	short_function
Medtr1g029940.1		motif_sequence	106	4	-	organism	short_function
Medtr1g029940.1		motif_sequence	248	4	-	organism	short_function
Medtr1g029940.1		motif_sequence	349	4	+	organism	short_function
Medtr1g029940.1		motif_sequence	361	4	+	organism	short_function
Medtr1g029940.1		motif_sequence	580	4	-	organism	short_function
Medtr1g029940.1		motif_sequence	920	4	+	organism	short_function
Medtr1g029940.1		motif_sequence	1106	4	+	organism	short_function
Medtr1g029940.1		motif_sequence	1206	4	-	organism	short_function
Medtr1g029940.1		motif_sequence	1676	4	-	organism	short_function
Medtr1g029940.1		motif_sequence	1800	4	+	organism	short_function
Medtr1g029940.1		motif_sequence	1818	4	+	organism	short_function
Medtr1g029940.1		motif_sequence	1867	4	-	organism	short_function
Medtr1g029940.1		motif_sequence	1954	4	+	organism	short_function
Medtr1g029940.1	ERE	ATTTTAAA	565	8	+	Nicotiana glutinos
Medtr1g029940.1	MYB-like sequence	TAACCA	963	6	-	Arabidopsis thaliana
Medtr1g029940.1	MYB-like sequence	TAACCA	1036	6	-	Arabidopsis thaliana
Medtr1g029940.1	MYB-like sequence	TAACCA	1743	6	-	Arabidopsis thaliana
Medtr1g029940.1	CGTCA-motif	CGTCA	1995	5	+	Hordeum vulgare	cis-acting regulatory element involved in the MeJA-responsiveness
Medtr1g029940.1	as-1	TGACG	1995	5	-	Arabidopsis thaliana
Medtr1g029940.1	AAGAA-motif	GAAAGAA	239	7	+	Avena sativa
Medtr1g029940.1	AAGAA-motif	GAAAGAA	293	7	+	Avena sativa
Medtr1g029940.1	Unnamed__1	CGTGG	1498	5	+	Zea mays
Medtr1g029940.1	Unnamed__1	CGTGG	1505	5	+	Zea mays
Medtr1g029940.1	Unnamed__1	CGTGG	1601	5	+	Zea mays
Medtr1g029940.1	Box 4	ATTAAT	1097	6	-	Petroselinum crispum	part of a conserved DNA module involved in light responsiveness
Medtr1g029940.1	Box 4	ATTAAT	1386	6	-	Petroselinum crispum	part of a conserved DNA module involved in light responsiveness
Medtr1g029940.1	Box 4	ATTAAT	1658	6	-	Petroselinum crispum	part of a conserved DNA module involved in light responsiveness
Medtr1g029940.1	TGACG-motif	TGACG	1995	5	-	Hordeum vulgare	cis-acting regulatory element involved in the MeJA-responsiveness
Medtr1g029940.1	MYC	CATTTG	147	6	-	Arabidopsis thaliana
Medtr1g029940.1	MYC	CATTTG	251	6	+	Arabidopsis thaliana
Medtr1g029940.1	MYC	CAATTG	586	6	+	Arabidopsis thaliana
Medtr1g029940.1	MYC	CATTTG	632	6	+	Arabidopsis thaliana
Medtr1g029940.1	MYC	CATGTG	1318	6	+	Arabidopsis thaliana
Medtr1g029940.1	MYC	CAATTG	1638	6	-	Arabidopsis thaliana
Medtr1g029940.1	MYC	CATTTG	1815	6	-	Arabidopsis thaliana
Medtr1g029940.1	MYC	CATTTG	1915	6	-	Arabidopsis thaliana
Medtr1g029940.1	W box	TTGACC	649	6	-	Arabidopsis thaliana
Medtr1g029940.1	Unnamed__6	taTAAATATct	380	10	+	Zea mays
Medtr1g029940.1	chs-CMA1a	TTACTTAA	1191	8	-	Daucus carota	part of a light responsive element
Medtr1g029940.1	WUN-motif	TTATTACAT	1829	9	+	Nicotiana glutinosa
Medtr1g029940.1	AT~TATA-box	TATATA	380	6	+	Arabidopsis thaliana
Medtr1g029940.1	AT~TATA-box	TATATA	382	6	+	Arabidopsis thaliana
Medtr1g029940.1	AT~TATA-box	TATATA	1351	6	-	Arabidopsis thaliana
Medtr1g029940.1	STRE	AGGGG	126	5	+	Arabidopsis thaliana
Medtr1g029940.1	TC-rich repeats	GTTTTCTTAC	407	9	-	Nicotiana tabacum	cis-acting element involved in defense and stress responsiveness
Medtr1g029940.1	TC-rich repeats	ATTCTCTAAC	719	9	-	Nicotiana tabacum	cis-acting element involved in defense and stress responsiveness
Medtr1g029940.1	TC-rich repeats	GTTTTCTTAC	1826	9	+	Nicotiana tabacum	cis-acting element involved in defense and stress responsiveness
Medtr1g029940.1	ATC-motif	TGCTATCCA	1808	9	+	Pisum sativum	part of a conserved DNA module involved in light responsiveness
Medtr1g029940.1	CAAT-box	CAAAT	147	5	+	Pisum sativum	common cis-acting element in promoter and enhancer regions
Medtr1g029940.1	CAAT-box	CCAAT	154	5	+	Arabidopsis thaliana	common cis-acting element in promoter and enhancer regions
Medtr1g029940.1	CAAT-box	CAAT	155	4	+	Nicotiana glutinosa
Medtr1g029940.1	CAAT-box	CAAAT	160	5	+	Pisum sativum	common cis-acting element in promoter and enhancer regions
Medtr1g029940.1	CAAT-box	CAAT	202	4	+	Nicotiana glutinosa
Medtr1g029940.1	CAAT-box	CAAT	206	4	+	Nicotiana glutinosa
Medtr1g029940.1	CAAT-box	CAAT	233	4	-	Nicotiana glutinosa
Medtr1g029940.1	CAAT-box	CAAAT	252	5	-	Pisum sativum	common cis-acting element in promoter and enhancer regions
Medtr1g029940.1	CAAT-box	CAAT	260	4	+	Nicotiana glutinosa
Medtr1g029940.1	CAAT-box	CCAAT	287	5	-	Arabidopsis thaliana	common cis-acting element in promoter and enhancer regions
Medtr1g029940.1	CAAT-box	CAAAT	325	5	+	Pisum sativum	common cis-acting element in promoter and enhancer regions
Medtr1g029940.1	CAAT-box	CAAT	340	4	-	Nicotiana glutinosa
Medtr1g029940.1	CAAT-box	CAAT	506	4	-	Nicotiana glutinosa
Medtr1g029940.1	CAAT-box	CAAT	544	4	-	Nicotiana glutinosa
Medtr1g029940.1	CAAT-box	CAAAT	576	5	-	Pisum sativum	common cis-acting element in promoter and enhancer regions
Medtr1g029940.1	CAAT-box	CAAT	586	4	+	Nicotiana glutinosa
Medtr1g029940.1	CAAT-box	CAAT	588	4	-	Nicotiana glutinosa
Medtr1g029940.1	CAAT-box	CAAAT	596	5	+	Pisum sativum	common cis-acting element in promoter and enhancer regions
Medtr1g029940.1	CAAT-box	CAAAT	633	5	-	Pisum sativum	common cis-acting element in promoter and enhancer regions
Medtr1g029940.1	CAAT-box	CCAAT	646	5	-	Arabidopsis thaliana	common cis-acting element in promoter and enhancer regions
Medtr1g029940.1	CAAT-box	CAAT	652	4	+	Nicotiana glutinosa
Medtr1g029940.1	CAAT-box	CAAT	699	4	-	Nicotiana glutinosa
Medtr1g029940.1	CAAT-box	CAAAT	759	5	-	Pisum sativum	common cis-acting element in promoter and enhancer regions
Medtr1g029940.1	CAAT-box	CAAT	845	4	-	Nicotiana glutinosa
Medtr1g029940.1	CAAT-box	CAAAT	866	5	-	Pisum sativum	common cis-acting element in promoter and enhancer regions
Medtr1g029940.1	CAAT-box	CAAAT	887	5	+	Pisum sativum	common cis-acting element in promoter and enhancer regions
Medtr1g029940.1	CAAT-box	CAAT	905	4	-	Nicotiana glutinosa
Medtr1g029940.1	CAAT-box	CAAT	915	4	+	Nicotiana glutinosa
Medtr1g029940.1	CAAT-box	CAAT	942	4	-	Nicotiana glutinosa
Medtr1g029940.1	CAAT-box	CCAAT	961	5	-	Arabidopsis thaliana	common cis-acting element in promoter and enhancer regions
Medtr1g029940.1	CAAT-box	CAAT	979	4	-	Nicotiana glutinosa
Medtr1g029940.1	CAAT-box	CAAT	1075	4	-	Nicotiana glutinosa
Medtr1g029940.1	CAAT-box	CCAAT	1111	5	+	Arabidopsis thaliana	common cis-acting element in promoter and enhancer regions
Medtr1g029940.1	CAAT-box	CAAT	1112	4	+	Nicotiana glutinosa
Medtr1g029940.1	CAAT-box	CCAAT	1125	5	-	Arabidopsis thaliana	common cis-acting element in promoter and enhancer regions
Medtr1g029940.1	CAAT-box	CAAAT	1169	5	+	Pisum sativum	common cis-acting element in promoter and enhancer regions
Medtr1g029940.1	CAAT-box	CCAAT	1265	5	-	Arabidopsis thaliana	common cis-acting element in promoter and enhancer regions
Medtr1g029940.1	CAAT-box	CAAAT	1307	5	-	Pisum sativum	common cis-acting element in promoter and enhancer regions
Medtr1g029940.1	CAAT-box	CAAAT	1383	5	+	Pisum sativum	common cis-acting element in promoter and enhancer regions
Medtr1g029940.1	CAAT-box	CAAT	1448	4	-	Nicotiana glutinosa
Medtr1g029940.1	CAAT-box	CCAAT	1458	5	-	Arabidopsis thaliana	common cis-acting element in promoter and enhancer regions
Medtr1g029940.1	CAAT-box	CAAAT	1468	5	+	Pisum sativum	common cis-acting element in promoter and enhancer regions
Medtr1g029940.1	CAAT-box	CAAAT	1480	5	+	Pisum sativum	common cis-acting element in promoter and enhancer regions
Medtr1g029940.1	CAAT-box	CAAT	1633	4	-	Nicotiana glutinosa
Medtr1g029940.1	CAAT-box	CCAAT	1637	5	+	Arabidopsis thaliana	common cis-acting element in promoter and enhancer regions
Medtr1g029940.1	CAAT-box	CAAT	1638	4	+	Nicotiana glutinosa
Medtr1g029940.1	CAAT-box	CCAAT	1640	5	-	Arabidopsis thaliana	common cis-acting element in promoter and enhancer regions
Medtr1g029940.1	CAAT-box	CAAT	1673	4	-	Nicotiana glutinosa
Medtr1g029940.1	CAAT-box	CAAT	1697	4	+	Nicotiana glutinosa
Medtr1g029940.1	CAAT-box	CAAAT	1740	5	-	Pisum sativum	common cis-acting element in promoter and enhancer regions
Medtr1g029940.1	CAAT-box	CAAAT	1815	5	+	Pisum sativum	common cis-acting element in promoter and enhancer regions
Medtr1g029940.1	CAAT-box	CAAAT	1915	5	+	Pisum sativum	common cis-acting element in promoter and enhancer regions
Medtr1g029940.1	CAAT-box	CCAAT	1969	5	-	Arabidopsis thaliana	common cis-acting element in promoter and enhancer regions
Medtr1g029940.1	Myb	TAACTG	455	6	-	Arabidopsis thaliana
Medtr1g029940.1	Myb	CAACTG	983	6	+	Arabidopsis thaliana
Medtr1g029940.1	Myb	TAACTG	995	6	-	Arabidopsis thaliana
Medtr1g029940.1	Myb	TAACTG	1005	6	+	Arabidopsis thaliana
Medtr1g029940.1	Myb	TAACTG	1117	6	-	Arabidopsis thaliana
Medtr1g029940.1	GT1-motif	GGTTAA	1220	6	-	Arabidopsis thaliana	light responsive element
Medtr1g029940.1	MRE	AACCTAA	615	7	+	Petroselinum crispum	MYB binding site involved in light responsiveness
Medtr1g029940.1	MRE	AACCTAA	1021	7	-	Petroselinum crispum	MYB binding site involved in light responsiveness
Medtr1g029940.1	ARE	AAACCA	1379	6	+	Zea mays	cis-acting regulatory element essential for the anaerobic induction
Medtr1g029940.1	TATA-box	TATAA	70	5	-	Arabidopsis thaliana	core promoter element around -30 of transcription start
Medtr1g029940.1	TATA-box	TATA	71	4	+	Arabidopsis thaliana	core promoter element around -30 of transcription start
Medtr1g029940.1	TATA-box	TACAAAA	88	7	+	Oryza sativa	core promoter element around -30 of transcription start
Medtr1g029940.1	TATA-box	ATATAA	113	6	+	Brassica oleracea	core promoter element around -30 of transcription start
Medtr1g029940.1	TATA-box	TATA	114	4	+	Arabidopsis thaliana	core promoter element around -30 of transcription start
Medtr1g029940.1	TATA-box	TATA	140	4	+	Arabidopsis thaliana	core promoter element around -30 of transcription start
Medtr1g029940.1	TATA-box	ATATAA	335	6	+	Brassica oleracea	core promoter element around -30 of transcription start
Medtr1g029940.1	TATA-box	TATA	336	4	+	Arabidopsis thaliana	core promoter element around -30 of transcription start
Medtr1g029940.1	TATA-box	ATATAT	379	6	+	Brassica napus	core promoter element around -30 of transcription start
Medtr1g029940.1	TATA-box	TATATA	380	6	+	Arabidopsis thaliana	core promoter element around -30 of transcription start
Medtr1g029940.1	TATA-box	ATATAT	381	6	+	Brassica napus	core promoter element around -30 of transcription start
Medtr1g029940.1	TATA-box	TATATA	382	6	+	Arabidopsis thaliana	core promoter element around -30 of transcription start
Medtr1g029940.1	TATA-box	ATATAT	383	6	+	Brassica napus	core promoter element around -30 of transcription start
Medtr1g029940.1	TATA-box	TATA	384	4	+	Arabidopsis thaliana	core promoter element around -30 of transcription start
Medtr1g029940.1	TATA-box	TATAAA	470	6	-	Helianthus annuus	core promoter element around -30 of transcription start
Medtr1g029940.1	TATA-box	TATAA	471	5	-	Arabidopsis thaliana	core promoter element around -30 of transcription start
Medtr1g029940.1	TATA-box	TATA	472	4	+	Arabidopsis thaliana	core promoter element around -30 of transcription start
Medtr1g029940.1	TATA-box	TATA	484	4	+	Arabidopsis thaliana	core promoter element around -30 of transcription start
Medtr1g029940.1	TATA-box	TATAA	1002	5	-	Arabidopsis thaliana	core promoter element around -30 of transcription start
Medtr1g029940.1	TATA-box	TATA	1003	4	-	Arabidopsis thaliana	core promoter element around -30 of transcription start
Medtr1g029940.1	TATA-box	TATA	1016	4	-	Arabidopsis thaliana	core promoter element around -30 of transcription start
Medtr1g029940.1	TATA-box	TATA	1253	4	-	Arabidopsis thaliana	core promoter element around -30 of transcription start
Medtr1g029940.1	TATA-box	ATATAT	1350	6	-	Brassica napus	core promoter element around -30 of transcription start
Medtr1g029940.1	TATA-box	TATATA	1351	6	-	Arabidopsis thaliana	core promoter element around -30 of transcription start
Medtr1g029940.1	TATA-box	ATATAA	1352	6	+	Brassica oleracea	core promoter element around -30 of transcription start
Medtr1g029940.1	TATA-box	TATA	1353	4	-	Arabidopsis thaliana	core promoter element around -30 of transcription start
Medtr1g029940.1	TATA-box	ATTATA	1411	6	+	Brassica napus	core promoter element around -30 of transcription start
Medtr1g029940.1	TATA-box	TATAA	1412	5	-	Arabidopsis thaliana	core promoter element around -30 of transcription start
Medtr1g029940.1	TATA-box	TATA	1413	4	-	Arabidopsis thaliana	core promoter element around -30 of transcription start
Medtr1g029940.1	TATA-box	TATA	1484	4	-	Arabidopsis thaliana	core promoter element around -30 of transcription start
Medtr1g029940.1	TATA-box	TATA	1519	4	-	Arabidopsis thaliana	core promoter element around -30 of transcription start
Medtr1g029940.1	TATA-box	TATA	1619	4	-	Arabidopsis thaliana	core promoter element around -30 of transcription start
Medtr1g029940.1	TATA-box	TATA	1693	4	-	Arabidopsis thaliana	core promoter element around -30 of transcription start
Medtr1g029940.1	TATA-box	ATATAT	1707	6	-	Brassica napus	core promoter element around -30 of transcription start
Medtr1g029940.1	TATA-box	TATA	1708	4	-	Arabidopsis thaliana	core promoter element around -30 of transcription start
Medtr1g029940.1	TATA-box	TATA	1721	4	-	Arabidopsis thaliana	core promoter element around -30 of transcription start
Medtr1g029940.1	Unnamed__4	CTCC	18	4	-	Petroselinum hortense
Medtr1g029940.1	Unnamed__4	CTCC	522	4	-	Petroselinum hortense
Medtr1g029940.1	Unnamed__4	CTCC	580	4	-	Petroselinum hortense
Medtr1g029940.1	Unnamed__4	CTCC	796	4	+	Petroselinum hortense
Medtr1g029940.1	Unnamed__4	CTCC	922	4	+	Petroselinum hortense
Medtr1g029940.1	Unnamed__4	CTCC	1533	4	+	Petroselinum hortense
Medtr1g029940.1	LTR	CCGAAA	315	6	-	Hordeum vulgare	cis-acting element involved in low-temperature responsiveness
Medtr1g029940.1	MYB	TAACCA	963	6	-	Arabidopsis thaliana
Medtr1g029940.1	MYB	TAACCA	1036	6	-	Arabidopsis thaliana
Medtr1g029940.1	MYB	CAACCA	1314	6	+	Arabidopsis thaliana
Medtr1g029940.1	MYB	CAACCA	1341	6	+	Arabidopsis thaliana
Medtr1g029940.1	MYB	TAACCA	1743	6	-	Arabidopsis thaliana
Medtr1g029940.1	MYB	CAACAG	1849	6	-	Arabidopsis thaliana
Medtr1g029940.1	MBS	CAACTG	983	6	+	Arabidopsis thaliana	MYB binding site involved in drought-inducibility
Medtr1g029940.1	GA-motif	ATAGATAA	1614	8	-	Arabidopsis thaliana	part of a light responsive element
Medtr1g029940.1	GA-motif	ATAGATAA	1667	8	-	Arabidopsis thaliana	part of a light responsive element
Medtr1g029940.1	TCT-motif	TCTTAC	407	6	-	Arabidopsis thaliana	part of a light responsive element
Medtr1g029940.1	TGA-element	AACGAC	1552	6	-	Brassica oleracea	auxin-responsive element
Medtr1g029940.1	ATCT-motif	AATCTAATCC	1978	9	-	Pisum sativum	part of a conserved DNA module involved in light responsiveness
Medtr1g029940.1	Myb-binding site	CAACAG	1849	6	-	Nicotiana tabacum
Medtr1g029950.1		motif_sequence	265	4	+	organism	short_function
Medtr1g029950.1		motif_sequence	327	4	+	organism	short_function
Medtr1g029950.1		motif_sequence	562	4	+	organism	short_function
Medtr1g029950.1		motif_sequence	580	4	+	organism	short_function
Medtr1g029950.1		motif_sequence	1221	4	-	organism	short_function
Medtr1g029950.1		motif_sequence	1449	4	+	organism	short_function
Medtr1g029950.1		motif_sequence	1474	4	+	organism	short_function
Medtr1g029950.1		motif_sequence	1618	4	+	organism	short_function
Medtr1g029950.1		motif_sequence	1781	4	-	organism	short_function
Medtr1g029950.1	ERE	ATTTTAAA	1742	8	-	Nicotiana glutinos
Medtr1g029950.1	ERE	ATTTTAAA	1901	8	-	Nicotiana glutinos
Medtr1g029950.1	MYB-like sequence	TAACCA	1328	6	-	Arabidopsis thaliana
Medtr1g029950.1	CGTCA-motif	CGTCA	992	5	+	Hordeum vulgare	cis-acting regulatory element involved in the MeJA-responsiveness
Medtr1g029950.1	CGTCA-motif	CGTCA	1286	5	+	Hordeum vulgare	cis-acting regulatory element involved in the MeJA-responsiveness
Medtr1g029950.1	CGTCA-motif	CGTCA	1677	5	-	Hordeum vulgare	cis-acting regulatory element involved in the MeJA-responsiveness
Medtr1g029950.1	CGTCA-motif	CGTCA	1824	5	+	Hordeum vulgare	cis-acting regulatory element involved in the MeJA-responsiveness
Medtr1g029950.1	AT~ABRE	TACGTGTC	1013	8	+	Arabidopsis thaliana
Medtr1g029950.1	CAT-box	GCCACT	1307	6	+	Arabidopsis thaliana	cis-acting regulatory element related to meristem expression
Medtr1g029950.1	as-1	TGACG	992	5	-	Arabidopsis thaliana
Medtr1g029950.1	as-1	TGACG	1286	5	-	Arabidopsis thaliana
Medtr1g029950.1	as-1	TGACG	1677	5	+	Arabidopsis thaliana
Medtr1g029950.1	as-1	TGACG	1824	5	-	Arabidopsis thaliana
Medtr1g029950.1	DRE core	GCCGAC	503	6	-	Arabidopsis thaliana
Medtr1g029950.1	AAGAA-motif	gGTAAAGAAA	1132	9	+	Avena sativa
Medtr1g029950.1	TCA	TCATCTTCAT	755	9	+	Pisum sativum
Medtr1g029950.1	TCA	TCATCTTCAT	925	9	-	Pisum sativum
Medtr1g029950.1	Unnamed__1	CGTGG	989	5	-	Zea mays
Medtr1g029950.1	Unnamed__1	CGTGG	1821	5	-	Zea mays
Medtr1g029950.1	AE-box	AGAAACAA	1859	8	-	Arabidopsis thaliana	part of a module for light response
Medtr1g029950.1	Box 4	ATTAAT	997	6	+	Petroselinum crispum	part of a conserved DNA module involved in light responsiveness
Medtr1g029950.1	Box 4	ATTAAT	1907	6	-	Petroselinum crispum	part of a conserved DNA module involved in light responsiveness
Medtr1g029950.1	AAAC-motif	CAATCAAAACCT	968	11	+	Spinacia oleracea	light responsive element
Medtr1g029950.1	TCCC-motif	TCTCCCT	1475	7	+	Spinacia oleracea	part of a light responsive element
Medtr1g029950.1	TGACG-motif	TGACG	992	5	-	Hordeum vulgare	cis-acting regulatory element involved in the MeJA-responsiveness
Medtr1g029950.1	TGACG-motif	TGACG	1286	5	-	Hordeum vulgare	cis-acting regulatory element involved in the MeJA-responsiveness
Medtr1g029950.1	TGACG-motif	TGACG	1677	5	+	Hordeum vulgare	cis-acting regulatory element involved in the MeJA-responsiveness
Medtr1g029950.1	TGACG-motif	TGACG	1824	5	-	Hordeum vulgare	cis-acting regulatory element involved in the MeJA-responsiveness
Medtr1g029950.1	AuxRR-core	GGTCCAT	1681	7	+	Nicotiana tabacum	cis-acting regulatory element involved in auxin responsiveness
Medtr1g029950.1	WRE3	CCACCT	1195	6	-	Pisum sativum
Medtr1g029950.1	MYC	CATTTG	832	6	+	Arabidopsis thaliana
Medtr1g029950.1	MYC	CATTTG	952	6	+	Arabidopsis thaliana
Medtr1g029950.1	WUN-motif	CCATTTCAA	1105	9	+	Nicotiana glutinosa
Medtr1g029950.1	AT-rich sequence	TAAAATACT	594	9	+	Pisum sativum	element for maximal elicitor-mediated activation (2copies)
Medtr1g029950.1	ABRE3a	TACGTG	1013	6	+	Zea mays
Medtr1g029950.1	AT~TATA-box	TATATA	612	6	+	Arabidopsis thaliana
Medtr1g029950.1	AT~TATA-box	TATATA	648	6	+	Arabidopsis thaliana
Medtr1g029950.1	STRE	AGGGG	141	5	-	Arabidopsis thaliana
Medtr1g029950.1	STRE	AGGGG	163	5	-	Arabidopsis thaliana
Medtr1g029950.1	CAAT-box	TGCCAAC	219	7	+	Petunia hybrida	common cis-acting element in promoter and enhancer regions
Medtr1g029950.1	CAAT-box	CAAT	407	4	+	Nicotiana glutinosa
Medtr1g029950.1	CAAT-box	CAAAT	422	5	-	Pisum sativum	common cis-acting element in promoter and enhancer regions
Medtr1g029950.1	CAAT-box	CAAT	497	4	+	Nicotiana glutinosa
Medtr1g029950.1	CAAT-box	CAAAT	508	5	+	Pisum sativum	common cis-acting element in promoter and enhancer regions
Medtr1g029950.1	CAAT-box	CAAT	545	4	+	Nicotiana glutinosa
Medtr1g029950.1	CAAT-box	CAAAT	680	5	+	Pisum sativum	common cis-acting element in promoter and enhancer regions
Medtr1g029950.1	CAAT-box	CAAT	689	4	-	Nicotiana glutinosa
Medtr1g029950.1	CAAT-box	CAAAT	833	5	-	Pisum sativum	common cis-acting element in promoter and enhancer regions
Medtr1g029950.1	CAAT-box	CAAT	915	4	-	Nicotiana glutinosa
Medtr1g029950.1	CAAT-box	CAAAT	953	5	-	Pisum sativum	common cis-acting element in promoter and enhancer regions
Medtr1g029950.1	CAAT-box	CAAT	964	4	+	Nicotiana glutinosa
Medtr1g029950.1	CAAT-box	CAAT	968	4	+	Nicotiana glutinosa
Medtr1g029950.1	CAAT-box	CAAT	985	4	-	Nicotiana glutinosa
Medtr1g029950.1	CAAT-box	CAAT	995	4	+	Nicotiana glutinosa
Medtr1g029950.1	CAAT-box	CAAAT	1020	5	+	Pisum sativum	common cis-acting element in promoter and enhancer regions
Medtr1g029950.1	CAAT-box	CAAAT	1032	5	-	Pisum sativum	common cis-acting element in promoter and enhancer regions
Medtr1g029950.1	CAAT-box	CAAT	1037	4	-	Nicotiana glutinosa
Medtr1g029950.1	CAAT-box	CAAT	1041	4	-	Nicotiana glutinosa
Medtr1g029950.1	CAAT-box	CAAT	1065	4	-	Nicotiana glutinosa
Medtr1g029950.1	CAAT-box	CAAT	1070	4	+	Nicotiana glutinosa
Medtr1g029950.1	CAAT-box	CCAAT	1290	5	-	Arabidopsis thaliana	common cis-acting element in promoter and enhancer regions
Medtr1g029950.1	CAAT-box	CAAT	1461	4	+	Nicotiana glutinosa
Medtr1g029950.1	CAAT-box	CCAAT	1518	5	-	Arabidopsis thaliana	common cis-acting element in promoter and enhancer regions
Medtr1g029950.1	CAAT-box	CAAAT	1534	5	+	Pisum sativum	common cis-acting element in promoter and enhancer regions
Medtr1g029950.1	CAAT-box	CCAAT	1560	5	-	Arabidopsis thaliana	common cis-acting element in promoter and enhancer regions
Medtr1g029950.1	CAAT-box	CAAT	1686	4	-	Nicotiana glutinosa
Medtr1g029950.1	CAAT-box	CAAT	1705	4	-	Nicotiana glutinosa
Medtr1g029950.1	CAAT-box	CAAT	1729	4	+	Nicotiana glutinosa
Medtr1g029950.1	CAAT-box	CAAAT	1731	5	-	Pisum sativum	common cis-acting element in promoter and enhancer regions
Medtr1g029950.1	CAAT-box	CAAAT	1827	5	+	Pisum sativum	common cis-acting element in promoter and enhancer regions
Medtr1g029950.1	CAAT-box	CCCAATTT	1834	8	+	Arabidopsis thaliana	common cis-acting element in promoter and enhancer regions
Medtr1g029950.1	CAAT-box	CCAAT	1835	5	+	Arabidopsis thaliana	common cis-acting element in promoter and enhancer regions
Medtr1g029950.1	CAAT-box	CAAT	1836	4	+	Nicotiana glutinosa
Medtr1g029950.1	CAAT-box	CAAT	1858	4	-	Nicotiana glutinosa
Medtr1g029950.1	CAAT-box	CAAT	1951	4	+	Nicotiana glutinosa
Medtr1g029950.1	CAAT-box	CAAT	1978	4	-	Nicotiana glutinosa
Medtr1g029950.1	Myb	TAACTG	299	6	+	Arabidopsis thaliana
Medtr1g029950.1	G-box	CACGTT	520	6	+	Pisum sativum	cis-acting regulatory element involved in light responsiveness
Medtr1g029950.1	G-box	CACGTG	958	6	+	Pisum sativum	cis-acting regulatory element involved in light responsiveness
Medtr1g029950.1	GATA-motif	GATAGGA	528	7	+	Arabidopsis thaliana	part of a light responsive element
Medtr1g029950.1	G-box	CACGTG	958	6	+	Arabidopsis thaliana	cis-acting regulatory element involved in light responsiveness
Medtr1g029950.1	G-box	CACGTC	990	6	+	Zea mays	cis-acting regulatory element involved in light responsiveness
Medtr1g029950.1	G-box	TACGTG	1013	6	+	Arabidopsis thaliana	cis-acting regulatory element involved in light responsiveness
Medtr1g029950.1	G-box	CACGTC	1822	6	+	Zea mays	cis-acting regulatory element involved in light responsiveness
Medtr1g029950.1	GT1-motif	GGTTAAT	935	7	-	Avena sativa	light responsive element
Medtr1g029950.1	GT1-motif	GGTTAA	936	6	-	Arabidopsis thaliana	light responsive element
Medtr1g029950.1	GT1-motif	GGTTAA	1329	6	+	Arabidopsis thaliana	light responsive element
Medtr1g029950.1	ARE	AAACCA	34	6	-	Zea mays	cis-acting regulatory element essential for the anaerobic induction
Medtr1g029950.1	TATA-box	TATA	293	4	+	Arabidopsis thaliana	core promoter element around -30 of transcription start
Medtr1g029950.1	TATA-box	TATA	354	4	+	Arabidopsis thaliana	core promoter element around -30 of transcription start
Medtr1g029950.1	TATA-box	ATATAA	391	6	+	Brassica oleracea	core promoter element around -30 of transcription start
Medtr1g029950.1	TATA-box	TATA	392	4	+	Arabidopsis thaliana	core promoter element around -30 of transcription start
Medtr1g029950.1	TATA-box	TATA	586	4	+	Arabidopsis thaliana	core promoter element around -30 of transcription start
Medtr1g029950.1	TATA-box	ATTATA	610	6	+	Brassica napus	core promoter element around -30 of transcription start
Medtr1g029950.1	TATA-box	TATATAA	611	7	-	Arabidopsis thaliana	core promoter element around -30 of transcription start
Medtr1g029950.1	TATA-box	TATATA	612	6	+	Arabidopsis thaliana	core promoter element around -30 of transcription start
Medtr1g029950.1	TATA-box	TATA	614	4	+	Arabidopsis thaliana	core promoter element around -30 of transcription start
Medtr1g029950.1	TATA-box	ccTATAAAaa	629	10	-	Arabidopsis thaliana	core promoter element around -30 of transcription start
Medtr1g029950.1	TATA-box	TATAAAA	630	7	-	Pisum sativum	core promoter element around -30 of transcription start
Medtr1g029950.1	TATA-box	TATAAA	631	6	-	Helianthus annuus	core promoter element around -30 of transcription start
Medtr1g029950.1	TATA-box	TATAA	632	5	-	Arabidopsis thaliana	core promoter element around -30 of transcription start
Medtr1g029950.1	TATA-box	TATA	633	4	+	Arabidopsis thaliana	core promoter element around -30 of transcription start
Medtr1g029950.1	TATA-box	ATTATA	646	6	+	Brassica napus	core promoter element around -30 of transcription start
Medtr1g029950.1	TATA-box	TATATAA	647	7	-	Arabidopsis thaliana	core promoter element around -30 of transcription start
Medtr1g029950.1	TATA-box	TATATA	648	6	+	Arabidopsis thaliana	core promoter element around -30 of transcription start
Medtr1g029950.1	TATA-box	ATATAA	649	6	+	Brassica oleracea	core promoter element around -30 of transcription start
Medtr1g029950.1	TATA-box	TATA	650	4	+	Arabidopsis thaliana	core promoter element around -30 of transcription start
Medtr1g029950.1	TATA-box	ATTATA	683	6	+	Brassica napus	core promoter element around -30 of transcription start
Medtr1g029950.1	TATA-box	TATAA	684	5	-	Arabidopsis thaliana	core promoter element around -30 of transcription start
Medtr1g029950.1	TATA-box	TATA	685	4	+	Arabidopsis thaliana	core promoter element around -30 of transcription start
Medtr1g029950.1	TATA-box	ATATAA	717	6	+	Brassica oleracea	core promoter element around -30 of transcription start
Medtr1g029950.1	TATA-box	TATA	718	4	+	Arabidopsis thaliana	core promoter element around -30 of transcription start
Medtr1g029950.1	TATA-box	ATTATA	735	6	+	Brassica napus	core promoter element around -30 of transcription start
Medtr1g029950.1	TATA-box	TATAA	736	5	-	Arabidopsis thaliana	core promoter element around -30 of transcription start
Medtr1g029950.1	TATA-box	TATA	737	4	+	Arabidopsis thaliana	core promoter element around -30 of transcription start
Medtr1g029950.1	TATA-box	TATAA	886	5	-	Arabidopsis thaliana	core promoter element around -30 of transcription start
Medtr1g029950.1	TATA-box	TATA	887	4	+	Arabidopsis thaliana	core promoter element around -30 of transcription start
Medtr1g029950.1	TATA-box	TATA	921	4	+	Arabidopsis thaliana	core promoter element around -30 of transcription start
Medtr1g029950.1	TATA-box	TATAAATA	1095	8	-	Daucus carota	core promoter element around -30 of transcription start
Medtr1g029950.1	TATA-box	TATAAAT	1096	7	-	Brassica juncea	core promoter element around -30 of transcription start
Medtr1g029950.1	TATA-box	TATAAA	1097	6	-	Helianthus annuus	core promoter element around -30 of transcription start
Medtr1g029950.1	TATA-box	TATAA	1098	5	-	Arabidopsis thaliana	core promoter element around -30 of transcription start
Medtr1g029950.1	TATA-box	TATA	1099	4	-	Arabidopsis thaliana	core promoter element around -30 of transcription start
Medtr1g029950.1	TATA-box	ATTATA	1350	6	+	Brassica napus	core promoter element around -30 of transcription start
Medtr1g029950.1	TATA-box	TATAA	1351	5	-	Arabidopsis thaliana	core promoter element around -30 of transcription start
Medtr1g029950.1	TATA-box	TATA	1352	4	-	Arabidopsis thaliana	core promoter element around -30 of transcription start
Medtr1g029950.1	TATA-box	TATA	1580	4	-	Arabidopsis thaliana	core promoter element around -30 of transcription start
Medtr1g029950.1	TATA-box	TATACA	1688	6	-	Helianthus annuus	core promoter element around -30 of transcription start
Medtr1g029950.1	TATA-box	TATA	1690	4	-	Arabidopsis thaliana	core promoter element around -30 of transcription start
Medtr1g029950.1	TATA-box	TACAAAA	1762	7	-	Oryza sativa	core promoter element around -30 of transcription start
Medtr1g029950.1	TATA-box	taTATAAAtc	1767	9	+	Arabidopsis thaliana	core promoter element around -30 of transcription start
Medtr1g029950.1	TATA-box	ATTATA	1799	6	+	Brassica napus	core promoter element around -30 of transcription start
Medtr1g029950.1	TATA-box	TATAA	1800	5	-	Arabidopsis thaliana	core promoter element around -30 of transcription start
Medtr1g029950.1	TATA-box	TATA	1801	4	-	Arabidopsis thaliana	core promoter element around -30 of transcription start
Medtr1g029950.1	TATA-box	TACAAAA	1936	7	-	Oryza sativa	core promoter element around -30 of transcription start
Medtr1g029950.1	Unnamed__4	CTCC	144	4	+	Petroselinum hortense
Medtr1g029950.1	Unnamed__4	CTCC	204	4	-	Petroselinum hortense
Medtr1g029950.1	Unnamed__4	CTCC	267	4	+	Petroselinum hortense
Medtr1g029950.1	Unnamed__4	CTCC	903	4	-	Petroselinum hortense
Medtr1g029950.1	Unnamed__4	CTCC	1253	4	+	Petroselinum hortense
Medtr1g029950.1	Unnamed__4	CTCC	1297	4	-	Petroselinum hortense
Medtr1g029950.1	Unnamed__4	CTCC	1301	4	+	Petroselinum hortense
Medtr1g029950.1	Unnamed__4	CTCC	1431	4	-	Petroselinum hortense
Medtr1g029950.1	Unnamed__4	CTCC	1476	4	+	Petroselinum hortense
Medtr1g029950.1	Unnamed__4	CTCC	1521	4	-	Petroselinum hortense
Medtr1g029950.1	Unnamed__4	CTCC	1529	4	-	Petroselinum hortense
Medtr1g029950.1	Unnamed__4	CTCC	1563	4	-	Petroselinum hortense
Medtr1g029950.1	Unnamed__4	CTCC	1571	4	-	Petroselinum hortense
Medtr1g029950.1	Unnamed__4	CTCC	1620	4	+	Petroselinum hortense
Medtr1g029950.1	Unnamed__4	CTCC	1713	4	-	Petroselinum hortense
Medtr1g029950.1	Unnamed__4	CTCC	1790	4	-	Petroselinum hortense
Medtr1g029950.1	ABRE4	CACGTA	1013	6	-	Zea mays
Medtr1g029950.1	LTR	CCGAAA	640	6	-	Hordeum vulgare	cis-acting element involved in low-temperature responsiveness
Medtr1g029950.1	MYB	CAACCA	491	6	-	Arabidopsis thaliana
Medtr1g029950.1	MYB	TAACCA	1328	6	-	Arabidopsis thaliana
Medtr1g029950.1	MYB	CAACCA	1912	6	-	Arabidopsis thaliana
Medtr1g029950.1	Myc	TCTCTTA	1941	7	-	Arabidopsis thaliana
Medtr1g029950.1	TCA-element	CCATCTTTTT	624	9	+	Nicotiana tabacum	cis-acting element involved in salicylic acid responsiveness
Medtr1g029950.1	TCT-motif	TCTTAC	1940	6	-	Arabidopsis thaliana	part of a light responsive element
Medtr1g029950.1	TGA-element	AACGAC	1500	6	+	Brassica oleracea	auxin-responsive element
Medtr1g029950.1	ABRE	GCAACGTGTC	496	9	+	Hordeum vulgare	cis-acting element involved in the abscisic acid responsiveness
Medtr1g029950.1	ABRE	ACGTG	520	5	-	Arabidopsis thaliana	cis-acting element involved in the abscisic acid responsiveness
Medtr1g029950.1	ABRE	CACGTG	958	6	+	Arabidopsis thaliana	cis-acting element involved in the abscisic acid responsiveness
Medtr1g029950.1	ABRE	ACGTG	959	5	+	Arabidopsis thaliana	cis-acting element involved in the abscisic acid responsiveness
Medtr1g029950.1	ABRE	ACGTG	990	5	-	Arabidopsis thaliana	cis-acting element involved in the abscisic acid responsiveness
Medtr1g029950.1	ABRE	TACGTGTC	1013	8	+	Oryza sativa	cis-acting element involved in the abscisic acid responsiveness
Medtr1g029950.1	ABRE	ACGTG	1014	5	+	Arabidopsis thaliana	cis-acting element involved in the abscisic acid responsiveness
Medtr1g029950.1	ABRE	AACCCGG	1266	7	+	Arabidopsis thaliana	cis-acting element involved in the abscisic acid responsiveness
Medtr1g029950.1	ABRE	ACGTG	1822	5	-	Arabidopsis thaliana	cis-acting element involved in the abscisic acid responsiveness
Medtr1g029950.1	ATCT-motif	AATCTAATCC	802	9	+	Pisum sativum	part of a conserved DNA module involved in light responsiveness
Medtr1g038890.1		motif_sequence	419	4	-	organism	short_function
Medtr1g038890.1		motif_sequence	636	4	+	organism	short_function
Medtr1g038890.1		motif_sequence	686	4	-	organism	short_function
Medtr1g038890.1		motif_sequence	799	4	+	organism	short_function
Medtr1g038890.1		motif_sequence	1161	4	+	organism	short_function
Medtr1g038890.1		motif_sequence	1321	4	+	organism	short_function
Medtr1g038890.1		motif_sequence	1667	4	-	organism	short_function
Medtr1g038890.1		motif_sequence	1832	4	-	organism	short_function
Medtr1g038890.1	Unnamed__6	taTAAATATct	1888	10	+	Zea mays
Medtr1g038890.1	ERE	ATTTTAAA	1050	8	+	Nicotiana glutinos
Medtr1g038890.1	ERE	ATTTCATA	1449	8	+	Nicotiana glutinos
Medtr1g038890.1	ERE	ATTTTAAA	1632	8	-	Nicotiana glutinos
Medtr1g038890.1	MYB-like sequence	TAACCA	899	6	+	Arabidopsis thaliana
Medtr1g038890.1	WUN-motif	AAATTACT	1278	8	+	Nicotiana glutinosa
Medtr1g038890.1	CGTCA-motif	CGTCA	865	5	+	Hordeum vulgare	cis-acting regulatory element involved in the MeJA-responsiveness
Medtr1g038890.1	CGTCA-motif	CGTCA	1514	5	-	Hordeum vulgare	cis-acting regulatory element involved in the MeJA-responsiveness
Medtr1g038890.1	as-1	TGACG	865	5	-	Arabidopsis thaliana
Medtr1g038890.1	as-1	TGACG	1514	5	+	Arabidopsis thaliana
Medtr1g038890.1	AT~TATA-box	TATATA	200	6	+	Arabidopsis thaliana
Medtr1g038890.1	AT~TATA-box	TATATA	456	6	+	Arabidopsis thaliana
Medtr1g038890.1	AT~TATA-box	TATATA	458	6	+	Arabidopsis thaliana
Medtr1g038890.1	AT~TATA-box	TATATA	923	6	+	Arabidopsis thaliana
Medtr1g038890.1	AT~TATA-box	TATATA	948	6	+	Arabidopsis thaliana
Medtr1g038890.1	AT~TATA-box	TATATA	1066	6	-	Arabidopsis thaliana
Medtr1g038890.1	AT~TATA-box	TATATA	1680	6	-	Arabidopsis thaliana
Medtr1g038890.1	AT~TATA-box	TATATA	1814	6	-	Arabidopsis thaliana
Medtr1g038890.1	STRE	AGGGG	265	5	-	Arabidopsis thaliana
Medtr1g038890.1	STRE	AGGGG	306	5	-	Arabidopsis thaliana
Medtr1g038890.1	STRE	AGGGG	588	5	-	Arabidopsis thaliana
Medtr1g038890.1	STRE	AGGGG	1687	5	+	Arabidopsis thaliana
Medtr1g038890.1	TC-rich repeats	ATTCTCTAAC	893	10	+	Nicotiana tabacum	cis-acting element involved in defense and stress responsiveness
Medtr1g038890.1	TCA	TCATCTTCAT	1287	9	+	Pisum sativum
Medtr1g038890.1	P-box	CCTTTTG	1353	7	+	Oryza sativa	gibberellin-responsive element
Medtr1g038890.1	Unnamed__1	GAATTTAATTAA	346	11	-	Glycine max	60K protein binding site
Medtr1g038890.1	Box 4	ATTAAT	1456	6	-	Petroselinum crispum	part of a conserved DNA module involved in light responsiveness
Medtr1g038890.1	Box 4	ATTAAT	1724	6	-	Petroselinum crispum	part of a conserved DNA module involved in light responsiveness
Medtr1g038890.1	CAAT-box	CAAT	35	4	+	Nicotiana glutinosa
Medtr1g038890.1	CAAT-box	CAAT	56	4	+	Nicotiana glutinosa
Medtr1g038890.1	CAAT-box	CAAT	107	4	-	Nicotiana glutinosa
Medtr1g038890.1	CAAT-box	CAAT	111	4	+	Nicotiana glutinosa
Medtr1g038890.1	CAAT-box	CAAT	113	4	-	Nicotiana glutinosa
Medtr1g038890.1	CAAT-box	CAAT	123	4	-	Nicotiana glutinosa
Medtr1g038890.1	CAAT-box	CAAAT	152	5	+	Pisum sativum	common cis-acting element in promoter and enhancer regions
Medtr1g038890.1	CAAT-box	CAAT	190	4	+	Nicotiana glutinosa
Medtr1g038890.1	CAAT-box	CAAAT	196	5	+	Pisum sativum	common cis-acting element in promoter and enhancer regions
Medtr1g038890.1	CAAT-box	CAAT	209	4	+	Nicotiana glutinosa
Medtr1g038890.1	CAAT-box	CAAT	211	4	-	Nicotiana glutinosa
Medtr1g038890.1	CAAT-box	CAAAT	452	5	+	Pisum sativum	common cis-acting element in promoter and enhancer regions
Medtr1g038890.1	CAAT-box	CAAT	504	4	+	Nicotiana glutinosa
Medtr1g038890.1	CAAT-box	CCAAT	518	5	+	Arabidopsis thaliana	common cis-acting element in promoter and enhancer regions
Medtr1g038890.1	CAAT-box	CAAT	519	4	+	Nicotiana glutinosa
Medtr1g038890.1	CAAT-box	CAAT	562	4	-	Nicotiana glutinosa
Medtr1g038890.1	CAAT-box	CAAT	645	4	-	Nicotiana glutinosa
Medtr1g038890.1	CAAT-box	CAAT	695	4	+	Nicotiana glutinosa
Medtr1g038890.1	CAAT-box	CAAT	721	4	-	Nicotiana glutinosa
Medtr1g038890.1	CAAT-box	CAAT	751	4	+	Nicotiana glutinosa
Medtr1g038890.1	CAAT-box	CAAT	797	4	+	Nicotiana glutinosa
Medtr1g038890.1	CAAT-box	CAAAT	805	5	-	Pisum sativum	common cis-acting element in promoter and enhancer regions
Medtr1g038890.1	CAAT-box	CAAT	826	4	+	Nicotiana glutinosa
Medtr1g038890.1	CAAT-box	CAAT	848	4	+	Nicotiana glutinosa
Medtr1g038890.1	CAAT-box	CAAT	852	4	+	Nicotiana glutinosa
Medtr1g038890.1	CAAT-box	CAAT	868	4	+	Nicotiana glutinosa
Medtr1g038890.1	CAAT-box	TGCAAATCT	874	9	+	Brassica juncea	common cis-acting element in promoter and enhancer regions
Medtr1g038890.1	CAAT-box	CAAAT	876	5	+	Pisum sativum	common cis-acting element in promoter and enhancer regions
Medtr1g038890.1	CAAT-box	CCAAT	902	5	+	Arabidopsis thaliana	common cis-acting element in promoter and enhancer regions
Medtr1g038890.1	CAAT-box	CAAT	903	4	+	Nicotiana glutinosa
Medtr1g038890.1	CAAT-box	CAAAT	905	5	-	Pisum sativum	common cis-acting element in promoter and enhancer regions
Medtr1g038890.1	CAAT-box	CAAAT	928	5	-	Pisum sativum	common cis-acting element in promoter and enhancer regions
Medtr1g038890.1	CAAT-box	CAAAT	975	5	-	Pisum sativum	common cis-acting element in promoter and enhancer regions
Medtr1g038890.1	CAAT-box	CAAAT	1022	5	-	Pisum sativum	common cis-acting element in promoter and enhancer regions
Medtr1g038890.1	CAAT-box	CAAAT	1034	5	-	Pisum sativum	common cis-acting element in promoter and enhancer regions
Medtr1g038890.1	CAAT-box	CAAAT	1096	5	-	Pisum sativum	common cis-acting element in promoter and enhancer regions
Medtr1g038890.1	CAAT-box	CAAAT	1108	5	-	Pisum sativum	common cis-acting element in promoter and enhancer regions
Medtr1g038890.1	CAAT-box	CAAT	1207	4	+	Nicotiana glutinosa
Medtr1g038890.1	CAAT-box	CAAT	1362	4	+	Nicotiana glutinosa
Medtr1g038890.1	CAAT-box	CAAAT	1426	5	+	Pisum sativum	common cis-acting element in promoter and enhancer regions
Medtr1g038890.1	CAAT-box	CAAT	1442	4	+	Nicotiana glutinosa
Medtr1g038890.1	CAAT-box	CAAAT	1537	5	+	Pisum sativum	common cis-acting element in promoter and enhancer regions
Medtr1g038890.1	CAAT-box	CAAAT	1540	5	-	Pisum sativum	common cis-acting element in promoter and enhancer regions
Medtr1g038890.1	CAAT-box	CAAT	1568	4	+	Nicotiana glutinosa
Medtr1g038890.1	CAAT-box	TGCCAAC	1602	7	+	Petunia hybrida	common cis-acting element in promoter and enhancer regions
Medtr1g038890.1	CAAT-box	CAAT	1657	4	+	Nicotiana glutinosa
Medtr1g038890.1	CAAT-box	CAAT	1671	4	-	Nicotiana glutinosa
Medtr1g038890.1	CAAT-box	CAAT	1735	4	+	Nicotiana glutinosa
Medtr1g038890.1	CAAT-box	CAAT	1737	4	-	Nicotiana glutinosa
Medtr1g038890.1	CAAT-box	CAAAT	1922	5	+	Pisum sativum	common cis-acting element in promoter and enhancer regions
Medtr1g038890.1	CAAT-box	CAAAT	1932	5	+	Pisum sativum	common cis-acting element in promoter and enhancer regions
Medtr1g038890.1	CAAT-box	CAAT	1981	4	-	Nicotiana glutinosa
Medtr1g038890.1	CAAT-box	CAAAT	1989	5	+	Pisum sativum	common cis-acting element in promoter and enhancer regions
Medtr1g038890.1	TGACG-motif	TGACG	865	5	-	Hordeum vulgare	cis-acting regulatory element involved in the MeJA-responsiveness
Medtr1g038890.1	TGACG-motif	TGACG	1514	5	+	Hordeum vulgare	cis-acting regulatory element involved in the MeJA-responsiveness
Medtr1g038890.1	AT-rich element	ATAGAAATCAA	907	10	-	Glycine max	binding site of AT-rich DNA binding protein (ATBP-1)
Medtr1g038890.1	TATA	TATAAAAT	1460	8	-	Arabidopsis thaliana
Medtr1g038890.1	GATA-motif	GATAGGG	1662	7	+	Pisum sativum	part of a light responsive element
Medtr1g038890.1	Unnamed__2	CCCCGG	1166	6	+	Zea mays
Medtr1g038890.1	GTGGC-motif	CATCGTGTGGC	382	10	+	Arabidopsis thaliana	part of a light responsive element
Medtr1g038890.1	G-box	CACGTC	1515	6	-	Zea mays	cis-acting regulatory element involved in light responsiveness
Medtr1g038890.1	GT1-motif	GGTTAAT	344	7	+	Avena sativa	light responsive element
Medtr1g038890.1	TATA-box	ATTATA	37	6	+	Brassica napus	core promoter element around -30 of transcription start
Medtr1g038890.1	TATA-box	TATAA	38	5	-	Arabidopsis thaliana	core promoter element around -30 of transcription start
Medtr1g038890.1	TATA-box	TATA	39	4	+	Arabidopsis thaliana	core promoter element around -30 of transcription start
Medtr1g038890.1	TATA-box	TATA	103	4	+	Arabidopsis thaliana	core promoter element around -30 of transcription start
Medtr1g038890.1	TATA-box	ATATAT	199	6	+	Brassica napus	core promoter element around -30 of transcription start
Medtr1g038890.1	TATA-box	TATATA	200	6	+	Arabidopsis thaliana	core promoter element around -30 of transcription start
Medtr1g038890.1	TATA-box	ATATAA	201	6	+	Brassica oleracea	core promoter element around -30 of transcription start
Medtr1g038890.1	TATA-box	TATA	202	4	+	Arabidopsis thaliana	core promoter element around -30 of transcription start
Medtr1g038890.1	TATA-box	TATAAA	254	6	-	Helianthus annuus	core promoter element around -30 of transcription start
Medtr1g038890.1	TATA-box	TATAA	255	5	-	Arabidopsis thaliana	core promoter element around -30 of transcription start
Medtr1g038890.1	TATA-box	TATA	256	4	+	Arabidopsis thaliana	core promoter element around -30 of transcription start
Medtr1g038890.1	TATA-box	ATTATA	349	6	+	Brassica napus	core promoter element around -30 of transcription start
Medtr1g038890.1	TATA-box	TATAA	350	5	-	Arabidopsis thaliana	core promoter element around -30 of transcription start
Medtr1g038890.1	TATA-box	TATA	351	4	+	Arabidopsis thaliana	core promoter element around -30 of transcription start
Medtr1g038890.1	TATA-box	TAAAGATT	439	8	-	Arabidopsis thaliana	core promoter element around -30 of transcription start
Medtr1g038890.1	TATA-box	ATATAT	455	6	+	Brassica napus	core promoter element around -30 of transcription start
Medtr1g038890.1	TATA-box	TATATA	456	6	+	Arabidopsis thaliana	core promoter element around -30 of transcription start
Medtr1g038890.1	TATA-box	ATATAT	457	6	+	Brassica napus	core promoter element around -30 of transcription start
Medtr1g038890.1	TATA-box	TATATA	458	6	+	Arabidopsis thaliana	core promoter element around -30 of transcription start
Medtr1g038890.1	TATA-box	ATATAA	459	6	+	Brassica oleracea	core promoter element around -30 of transcription start
Medtr1g038890.1	TATA-box	TATA	460	4	+	Arabidopsis thaliana	core promoter element around -30 of transcription start
Medtr1g038890.1	TATA-box	TATAAAT	705	7	-	Brassica juncea	core promoter element around -30 of transcription start
Medtr1g038890.1	TATA-box	TATAAA	706	6	-	Helianthus annuus	core promoter element around -30 of transcription start
Medtr1g038890.1	TATA-box	TATAA	707	5	-	Arabidopsis thaliana	core promoter element around -30 of transcription start
Medtr1g038890.1	TATA-box	TATA	708	4	+	Arabidopsis thaliana	core promoter element around -30 of transcription start
Medtr1g038890.1	TATA-box	TATAA	882	5	-	Arabidopsis thaliana	core promoter element around -30 of transcription start
Medtr1g038890.1	TATA-box	TATA	883	4	+	Arabidopsis thaliana	core promoter element around -30 of transcription start
Medtr1g038890.1	TATA-box	taTATAAAtc	909	9	-	Arabidopsis thaliana	core promoter element around -30 of transcription start
Medtr1g038890.1	TATA-box	TATAAAA	912	7	-	Pisum sativum	core promoter element around -30 of transcription start
Medtr1g038890.1	TATA-box	TATAAA	913	6	-	Helianthus annuus	core promoter element around -30 of transcription start
Medtr1g038890.1	TATA-box	TATAA	914	5	-	Arabidopsis thaliana	core promoter element around -30 of transcription start
Medtr1g038890.1	TATA-box	TATA	915	4	+	Arabidopsis thaliana	core promoter element around -30 of transcription start
Medtr1g038890.1	TATA-box	ATTATA	921	6	+	Brassica napus	core promoter element around -30 of transcription start
Medtr1g038890.1	TATA-box	TATATAA	922	7	-	Arabidopsis thaliana	core promoter element around -30 of transcription start
Medtr1g038890.1	TATA-box	TATATA	923	6	+	Arabidopsis thaliana	core promoter element around -30 of transcription start
Medtr1g038890.1	TATA-box	ATATAT	924	6	+	Brassica napus	core promoter element around -30 of transcription start
Medtr1g038890.1	TATA-box	TATA	925	4	+	Arabidopsis thaliana	core promoter element around -30 of transcription start
Medtr1g038890.1	TATA-box	TATATAA	947	7	-	Arabidopsis thaliana	core promoter element around -30 of transcription start
Medtr1g038890.1	TATA-box	TATATA	948	6	+	Arabidopsis thaliana	core promoter element around -30 of transcription start
Medtr1g038890.1	TATA-box	TATA	950	4	+	Arabidopsis thaliana	core promoter element around -30 of transcription start
Medtr1g038890.1	TATA-box	TATA	1040	4	-	Arabidopsis thaliana	core promoter element around -30 of transcription start
Medtr1g038890.1	TATA-box	TATTTAAA	1052	8	-	Arabidopsis thaliana	core promoter element around -30 of transcription start
Medtr1g038890.1	TATA-box	ATATAT	1065	6	-	Brassica napus	core promoter element around -30 of transcription start
Medtr1g038890.1	TATA-box	TATATA	1066	6	-	Arabidopsis thaliana	core promoter element around -30 of transcription start
Medtr1g038890.1	TATA-box	ATATAT	1067	6	-	Brassica napus	core promoter element around -30 of transcription start
Medtr1g038890.1	TATA-box	TATA	1068	4	-	Arabidopsis thaliana	core promoter element around -30 of transcription start
Medtr1g038890.1	TATA-box	TATA	1088	4	-	Arabidopsis thaliana	core promoter element around -30 of transcription start
Medtr1g038890.1	TATA-box	TATAAAT	1134	7	-	Brassica juncea	core promoter element around -30 of transcription start
Medtr1g038890.1	TATA-box	TATAAA	1135	6	-	Helianthus annuus	core promoter element around -30 of transcription start
Medtr1g038890.1	TATA-box	TATAA	1136	5	-	Arabidopsis thaliana	core promoter element around -30 of transcription start
Medtr1g038890.1	TATA-box	TATA	1137	4	-	Arabidopsis thaliana	core promoter element around -30 of transcription start
Medtr1g038890.1	TATA-box	ATATAA	1147	6	+	Brassica oleracea	core promoter element around -30 of transcription start
Medtr1g038890.1	TATA-box	TATA	1148	4	-	Arabidopsis thaliana	core promoter element around -30 of transcription start
Medtr1g038890.1	TATA-box	TATAAAA	1461	7	-	Pisum sativum	core promoter element around -30 of transcription start
Medtr1g038890.1	TATA-box	TATAAA	1462	6	-	Helianthus annuus	core promoter element around -30 of transcription start
Medtr1g038890.1	TATA-box	TATAA	1463	5	-	Arabidopsis thaliana	core promoter element around -30 of transcription start
Medtr1g038890.1	TATA-box	TATA	1464	4	-	Arabidopsis thaliana	core promoter element around -30 of transcription start
Medtr1g038890.1	TATA-box	ATTATA	1678	6	+	Brassica napus	core promoter element around -30 of transcription start
Medtr1g038890.1	TATA-box	TATATAA	1679	7	-	Arabidopsis thaliana	core promoter element around -30 of transcription start
Medtr1g038890.1	TATA-box	TATATA	1680	6	-	Arabidopsis thaliana	core promoter element around -30 of transcription start
Medtr1g038890.1	TATA-box	TATA	1682	4	-	Arabidopsis thaliana	core promoter element around -30 of transcription start
Medtr1g038890.1	TATA-box	TATAA	1762	5	-	Arabidopsis thaliana	core promoter element around -30 of transcription start
Medtr1g038890.1	TATA-box	TATA	1763	4	-	Arabidopsis thaliana	core promoter element around -30 of transcription start
Medtr1g038890.1	TATA-box	TATA	1800	4	-	Arabidopsis thaliana	core promoter element around -30 of transcription start
Medtr1g038890.1	TATA-box	ATATAT	1813	6	-	Brassica napus	core promoter element around -30 of transcription start
Medtr1g038890.1	TATA-box	TATATA	1814	6	-	Arabidopsis thaliana	core promoter element around -30 of transcription start
Medtr1g038890.1	TATA-box	TATA	1816	4	-	Arabidopsis thaliana	core promoter element around -30 of transcription start
Medtr1g038890.1	TATA-box	TATACA	1886	6	-	Helianthus annuus	core promoter element around -30 of transcription start
Medtr1g038890.1	TATA-box	TATA	1888	4	-	Arabidopsis thaliana	core promoter element around -30 of transcription start
Medtr1g038890.1	TATA-box	ATTATA	1951	6	+	Brassica napus	core promoter element around -30 of transcription start
Medtr1g038890.1	TATA-box	TATAA	1952	5	-	Arabidopsis thaliana	core promoter element around -30 of transcription start
Medtr1g038890.1	TATA-box	TATA	1953	4	-	Arabidopsis thaliana	core promoter element around -30 of transcription start
Medtr1g038890.1	TATA-box	TATA	1972	4	-	Arabidopsis thaliana	core promoter element around -30 of transcription start
Medtr1g038890.1	Unnamed__4	CTCC	239	4	+	Petroselinum hortense
Medtr1g038890.1	Unnamed__4	CTCC	262	4	+	Petroselinum hortense
Medtr1g038890.1	Unnamed__4	CTCC	303	4	+	Petroselinum hortense
Medtr1g038890.1	Unnamed__4	CTCC	555	4	+	Petroselinum hortense
Medtr1g038890.1	Unnamed__4	CTCC	658	4	-	Petroselinum hortense
Medtr1g038890.1	Unnamed__4	CTCC	1178	4	-	Petroselinum hortense
Medtr1g038890.1	LTR	CCGAAA	569	6	+	Hordeum vulgare	cis-acting element involved in low-temperature responsiveness
Medtr1g038890.1	MYB	CAACCA	538	6	+	Arabidopsis thaliana
Medtr1g038890.1	MYB	TAACCA	899	6	+	Arabidopsis thaliana
Medtr1g038890.1	MYB	CAACCA	1027	6	-	Arabidopsis thaliana
Medtr1g038890.1	MYB	CAACCA	1101	6	-	Arabidopsis thaliana
Medtr1g038890.1	MYB	CAACCA	1870	6	+	Arabidopsis thaliana
Medtr1g038890.1	GC-motif	CCCCCG	1165	6	+	Zea mays	enhancer-like element involved in anoxic specific inducibility
Medtr1g038890.1	TGA-element	AACGAC	1503	6	+	Brassica oleracea	auxin-responsive element
Medtr1g038890.1	MYC	CAATTG	111	6	+	Arabidopsis thaliana
Medtr1g038890.1	MYC	CATTTG	152	6	-	Arabidopsis thaliana
Medtr1g038890.1	MYC	CAATTG	209	6	+	Arabidopsis thaliana
Medtr1g038890.1	MYC	CATTTG	804	6	+	Arabidopsis thaliana
Medtr1g038890.1	MYC	CAATTG	1735	6	-	Arabidopsis thaliana
Medtr1g038890.1	ABRE	ACGTG	1516	5	+	Arabidopsis thaliana	cis-acting element involved in the abscisic acid responsiveness
Medtr1g039220.1		motif_sequence	336	4	-	organism	short_function
Medtr1g039220.1		motif_sequence	532	4	-	organism	short_function
Medtr1g039220.1		motif_sequence	536	4	+	organism	short_function
Medtr1g039220.1		motif_sequence	538	4	-	organism	short_function
Medtr1g039220.1		motif_sequence	635	4	-	organism	short_function
Medtr1g039220.1		motif_sequence	639	4	+	organism	short_function
Medtr1g039220.1		motif_sequence	648	4	+	organism	short_function
Medtr1g039220.1		motif_sequence	654	4	+	organism	short_function
Medtr1g039220.1		motif_sequence	669	4	+	organism	short_function
Medtr1g039220.1		motif_sequence	678	4	+	organism	short_function
Medtr1g039220.1		motif_sequence	711	4	+	organism	short_function
Medtr1g039220.1		motif_sequence	880	4	+	organism	short_function
Medtr1g039220.1		motif_sequence	1083	4	-	organism	short_function
Medtr1g039220.1		motif_sequence	1122	4	-	organism	short_function
Medtr1g039220.1		motif_sequence	1158	4	-	organism	short_function
Medtr1g039220.1		motif_sequence	1167	4	-	organism	short_function
Medtr1g039220.1		motif_sequence	1182	4	-	organism	short_function
Medtr1g039220.1		motif_sequence	1188	4	-	organism	short_function
Medtr1g039220.1		motif_sequence	1197	4	-	organism	short_function
Medtr1g039220.1		motif_sequence	1201	4	+	organism	short_function
Medtr1g039220.1		motif_sequence	1305	4	+	organism	short_function
Medtr1g039220.1		motif_sequence	1671	4	-	organism	short_function
Medtr1g039220.1	ACE	CTAACGTATT	1392	9	+	Petroselinum crispum	cis-acting element involved in light responsiveness
Medtr1g039220.1	ERE	ATTTTAAA	755	8	+	Nicotiana glutinos
Medtr1g039220.1	ERE	ATTTTAAA	1246	8	+	Nicotiana glutinos
Medtr1g039220.1	CGTCA-motif	CGTCA	233	5	-	Hordeum vulgare	cis-acting regulatory element involved in the MeJA-responsiveness
Medtr1g039220.1	as-1	TGACG	233	5	+	Arabidopsis thaliana
Medtr1g039220.1	TCA	TCATCTTCAT	633	9	-	Pisum sativum
Medtr1g039220.1	TCA	TCATCTTCAT	646	10	+	Pisum sativum
Medtr1g039220.1	TCA	TCATCTTCAT	652	9	+	Pisum sativum
Medtr1g039220.1	TCA	TCATCTTCAT	676	9	+	Pisum sativum
Medtr1g039220.1	TCA	TCATCTTCAT	1156	10	-	Pisum sativum
Medtr1g039220.1	TCA	TCATCTTCAT	1180	9	-	Pisum sativum
Medtr1g039220.1	TCA	TCATCTTCAT	1186	10	-	Pisum sativum
Medtr1g039220.1	TCA	TCATCTTCAT	1199	9	+	Pisum sativum
Medtr1g039220.1	Box 4	ATTAAT	401	6	+	Petroselinum crispum	part of a conserved DNA module involved in light responsiveness
Medtr1g039220.1	Box 4	ATTAAT	728	6	+	Petroselinum crispum	part of a conserved DNA module involved in light responsiveness
Medtr1g039220.1	Box 4	ATTAAT	1105	6	-	Petroselinum crispum	part of a conserved DNA module involved in light responsiveness
Medtr1g039220.1	circadian	CAAAGATATC	1125	9	-	Lycopersicon esculentum	cis-acting regulatory element involved in circadian control
Medtr1g039220.1	AAAC-motif	CAATCAAAACCT	768	11	+	Spinacia oleracea	light responsive element
Medtr1g039220.1	TGACG-motif	TGACG	233	5	+	Hordeum vulgare	cis-acting regulatory element involved in the MeJA-responsiveness
Medtr1g039220.1	AP-1	TGAGTTAG	933	8	+	Arabidopsis thaliana
Medtr1g039220.1	MYC	CAATTG	116	6	+	Arabidopsis thaliana
Medtr1g039220.1	MYC	CATGTG	533	6	-	Arabidopsis thaliana
Medtr1g039220.1	MYC	CATTTG	788	6	-	Arabidopsis thaliana
Medtr1g039220.1	MYC	CATGTG	1360	6	+	Arabidopsis thaliana
Medtr1g039220.1	MYC	CATGTG	1674	6	+	Arabidopsis thaliana
Medtr1g039220.1	Unnamed__6	taTAAATATct	1909	10	+	Zea mays
Medtr1g039220.1	WUN-motif	AAATTTCTT	350	9	-	Nicotiana glutinosa
Medtr1g039220.1	AT~TATA-box	TATATAAA	1007	8	-	Arabidopsis thaliana
Medtr1g039220.1	AT~TATA-box	TATATA	1009	6	-	Arabidopsis thaliana
Medtr1g039220.1	STRE	AGGGG	1058	5	+	Arabidopsis thaliana
Medtr1g039220.1	STRE	AGGGG	1647	5	+	Arabidopsis thaliana
Medtr1g039220.1	STRE	AGGGG	1732	5	+	Arabidopsis thaliana
Medtr1g039220.1	TC-rich repeats	ATTCTCTAAC	936	9	-	Nicotiana tabacum	cis-acting element involved in defense and stress responsiveness
Medtr1g039220.1	CAAT-box	CAAT	116	4	+	Nicotiana glutinosa
Medtr1g039220.1	CAAT-box	CAAT	118	4	-	Nicotiana glutinosa
Medtr1g039220.1	CAAT-box	CAAAT	154	5	+	Pisum sativum	common cis-acting element in promoter and enhancer regions
Medtr1g039220.1	CAAT-box	CAAT	209	4	+	Nicotiana glutinosa
Medtr1g039220.1	CAAT-box	CCAAT	222	5	-	Arabidopsis thaliana	common cis-acting element in promoter and enhancer regions
Medtr1g039220.1	CAAT-box	CAAT	250	4	-	Nicotiana glutinosa
Medtr1g039220.1	CAAT-box	CAAT	281	4	-	Nicotiana glutinosa
Medtr1g039220.1	CAAT-box	CAAT	287	4	+	Nicotiana glutinosa
Medtr1g039220.1	CAAT-box	CAAAT	355	5	-	Pisum sativum	common cis-acting element in promoter and enhancer regions
Medtr1g039220.1	CAAT-box	CAAT	373	4	-	Nicotiana glutinosa
Medtr1g039220.1	CAAT-box	CAAT	411	4	-	Nicotiana glutinosa
Medtr1g039220.1	CAAT-box	CAAT	436	4	+	Nicotiana glutinosa
Medtr1g039220.1	CAAT-box	CAAAT	468	5	-	Pisum sativum	common cis-acting element in promoter and enhancer regions
Medtr1g039220.1	CAAT-box	CAAAT	716	5	+	Pisum sativum	common cis-acting element in promoter and enhancer regions
Medtr1g039220.1	CAAT-box	CAAAT	747	5	+	Pisum sativum	common cis-acting element in promoter and enhancer regions
Medtr1g039220.1	CAAT-box	CAAAT	788	5	+	Pisum sativum	common cis-acting element in promoter and enhancer regions
Medtr1g039220.1	CAAT-box	CAAT	856	4	-	Nicotiana glutinosa
Medtr1g039220.1	CAAT-box	CAAT	869	4	+	Nicotiana glutinosa
Medtr1g039220.1	CAAT-box	CAAT	876	4	-	Nicotiana glutinosa
Medtr1g039220.1	CAAT-box	CAAT	897	4	+	Nicotiana glutinosa
Medtr1g039220.1	CAAT-box	CAAT	931	4	-	Nicotiana glutinosa
Medtr1g039220.1	CAAT-box	CAAT	1004	4	+	Nicotiana glutinosa
Medtr1g039220.1	CAAT-box	CAAAT	1087	5	-	Pisum sativum	common cis-acting element in promoter and enhancer regions
Medtr1g039220.1	CAAT-box	CAAAT	1118	5	-	Pisum sativum	common cis-acting element in promoter and enhancer regions
Medtr1g039220.1	CAAT-box	CAAAT	1130	5	-	Pisum sativum	common cis-acting element in promoter and enhancer regions
Medtr1g039220.1	CAAT-box	CAAT	1154	4	+	Nicotiana glutinosa
Medtr1g039220.1	CAAT-box	CAAAT	1220	5	-	Pisum sativum	common cis-acting element in promoter and enhancer regions
Medtr1g039220.1	CAAT-box	CAAAT	1369	5	+	Pisum sativum	common cis-acting element in promoter and enhancer regions
Medtr1g039220.1	CAAT-box	CAAT	1456	4	-	Nicotiana glutinosa
Medtr1g039220.1	CAAT-box	CAAT	1479	4	-	Nicotiana glutinosa
Medtr1g039220.1	CAAT-box	CAAT	1508	4	+	Nicotiana glutinosa
Medtr1g039220.1	CAAT-box	CCAAT	1527	5	-	Arabidopsis thaliana	common cis-acting element in promoter and enhancer regions
Medtr1g039220.1	CAAT-box	CAAT	1629	4	-	Nicotiana glutinosa
Medtr1g039220.1	CAAT-box	CAAT	1701	4	+	Nicotiana glutinosa
Medtr1g039220.1	CAAT-box	CAAAT	1722	5	-	Pisum sativum	common cis-acting element in promoter and enhancer regions
Medtr1g039220.1	CAAT-box	CAAT	1968	4	+	Nicotiana glutinosa
Medtr1g039220.1	CAAT-box	CAAT	1981	4	-	Nicotiana glutinosa
Medtr1g039220.1	GCN4_motif	TGAGTCA	449	7	+	Oryza sativa	cis-regulatory element involved in endosperm expression
Medtr1g039220.1	Myb	TAACTG	320	6	+	Arabidopsis thaliana
Medtr1g039220.1	GATA-motif	AAGATAAGATT	749	10	-	Arabidopsis thaliana	part of a light responsive element
Medtr1g039220.1	GATA-motif	AAGATAAGATT	848	10	+	Arabidopsis thaliana	part of a light responsive element
Medtr1g039220.1	G-box	CACGAC	392	6	-	Zea mays	cis-acting regulatory element involved in light responsiveness
Medtr1g039220.1	O2-site	GATGA(C/T)(A/G)TG(A/G)	171	8	-	Zea mays	cis-acting regulatory element involved in zein metabolism regulation
Medtr1g039220.1	GT1-motif	GGTTAA	1773	6	+	Arabidopsis thaliana	light responsive element
Medtr1g039220.1	MRE	AACCTAA	508	7	-	Petroselinum crispum	MYB binding site involved in light responsiveness
Medtr1g039220.1	ARE	AAACCA	1823	6	+	Zea mays	cis-acting regulatory element essential for the anaerobic induction
Medtr1g039220.1	TATA-box	TATAA	122	5	-	Arabidopsis thaliana	core promoter element around -30 of transcription start
Medtr1g039220.1	TATA-box	TATA	123	4	+	Arabidopsis thaliana	core promoter element around -30 of transcription start
Medtr1g039220.1	TATA-box	ATATAA	317	6	+	Brassica oleracea	core promoter element around -30 of transcription start
Medtr1g039220.1	TATA-box	TATA	318	4	+	Arabidopsis thaliana	core promoter element around -30 of transcription start
Medtr1g039220.1	TATA-box	ATATAA	424	6	+	Brassica oleracea	core promoter element around -30 of transcription start
Medtr1g039220.1	TATA-box	TATA	425	4	+	Arabidopsis thaliana	core promoter element around -30 of transcription start
Medtr1g039220.1	TATA-box	ATATAT	593	6	+	Brassica napus	core promoter element around -30 of transcription start
Medtr1g039220.1	TATA-box	TATA	594	4	+	Arabidopsis thaliana	core promoter element around -30 of transcription start
Medtr1g039220.1	TATA-box	TATTTAAA	684	8	-	Arabidopsis thaliana	core promoter element around -30 of transcription start
Medtr1g039220.1	TATA-box	TATAA	735	5	-	Arabidopsis thaliana	core promoter element around -30 of transcription start
Medtr1g039220.1	TATA-box	TATA	736	4	+	Arabidopsis thaliana	core promoter element around -30 of transcription start
Medtr1g039220.1	TATA-box	taTATAAAtc	1005	9	-	Arabidopsis thaliana	core promoter element around -30 of transcription start
Medtr1g039220.1	TATA-box	TATAAAT	1006	7	-	Brassica juncea	core promoter element around -30 of transcription start
Medtr1g039220.1	TATA-box	TATAAA	1007	6	-	Helianthus annuus	core promoter element around -30 of transcription start
Medtr1g039220.1	TATA-box	TATATAA	1008	7	-	Arabidopsis thaliana	core promoter element around -30 of transcription start
Medtr1g039220.1	TATA-box	TATATA	1009	6	-	Arabidopsis thaliana	core promoter element around -30 of transcription start
Medtr1g039220.1	TATA-box	ATATAA	1010	6	+	Brassica oleracea	core promoter element around -30 of transcription start
Medtr1g039220.1	TATA-box	TATA	1011	4	-	Arabidopsis thaliana	core promoter element around -30 of transcription start
Medtr1g039220.1	TATA-box	TATA	1055	4	-	Arabidopsis thaliana	core promoter element around -30 of transcription start
Medtr1g039220.1	TATA-box	ATATAA	1098	6	+	Brassica oleracea	core promoter element around -30 of transcription start
Medtr1g039220.1	TATA-box	TATA	1099	4	-	Arabidopsis thaliana	core promoter element around -30 of transcription start
Medtr1g039220.1	TATA-box	ATATAT	1126	6	-	Brassica napus	core promoter element around -30 of transcription start
Medtr1g039220.1	TATA-box	TATA	1127	4	-	Arabidopsis thaliana	core promoter element around -30 of transcription start
Medtr1g039220.1	TATA-box	TATACA	1300	6	-	Helianthus annuus	core promoter element around -30 of transcription start
Medtr1g039220.1	TATA-box	TATA	1302	4	-	Arabidopsis thaliana	core promoter element around -30 of transcription start
Medtr1g039220.1	TATA-box	TATAAAA	1311	7	-	Pisum sativum	core promoter element around -30 of transcription start
Medtr1g039220.1	TATA-box	TATAAA	1312	6	-	Helianthus annuus	core promoter element around -30 of transcription start
Medtr1g039220.1	TATA-box	TATAA	1313	5	-	Arabidopsis thaliana	core promoter element around -30 of transcription start
Medtr1g039220.1	TATA-box	TATA	1314	4	-	Arabidopsis thaliana	core promoter element around -30 of transcription start
Medtr1g039220.1	TATA-box	ATATAT	1381	6	-	Brassica napus	core promoter element around -30 of transcription start
Medtr1g039220.1	TATA-box	TATA	1382	4	-	Arabidopsis thaliana	core promoter element around -30 of transcription start
Medtr1g039220.1	TATA-box	TATA	1408	4	-	Arabidopsis thaliana	core promoter element around -30 of transcription start
Medtr1g039220.1	TATA-box	ATTATA	1450	6	+	Brassica napus	core promoter element around -30 of transcription start
Medtr1g039220.1	TATA-box	TATAA	1451	5	-	Arabidopsis thaliana	core promoter element around -30 of transcription start
Medtr1g039220.1	TATA-box	TATA	1452	4	-	Arabidopsis thaliana	core promoter element around -30 of transcription start
Medtr1g039220.1	TATA-box	TATACA	1511	6	-	Helianthus annuus	core promoter element around -30 of transcription start
Medtr1g039220.1	TATA-box	TATA	1513	4	-	Arabidopsis thaliana	core promoter element around -30 of transcription start
Medtr1g039220.1	TATA-box	ATTATA	1907	6	+	Brassica napus	core promoter element around -30 of transcription start
Medtr1g039220.1	TATA-box	TATAA	1908	5	-	Arabidopsis thaliana	core promoter element around -30 of transcription start
Medtr1g039220.1	TATA-box	TATA	1909	4	-	Arabidopsis thaliana	core promoter element around -30 of transcription start
Medtr1g039220.1	TATA-box	ATTATA	1932	6	+	Brassica napus	core promoter element around -30 of transcription start
Medtr1g039220.1	TATA-box	TATAA	1933	5	-	Arabidopsis thaliana	core promoter element around -30 of transcription start
Medtr1g039220.1	TATA-box	TATA	1934	4	-	Arabidopsis thaliana	core promoter element around -30 of transcription start
Medtr1g039220.1	TATA-box	ATTATA	1970	6	+	Brassica napus	core promoter element around -30 of transcription start
Medtr1g039220.1	TATA-box	TATAA	1971	5	-	Arabidopsis thaliana	core promoter element around -30 of transcription start
Medtr1g039220.1	TATA-box	TATA	1972	4	-	Arabidopsis thaliana	core promoter element around -30 of transcription start
Medtr1g039220.1	Unnamed__4	CTCC	298	4	-	Petroselinum hortense
Medtr1g039220.1	Unnamed__4	CTCC	713	4	+	Petroselinum hortense
Medtr1g039220.1	Unnamed__4	CTCC	1122	4	-	Petroselinum hortense
Medtr1g039220.1	Unnamed__4	CTCC	1167	4	-	Petroselinum hortense
Medtr1g039220.1	Unnamed__4	CTCC	1800	4	+	Petroselinum hortense
Medtr1g039220.1	MYB	CAACCA	140	6	+	Arabidopsis thaliana
Medtr1g039220.1	MYB	CAACCA	1529	6	-	Arabidopsis thaliana
Medtr1g039220.1	Myc	TCTCTTA	522	7	+	Arabidopsis thaliana
Medtr1g039220.1	Myc	TCTCTTA	1316	7	-	Arabidopsis thaliana
Medtr1g039220.1	Myc	TCTCTTA	1565	7	-	Arabidopsis thaliana
Medtr1g039220.1	TCA-element	CCATCTTTTT	540	9	+	Nicotiana tabacum	cis-acting element involved in salicylic acid responsiveness
Medtr1g039220.1	TGA-element	AACGAC	204	6	+	Brassica oleracea	auxin-responsive element
Medtr1g039220.1	TGA-element	AACGAC	272	6	+	Brassica oleracea	auxin-responsive element
Medtr1g039220.1	TGA-element	AACGAC	483	6	-	Brassica oleracea	auxin-responsive element
Medtr1g039240.1		motif_sequence	99	4	+	organism	short_function
Medtr1g039240.1		motif_sequence	345	4	-	organism	short_function
Medtr1g039240.1		motif_sequence	413	4	+	organism	short_function
Medtr1g039240.1		motif_sequence	763	4	-	organism	short_function
Medtr1g039240.1		motif_sequence	768	4	-	organism	short_function
Medtr1g039240.1		motif_sequence	1001	4	-	organism	short_function
Medtr1g039240.1		motif_sequence	1232	4	+	organism	short_function
Medtr1g039240.1		motif_sequence	1293	4	-	organism	short_function
Medtr1g039240.1		motif_sequence	1428	4	-	organism	short_function
Medtr1g039240.1		motif_sequence	1542	4	+	organism	short_function
Medtr1g039240.1		motif_sequence	1587	4	-	organism	short_function
Medtr1g039240.1		motif_sequence	1664	4	+	organism	short_function
Medtr1g039240.1		motif_sequence	1781	4	-	organism	short_function
Medtr1g039240.1	ERE	ATTTTAAA	1345	8	-	Nicotiana glutinos
Medtr1g039240.1	CCGTCC-box	CCGTCC	1505	6	-	Petroselinum hortense
Medtr1g039240.1	A-box	CCGTCC	1505	6	-	Petroselinum crispum	cis-acting regulatory element
Medtr1g039240.1	DRE core	GCCGAC	118	6	+	Arabidopsis thaliana
Medtr1g039240.1	AAGAA-motif	GAAAGAA	5	7	-	Avena sativa
Medtr1g039240.1	AAGAA-motif	GAAAGAA	794	7	-	Avena sativa
Medtr1g039240.1	MBSI	aaaAaaC(G/C)GTTA	946	11	+	Petunia hybrida	MYB binding site involved in flavonoid biosynthetic genes regulation
Medtr1g039240.1	P-box	CCTTTTG	402	7	+	Oryza sativa	gibberellin-responsive element
Medtr1g039240.1	AE-box	AGAAACAA	484	8	+	Arabidopsis thaliana	part of a module for light response
Medtr1g039240.1	AE-box	AGAAACAA	1691	8	-	Arabidopsis thaliana	part of a module for light response
Medtr1g039240.1	AE-box	AGAAACAA	1750	8	+	Arabidopsis thaliana	part of a module for light response
Medtr1g039240.1	Box 4	ATTAAT	892	6	+	Petroselinum crispum	part of a conserved DNA module involved in light responsiveness
Medtr1g039240.1	AuxRR-core	GGTCCAT	840	7	-	Nicotiana tabacum	cis-acting regulatory element involved in auxin responsiveness
Medtr1g039240.1	TATA	TATAAAAT	1844	8	-	Arabidopsis thaliana
Medtr1g039240.1	MYC	CAATTG	149	6	+	Arabidopsis thaliana
Medtr1g039240.1	W box	TTGACC	1741	6	+	Arabidopsis thaliana
Medtr1g039240.1	chs-CMA1a	TTACTTAA	1560	8	-	Daucus carota	part of a light responsive element
Medtr1g039240.1	WUN-motif	AAATTTCTT	186	9	-	Nicotiana glutinosa
Medtr1g039240.1	AT~TATA-box	TATATA	1706	6	-	Arabidopsis thaliana
Medtr1g039240.1	STRE	AGGGG	552	5	+	Arabidopsis thaliana
Medtr1g039240.1	CAAT-box	CCAAT	80	5	+	Arabidopsis thaliana	common cis-acting element in promoter and enhancer regions
Medtr1g039240.1	CAAT-box	CAAT	81	4	+	Nicotiana glutinosa
Medtr1g039240.1	CAAT-box	CAAT	149	4	+	Nicotiana glutinosa
Medtr1g039240.1	CAAT-box	CAAT	151	4	-	Nicotiana glutinosa
Medtr1g039240.1	CAAT-box	CAAT	209	4	-	Nicotiana glutinosa
Medtr1g039240.1	CAAT-box	CCAAT	273	5	+	Arabidopsis thaliana	common cis-acting element in promoter and enhancer regions
Medtr1g039240.1	CAAT-box	CAAT	274	4	+	Nicotiana glutinosa
Medtr1g039240.1	CAAT-box	CAAT	387	4	+	Nicotiana glutinosa
Medtr1g039240.1	CAAT-box	CAAAT	426	5	-	Pisum sativum	common cis-acting element in promoter and enhancer regions
Medtr1g039240.1	CAAT-box	CAAT	432	4	-	Nicotiana glutinosa
Medtr1g039240.1	CAAT-box	CAAT	529	4	+	Nicotiana glutinosa
Medtr1g039240.1	CAAT-box	CAAT	660	4	+	Nicotiana glutinosa
Medtr1g039240.1	CAAT-box	CAAT	683	4	-	Nicotiana glutinosa
Medtr1g039240.1	CAAT-box	CAAT	734	4	+	Nicotiana glutinosa
Medtr1g039240.1	CAAT-box	CAAAT	749	5	+	Pisum sativum	common cis-acting element in promoter and enhancer regions
Medtr1g039240.1	CAAT-box	CAAT	772	4	-	Nicotiana glutinosa
Medtr1g039240.1	CAAT-box	CAAT	777	4	+	Nicotiana glutinosa
Medtr1g039240.1	CAAT-box	CAAT	809	4	-	Nicotiana glutinosa
Medtr1g039240.1	CAAT-box	CCAAT	826	5	-	Arabidopsis thaliana	common cis-acting element in promoter and enhancer regions
Medtr1g039240.1	CAAT-box	CAAAT	889	5	+	Pisum sativum	common cis-acting element in promoter and enhancer regions
Medtr1g039240.1	CAAT-box	CAAT	907	4	-	Nicotiana glutinosa
Medtr1g039240.1	CAAT-box	CAAAT	965	5	+	Pisum sativum	common cis-acting element in promoter and enhancer regions
Medtr1g039240.1	CAAT-box	CAAT	968	4	-	Nicotiana glutinosa
Medtr1g039240.1	CAAT-box	CCAAT	974	5	-	Arabidopsis thaliana	common cis-acting element in promoter and enhancer regions
Medtr1g039240.1	CAAT-box	CAAAT	1139	5	+	Pisum sativum	common cis-acting element in promoter and enhancer regions
Medtr1g039240.1	CAAT-box	CAAT	1144	4	+	Nicotiana glutinosa
Medtr1g039240.1	CAAT-box	CAAAT	1229	5	+	Pisum sativum	common cis-acting element in promoter and enhancer regions
Medtr1g039240.1	CAAT-box	CAAT	1249	4	-	Nicotiana glutinosa
Medtr1g039240.1	CAAT-box	CAAT	1270	4	-	Nicotiana glutinosa
Medtr1g039240.1	CAAT-box	CAAT	1300	4	-	Nicotiana glutinosa
Medtr1g039240.1	CAAT-box	CAAT	1362	4	+	Nicotiana glutinosa
Medtr1g039240.1	CAAT-box	CAAT	1456	4	+	Nicotiana glutinosa
Medtr1g039240.1	CAAT-box	CAAT	1466	4	-	Nicotiana glutinosa
Medtr1g039240.1	CAAT-box	CAAT	1477	4	+	Nicotiana glutinosa
Medtr1g039240.1	CAAT-box	CAAT	1493	4	-	Nicotiana glutinosa
Medtr1g039240.1	CAAT-box	CAAT	1532	4	-	Nicotiana glutinosa
Medtr1g039240.1	CAAT-box	CAAT	1579	4	-	Nicotiana glutinosa
Medtr1g039240.1	CAAT-box	CAAAT	1609	5	+	Pisum sativum	common cis-acting element in promoter and enhancer regions
Medtr1g039240.1	CAAT-box	CAAAT	1809	5	+	Pisum sativum	common cis-acting element in promoter and enhancer regions
Medtr1g039240.1	CAAT-box	CAAT	1928	4	-	Nicotiana glutinosa
Medtr1g039240.1	CAAT-box	CAAT	1945	4	+	Nicotiana glutinosa
Medtr1g039240.1	CAAT-box	CCAAT	1962	5	+	Arabidopsis thaliana	common cis-acting element in promoter and enhancer regions
Medtr1g039240.1	CAAT-box	CAAT	1963	4	+	Nicotiana glutinosa
Medtr1g039240.1	Myb	CAACTG	1288	6	+	Arabidopsis thaliana
Medtr1g039240.1	G-box	CACGTT	590	6	+	Pisum sativum	cis-acting regulatory element involved in light responsiveness
Medtr1g039240.1	GATA-motif	GATAGGA	257	7	-	Arabidopsis thaliana	part of a light responsive element
Medtr1g039240.1	O2-site	GTTGACGTGA	1029	9	-	Zea mays	cis-acting regulatory element involved in zein metabolism regulation
Medtr1g039240.1	GT1-motif	GGTTAAT	331	7	+	Avena sativa	light responsive element
Medtr1g039240.1	CCGTCC motif	CCGTCC	1505	6	-	Nicotiana tabacum
Medtr1g039240.1	DRE1	ACCGAGA	844	7	+	Zea mays
Medtr1g039240.1	ARE	AAACCA	94	6	+	Zea mays	cis-acting regulatory element essential for the anaerobic induction
Medtr1g039240.1	ARE	AAACCA	501	6	+	Zea mays	cis-acting regulatory element essential for the anaerobic induction
Medtr1g039240.1	TATA-box	TATAA	35	5	-	Arabidopsis thaliana	core promoter element around -30 of transcription start
Medtr1g039240.1	TATA-box	TATA	36	4	+	Arabidopsis thaliana	core promoter element around -30 of transcription start
Medtr1g039240.1	TATA-box	TATA	46	4	+	Arabidopsis thaliana	core promoter element around -30 of transcription start
Medtr1g039240.1	TATA-box	ATATAA	90	6	+	Brassica oleracea	core promoter element around -30 of transcription start
Medtr1g039240.1	TATA-box	TATA	91	4	+	Arabidopsis thaliana	core promoter element around -30 of transcription start
Medtr1g039240.1	TATA-box	TATA	206	4	+	Arabidopsis thaliana	core promoter element around -30 of transcription start
Medtr1g039240.1	TATA-box	taTATAAAtc	215	9	+	Arabidopsis thaliana	core promoter element around -30 of transcription start
Medtr1g039240.1	TATA-box	TATA	217	4	+	Arabidopsis thaliana	core promoter element around -30 of transcription start
Medtr1g039240.1	TATA-box	TACAAAA	467	7	+	Oryza sativa	core promoter element around -30 of transcription start
Medtr1g039240.1	TATA-box	TATA	620	4	+	Arabidopsis thaliana	core promoter element around -30 of transcription start
Medtr1g039240.1	TATA-box	ATATAA	779	6	+	Brassica oleracea	core promoter element around -30 of transcription start
Medtr1g039240.1	TATA-box	TATA	780	4	+	Arabidopsis thaliana	core promoter element around -30 of transcription start
Medtr1g039240.1	TATA-box	TATAA	1182	5	-	Arabidopsis thaliana	core promoter element around -30 of transcription start
Medtr1g039240.1	TATA-box	TATA	1183	4	-	Arabidopsis thaliana	core promoter element around -30 of transcription start
Medtr1g039240.1	TATA-box	ATTATA	1704	6	+	Brassica napus	core promoter element around -30 of transcription start
Medtr1g039240.1	TATA-box	TATATAA	1705	7	-	Arabidopsis thaliana	core promoter element around -30 of transcription start
Medtr1g039240.1	TATA-box	TATATA	1706	6	-	Arabidopsis thaliana	core promoter element around -30 of transcription start
Medtr1g039240.1	TATA-box	ATATAA	1707	6	+	Brassica oleracea	core promoter element around -30 of transcription start
Medtr1g039240.1	TATA-box	TATA	1708	4	-	Arabidopsis thaliana	core promoter element around -30 of transcription start
Medtr1g039240.1	TATA-box	TATAAAA	1845	7	-	Pisum sativum	core promoter element around -30 of transcription start
Medtr1g039240.1	TATA-box	TATAAA	1846	6	-	Helianthus annuus	core promoter element around -30 of transcription start
Medtr1g039240.1	TATA-box	TATAA	1847	5	-	Arabidopsis thaliana	core promoter element around -30 of transcription start
Medtr1g039240.1	TATA-box	TATA	1848	4	-	Arabidopsis thaliana	core promoter element around -30 of transcription start
Medtr1g039240.1	TATA-box	TACATAAA	1869	8	+	Oryza sativa	core promoter element around -30 of transcription start
Medtr1g039240.1	TATA-box	TATAA	1921	5	-	Arabidopsis thaliana	core promoter element around -30 of transcription start
Medtr1g039240.1	TATA-box	TATA	1922	4	-	Arabidopsis thaliana	core promoter element around -30 of transcription start
Medtr1g039240.1	TATA-box	TATAA	1937	5	-	Arabidopsis thaliana	core promoter element around -30 of transcription start
Medtr1g039240.1	TATA-box	TATA	1938	4	-	Arabidopsis thaliana	core promoter element around -30 of transcription start
Medtr1g039240.1	TATA-box	TACAAAA	1986	7	-	Oryza sativa	core promoter element around -30 of transcription start
Medtr1g039240.1	Unnamed__4	CTCC	345	4	-	Petroselinum hortense
Medtr1g039240.1	Unnamed__4	CTCC	555	4	-	Petroselinum hortense
Medtr1g039240.1	Unnamed__4	CTCC	616	4	-	Petroselinum hortense
Medtr1g039240.1	Unnamed__4	CTCC	998	4	-	Petroselinum hortense
Medtr1g039240.1	Unnamed__4	CTCC	1528	4	+	Petroselinum hortense
Medtr1g039240.1	MYB	CAACCA	230	6	+	Arabidopsis thaliana
Medtr1g039240.1	MYB	CAACAG	720	6	-	Arabidopsis thaliana
Medtr1g039240.1	MYB	CAACCA	1016	6	+	Arabidopsis thaliana
Medtr1g039240.1	MYB	CAACCA	1020	6	+	Arabidopsis thaliana
Medtr1g039240.1	MYB	CAACCA	1755	6	+	Arabidopsis thaliana
Medtr1g039240.1	MBS	CAACTG	1288	6	+	Arabidopsis thaliana	MYB binding site involved in drought-inducibility
Medtr1g039240.1	TCA-element	CCATCTTTTT	755	9	-	Nicotiana tabacum	cis-acting element involved in salicylic acid responsiveness
Medtr1g039240.1	TCT-motif	TCTTAC	1853	6	+	Arabidopsis thaliana	part of a light responsive element
Medtr1g039240.1	TGA-element	AACGAC	911	6	+	Brassica oleracea	auxin-responsive element
Medtr1g039240.1	TGA-element	AACGAC	1319	6	+	Brassica oleracea	auxin-responsive element
Medtr1g039240.1	ABRE	ACGTG	590	5	-	Arabidopsis thaliana	cis-acting element involved in the abscisic acid responsiveness
Medtr1g039240.1	Myb-binding site	CAACAG	720	6	-	Nicotiana tabacum
Medtr1g039310.1		motif_sequence	510	4	+	organism	short_function
Medtr1g039310.1		motif_sequence	514	4	-	organism	short_function
Medtr1g039310.1		motif_sequence	554	4	-	organism	short_function
Medtr1g039310.1		motif_sequence	860	4	-	organism	short_function
Medtr1g039310.1		motif_sequence	1269	4	+	organism	short_function
Medtr1g039310.1		motif_sequence	1331	4	+	organism	short_function
Medtr1g039310.1		motif_sequence	1565	4	+	organism	short_function
Medtr1g039310.1		motif_sequence	1583	4	+	organism	short_function
Medtr1g039310.1	Unnamed__6	taTAAATATct	121	10	+	Zea mays
Medtr1g039310.1	Unnamed__6	taTAAATATct	1907	10	+	Zea mays
Medtr1g039310.1	MYB-like sequence	TAACCA	543	6	-	Arabidopsis thaliana
Medtr1g039310.1	MYB-like sequence	TAACCA	1506	6	-	Arabidopsis thaliana
Medtr1g039310.1	CGTCA-motif	CGTCA	1203	5	-	Hordeum vulgare	cis-acting regulatory element involved in the MeJA-responsiveness
Medtr1g039310.1	as-1	TGACG	1203	5	+	Arabidopsis thaliana
Medtr1g039310.1	ABRE3a	TACGTG	1183	6	+	Zea mays
Medtr1g039310.1	AT~TATA-box	TATATA	119	6	+	Arabidopsis thaliana
Medtr1g039310.1	AT~TATA-box	TATATA	121	6	+	Arabidopsis thaliana
Medtr1g039310.1	AT~TATA-box	TATATA	123	6	+	Arabidopsis thaliana
Medtr1g039310.1	STRE	AGGGG	661	5	-	Arabidopsis thaliana
Medtr1g039310.1	STRE	AGGGG	1064	5	-	Arabidopsis thaliana
Medtr1g039310.1	DRE core	GCCGAC	696	6	+	Arabidopsis thaliana
Medtr1g039310.1	DRE core	GCCGAC	1690	6	+	Arabidopsis thaliana
Medtr1g039310.1	P-box	CCTTTTG	248	7	-	Oryza sativa	gibberellin-responsive element
Medtr1g039310.1	P-box	CCTTTTG	1106	7	+	Oryza sativa	gibberellin-responsive element
Medtr1g039310.1	P-box	CCTTTTG	1454	7	+	Oryza sativa	gibberellin-responsive element
Medtr1g039310.1	Box 4	ATTAAT	66	6	+	Petroselinum crispum	part of a conserved DNA module involved in light responsiveness
Medtr1g039310.1	Box 4	ATTAAT	207	6	+	Petroselinum crispum	part of a conserved DNA module involved in light responsiveness
Medtr1g039310.1	Box 4	ATTAAT	336	6	+	Petroselinum crispum	part of a conserved DNA module involved in light responsiveness
Medtr1g039310.1	Box 4	ATTAAT	916	6	+	Petroselinum crispum	part of a conserved DNA module involved in light responsiveness
Medtr1g039310.1	Box 4	ATTAAT	948	6	+	Petroselinum crispum	part of a conserved DNA module involved in light responsiveness
Medtr1g039310.1	CAAT-box	CAAT	64	4	+	Nicotiana glutinosa
Medtr1g039310.1	CAAT-box	CCAAT	70	5	-	Arabidopsis thaliana	common cis-acting element in promoter and enhancer regions
Medtr1g039310.1	CAAT-box	CAAT	187	4	+	Nicotiana glutinosa
Medtr1g039310.1	CAAT-box	CAAT	195	4	-	Nicotiana glutinosa
Medtr1g039310.1	CAAT-box	CAAT	217	4	+	Nicotiana glutinosa
Medtr1g039310.1	CAAT-box	CCAAT	278	5	+	Arabidopsis thaliana	common cis-acting element in promoter and enhancer regions
Medtr1g039310.1	CAAT-box	CAAT	279	4	+	Nicotiana glutinosa
Medtr1g039310.1	CAAT-box	CAAT	306	4	-	Nicotiana glutinosa
Medtr1g039310.1	CAAT-box	CAAAT	359	5	+	Pisum sativum	common cis-acting element in promoter and enhancer regions
Medtr1g039310.1	CAAT-box	CAAT	367	4	+	Nicotiana glutinosa
Medtr1g039310.1	CAAT-box	CAAT	391	4	-	Nicotiana glutinosa
Medtr1g039310.1	CAAT-box	CAAAT	467	5	+	Pisum sativum	common cis-acting element in promoter and enhancer regions
Medtr1g039310.1	CAAT-box	CAAAT	604	5	-	Pisum sativum	common cis-acting element in promoter and enhancer regions
Medtr1g039310.1	CAAT-box	CAAT	647	4	+	Nicotiana glutinosa
Medtr1g039310.1	CAAT-box	CAAAT	667	5	+	Pisum sativum	common cis-acting element in promoter and enhancer regions
Medtr1g039310.1	CAAT-box	CAAT	673	4	-	Nicotiana glutinosa
Medtr1g039310.1	CAAT-box	CAAT	689	4	-	Nicotiana glutinosa
Medtr1g039310.1	CAAT-box	CAAT	756	4	+	Nicotiana glutinosa
Medtr1g039310.1	CAAT-box	CAAT	769	4	-	Nicotiana glutinosa
Medtr1g039310.1	CAAT-box	CAAT	840	4	+	Nicotiana glutinosa
Medtr1g039310.1	CAAT-box	CAAAT	866	5	+	Pisum sativum	common cis-acting element in promoter and enhancer regions
Medtr1g039310.1	CAAT-box	CAAT	955	4	+	Nicotiana glutinosa
Medtr1g039310.1	CAAT-box	CAAT	997	4	-	Nicotiana glutinosa
Medtr1g039310.1	CAAT-box	CAAAT	1080	5	-	Pisum sativum	common cis-acting element in promoter and enhancer regions
Medtr1g039310.1	CAAT-box	CAAT	1113	4	-	Nicotiana glutinosa
Medtr1g039310.1	CAAT-box	CAAT	1124	4	-	Nicotiana glutinosa
Medtr1g039310.1	CAAT-box	CAACCAACTCC	1172	10	-	Arabidopsis thaliana	common cis-acting element in promoter and enhancer regions
Medtr1g039310.1	CAAT-box	CAAT	1179	4	-	Nicotiana glutinosa
Medtr1g039310.1	CAAT-box	CAAT	1285	4	-	Nicotiana glutinosa
Medtr1g039310.1	CAAT-box	CAAT	1322	4	-	Nicotiana glutinosa
Medtr1g039310.1	CAAT-box	CAAT	1353	4	-	Nicotiana glutinosa
Medtr1g039310.1	CAAT-box	CAAAT	1406	5	+	Pisum sativum	common cis-acting element in promoter and enhancer regions
Medtr1g039310.1	CAAT-box	CAAAT	1448	5	+	Pisum sativum	common cis-acting element in promoter and enhancer regions
Medtr1g039310.1	CAAT-box	CAAAT	1466	5	-	Pisum sativum	common cis-acting element in promoter and enhancer regions
Medtr1g039310.1	CAAT-box	CCAAT	1504	5	-	Arabidopsis thaliana	common cis-acting element in promoter and enhancer regions
Medtr1g039310.1	CAAT-box	CAAT	1612	4	+	Nicotiana glutinosa
Medtr1g039310.1	CAAT-box	CAAT	1899	4	+	Nicotiana glutinosa
Medtr1g039310.1	CAAT-box	CAAT	1981	4	-	Nicotiana glutinosa
Medtr1g039310.1	CAAT-box	CAAAT	1989	5	+	Pisum sativum	common cis-acting element in promoter and enhancer regions
Medtr1g039310.1	GCN4_motif	TGAGTCA	1359	7	-	Oryza sativa	cis-regulatory element involved in endosperm expression
Medtr1g039310.1	TGACG-motif	TGACG	1203	5	+	Hordeum vulgare	cis-acting regulatory element involved in the MeJA-responsiveness
Medtr1g039310.1	AT-rich element	ATAGAAATCAA	893	10	+	Glycine max	binding site of AT-rich DNA binding protein (ATBP-1)
Medtr1g039310.1	TATA	TATAAAAT	1480	8	+	Arabidopsis thaliana
Medtr1g039310.1	CARE	CAACTCCC	1171	8	-	Oryza sativa
Medtr1g039310.1	G-box	TACGTG	1183	6	+	Arabidopsis thaliana	cis-acting regulatory element involved in light responsiveness
Medtr1g039310.1	GT1-motif	GGTTAA	544	6	+	Arabidopsis thaliana	light responsive element
Medtr1g039310.1	GT1-motif	GGTTAA	1498	6	+	Arabidopsis thaliana	light responsive element
Medtr1g039310.1	ARE	AAACCA	1821	6	+	Zea mays	cis-acting regulatory element essential for the anaerobic induction
Medtr1g039310.1	TATA-box	TATA	80	4	+	Arabidopsis thaliana	core promoter element around -30 of transcription start
Medtr1g039310.1	TATA-box	TATATA	119	6	+	Arabidopsis thaliana	core promoter element around -30 of transcription start
Medtr1g039310.1	TATA-box	ATATAT	120	6	+	Brassica napus	core promoter element around -30 of transcription start
Medtr1g039310.1	TATA-box	TATATA	121	6	+	Arabidopsis thaliana	core promoter element around -30 of transcription start
Medtr1g039310.1	TATA-box	ATATAT	122	6	+	Brassica napus	core promoter element around -30 of transcription start
Medtr1g039310.1	TATA-box	TATATA	123	6	+	Arabidopsis thaliana	core promoter element around -30 of transcription start
Medtr1g039310.1	TATA-box	ATATAT	124	6	+	Brassica napus	core promoter element around -30 of transcription start
Medtr1g039310.1	TATA-box	TATA	125	4	+	Arabidopsis thaliana	core promoter element around -30 of transcription start
Medtr1g039310.1	TATA-box	TATA	259	4	+	Arabidopsis thaliana	core promoter element around -30 of transcription start
Medtr1g039310.1	TATA-box	ccTATAAAaa	278	9	+	Arabidopsis thaliana	core promoter element around -30 of transcription start
Medtr1g039310.1	TATA-box	TATTTAAA	347	8	-	Arabidopsis thaliana	core promoter element around -30 of transcription start
Medtr1g039310.1	TATA-box	TATA	495	4	+	Arabidopsis thaliana	core promoter element around -30 of transcription start
Medtr1g039310.1	TATA-box	ATTATA	649	6	+	Brassica napus	core promoter element around -30 of transcription start
Medtr1g039310.1	TATA-box	TATAA	650	5	-	Arabidopsis thaliana	core promoter element around -30 of transcription start
Medtr1g039310.1	TATA-box	TATA	651	4	+	Arabidopsis thaliana	core promoter element around -30 of transcription start
Medtr1g039310.1	TATA-box	ATTATA	761	6	+	Brassica napus	core promoter element around -30 of transcription start
Medtr1g039310.1	TATA-box	TATAA	762	5	-	Arabidopsis thaliana	core promoter element around -30 of transcription start
Medtr1g039310.1	TATA-box	TATA	763	4	+	Arabidopsis thaliana	core promoter element around -30 of transcription start
Medtr1g039310.1	TATA-box	TATAA	811	5	-	Arabidopsis thaliana	core promoter element around -30 of transcription start
Medtr1g039310.1	TATA-box	TATA	812	4	+	Arabidopsis thaliana	core promoter element around -30 of transcription start
Medtr1g039310.1	TATA-box	TATTTAAA	814	8	+	Arabidopsis thaliana	core promoter element around -30 of transcription start
Medtr1g039310.1	TATA-box	TATAAAT	936	7	-	Brassica juncea	core promoter element around -30 of transcription start
Medtr1g039310.1	TATA-box	TATAAA	937	6	-	Helianthus annuus	core promoter element around -30 of transcription start
Medtr1g039310.1	TATA-box	TATAA	938	5	-	Arabidopsis thaliana	core promoter element around -30 of transcription start
Medtr1g039310.1	TATA-box	TATA	939	4	+	Arabidopsis thaliana	core promoter element around -30 of transcription start
Medtr1g039310.1	TATA-box	TATAA	968	5	-	Arabidopsis thaliana	core promoter element around -30 of transcription start
Medtr1g039310.1	TATA-box	TATA	969	4	+	Arabidopsis thaliana	core promoter element around -30 of transcription start
Medtr1g039310.1	TATA-box	TATAAAT	1014	7	-	Brassica juncea	core promoter element around -30 of transcription start
Medtr1g039310.1	TATA-box	TATAAA	1015	6	-	Helianthus annuus	core promoter element around -30 of transcription start
Medtr1g039310.1	TATA-box	TATAA	1016	5	-	Arabidopsis thaliana	core promoter element around -30 of transcription start
Medtr1g039310.1	TATA-box	TATA	1017	4	-	Arabidopsis thaliana	core promoter element around -30 of transcription start
Medtr1g039310.1	TATA-box	TACATAAA	1369	8	-	Oryza sativa	core promoter element around -30 of transcription start
Medtr1g039310.1	TATA-box	ATATAT	1397	6	-	Brassica napus	core promoter element around -30 of transcription start
Medtr1g039310.1	TATA-box	TATA	1398	4	-	Arabidopsis thaliana	core promoter element around -30 of transcription start
Medtr1g039310.1	TATA-box	TACAAAA	1411	7	+	Oryza sativa	core promoter element around -30 of transcription start
Medtr1g039310.1	TATA-box	TATAA	1479	5	-	Arabidopsis thaliana	core promoter element around -30 of transcription start
Medtr1g039310.1	TATA-box	TATA	1480	4	-	Arabidopsis thaliana	core promoter element around -30 of transcription start
Medtr1g039310.1	TATA-box	TATAA	1509	5	-	Arabidopsis thaliana	core promoter element around -30 of transcription start
Medtr1g039310.1	TATA-box	TATA	1510	4	-	Arabidopsis thaliana	core promoter element around -30 of transcription start
Medtr1g039310.1	TATA-box	TATAA	1599	5	-	Arabidopsis thaliana	core promoter element around -30 of transcription start
Medtr1g039310.1	TATA-box	TATA	1600	4	-	Arabidopsis thaliana	core promoter element around -30 of transcription start
Medtr1g039310.1	TATA-box	TATA	1625	4	-	Arabidopsis thaliana	core promoter element around -30 of transcription start
Medtr1g039310.1	TATA-box	TATA	1684	4	-	Arabidopsis thaliana	core promoter element around -30 of transcription start
Medtr1g039310.1	TATA-box	TATA	1699	4	-	Arabidopsis thaliana	core promoter element around -30 of transcription start
Medtr1g039310.1	TATA-box	TATA	1727	4	-	Arabidopsis thaliana	core promoter element around -30 of transcription start
Medtr1g039310.1	TATA-box	TACAAAA	1729	7	+	Oryza sativa	core promoter element around -30 of transcription start
Medtr1g039310.1	TATA-box	ATTATA	1905	6	+	Brassica napus	core promoter element around -30 of transcription start
Medtr1g039310.1	TATA-box	TATAA	1906	5	-	Arabidopsis thaliana	core promoter element around -30 of transcription start
Medtr1g039310.1	TATA-box	TATA	1907	4	-	Arabidopsis thaliana	core promoter element around -30 of transcription start
Medtr1g039310.1	TATA-box	ATTATA	1930	6	+	Brassica napus	core promoter element around -30 of transcription start
Medtr1g039310.1	TATA-box	TATAA	1931	5	-	Arabidopsis thaliana	core promoter element around -30 of transcription start
Medtr1g039310.1	TATA-box	TATA	1932	4	-	Arabidopsis thaliana	core promoter element around -30 of transcription start
Medtr1g039310.1	TATA-box	ATATAA	1950	6	+	Brassica oleracea	core promoter element around -30 of transcription start
Medtr1g039310.1	TATA-box	TATA	1951	4	-	Arabidopsis thaliana	core promoter element around -30 of transcription start
Medtr1g039310.1	TATA-box	ATTATA	1970	6	+	Brassica napus	core promoter element around -30 of transcription start
Medtr1g039310.1	TATA-box	TATAA	1971	5	-	Arabidopsis thaliana	core promoter element around -30 of transcription start
Medtr1g039310.1	TATA-box	TATA	1972	4	-	Arabidopsis thaliana	core promoter element around -30 of transcription start
Medtr1g039310.1	Unnamed__4	CTCC	289	4	-	Petroselinum hortense
Medtr1g039310.1	Unnamed__4	CTCC	701	4	+	Petroselinum hortense
Medtr1g039310.1	Unnamed__4	CTCC	1172	4	-	Petroselinum hortense
Medtr1g039310.1	Unnamed__4	CTCC	1518	4	+	Petroselinum hortense
Medtr1g039310.1	Unnamed__4	CTCC	1557	4	+	Petroselinum hortense
Medtr1g039310.1	Unnamed__4	CTCC	1798	4	+	Petroselinum hortense
Medtr1g039310.1	ABRE4	CACGTA	1183	6	-	Zea mays
Medtr1g039310.1	MYB	TAACCA	543	6	-	Arabidopsis thaliana
Medtr1g039310.1	MYB	TAACCA	1506	6	-	Arabidopsis thaliana
Medtr1g039310.1	GA-motif	ATAGATAA	986	8	+	Arabidopsis thaliana	part of a light responsive element
Medtr1g039310.1	TGA-element	AACGAC	1143	6	-	Brassica oleracea	auxin-responsive element
Medtr1g039310.1	MYC	CATGTG	1346	6	-	Arabidopsis thaliana
Medtr1g039310.1	MYC	CATTTG	1465	6	+	Arabidopsis thaliana
Medtr1g039310.1	ABRE	ACGTG	1184	5	+	Arabidopsis thaliana	cis-acting element involved in the abscisic acid responsiveness
Medtr1g040525.1		motif_sequence	508	4	-	organism	short_function
Medtr1g040525.1		motif_sequence	711	4	+	organism	short_function
Medtr1g040525.1		motif_sequence	891	4	-	organism	short_function
Medtr1g040525.1		motif_sequence	1080	4	-	organism	short_function
Medtr1g040525.1		motif_sequence	1319	4	-	organism	short_function
Medtr1g040525.1		motif_sequence	1591	4	-	organism	short_function
Medtr1g040525.1		motif_sequence	1867	4	-	organism	short_function
Medtr1g040525.1		motif_sequence	1903	4	+	organism	short_function
Medtr1g040525.1	Box II -like sequence	TCCGTGTACCA	1415	10	-	Oryza sativa	cis-acting regulatory element
Medtr1g040525.1	MYB-like sequence	TAACCA	550	6	-	Arabidopsis thaliana
Medtr1g040525.1	CGTCA-motif	CGTCA	583	5	+	Hordeum vulgare	cis-acting regulatory element involved in the MeJA-responsiveness
Medtr1g040525.1	CAT-box	GCCACT	156	6	-	Arabidopsis thaliana	cis-acting regulatory element related to meristem expression
Medtr1g040525.1	as-1	TGACG	583	5	-	Arabidopsis thaliana
Medtr1g040525.1	TCA	TCATCTTCAT	483	9	-	Pisum sativum
Medtr1g040525.1	Unnamed__1	CGTGG	45	5	+	Zea mays
Medtr1g040525.1	Unnamed__1	CGTGG	758	5	+	Zea mays
Medtr1g040525.1	Unnamed__1	CGTGG	1228	5	+	Zea mays
Medtr1g040525.1	Unnamed__1	CGTGG	1241	5	-	Zea mays
Medtr1g040525.1	Box 4	ATTAAT	939	6	+	Petroselinum crispum	part of a conserved DNA module involved in light responsiveness
Medtr1g040525.1	Box 4	ATTAAT	1216	6	-	Petroselinum crispum	part of a conserved DNA module involved in light responsiveness
Medtr1g040525.1	TGACG-motif	TGACG	583	5	-	Hordeum vulgare	cis-acting regulatory element involved in the MeJA-responsiveness
Medtr1g040525.1	AuxRR-core	GGTCCAT	564	7	+	Nicotiana tabacum	cis-acting regulatory element involved in auxin responsiveness
Medtr1g040525.1	WRE3	CCACCT	1305	6	-	Pisum sativum
Medtr1g040525.1	MYC	CATTTG	124	6	-	Arabidopsis thaliana
Medtr1g040525.1	MYC	CATGTG	768	6	+	Arabidopsis thaliana
Medtr1g040525.1	MYC	CATTTG	1288	6	-	Arabidopsis thaliana
Medtr1g040525.1	MYC	CAATTG	1524	6	-	Arabidopsis thaliana
Medtr1g040525.1	MYC	CATTTG	1860	6	-	Arabidopsis thaliana
Medtr1g040525.1	W box	TTGACC	663	6	+	Arabidopsis thaliana
Medtr1g040525.1	W box	TTGACC	740	6	+	Arabidopsis thaliana
Medtr1g040525.1	W box	TTGACC	746	6	-	Arabidopsis thaliana
Medtr1g040525.1	W box	TTGACC	970	6	-	Arabidopsis thaliana
Medtr1g040525.1	W box	TTGACC	1258	6	-	Arabidopsis thaliana
Medtr1g040525.1	F-box	CTATTCTCATT	1429	10	-	Lycopersicon esculentum
Medtr1g040525.1	F-box	CTATTCTCATT	1748	10	-	Lycopersicon esculentum
Medtr1g040525.1	F-box	CTATTCTCATT	1814	10	-	Lycopersicon esculentum
Medtr1g040525.1	Unnamed__6	taTAAATATct	1887	10	+	Zea mays
Medtr1g040525.1	LS7	CAGATTTATTTTTA	855	13	-	Zea mays	part of a light responsive element
Medtr1g040525.1	ABRE3a	TACGTG	756	6	+	Zea mays
Medtr1g040525.1	ABRE3a	TACGTG	1242	6	-	Zea mays
Medtr1g040525.1	AT~TATA-box	TATATAAA	610	8	-	Arabidopsis thaliana
Medtr1g040525.1	AT~TATA-box	TATATA	612	6	+	Arabidopsis thaliana
Medtr1g040525.1	AT~TATA-box	TATATAAA	1391	8	-	Arabidopsis thaliana
Medtr1g040525.1	AT~TATA-box	TATATA	1393	6	-	Arabidopsis thaliana
Medtr1g040525.1	AT~TATA-box	TATATA	1547	6	-	Arabidopsis thaliana
Medtr1g040525.1	AT~TATA-box	TATATA	1950	6	-	Arabidopsis thaliana
Medtr1g040525.1	AT~TATA-box	TATATA	1952	6	-	Arabidopsis thaliana
Medtr1g040525.1	STRE	AGGGG	637	5	-	Arabidopsis thaliana
Medtr1g040525.1	STRE	AGGGG	668	5	-	Arabidopsis thaliana
Medtr1g040525.1	STRE	AGGGG	920	5	+	Arabidopsis thaliana
Medtr1g040525.1	STRE	AGGGG	1334	5	+	Arabidopsis thaliana
Medtr1g040525.1	STRE	AGGGG	1662	5	-	Arabidopsis thaliana
Medtr1g040525.1	CAAT-box	CAAT	31	4	+	Nicotiana glutinosa
Medtr1g040525.1	CAAT-box	CAAT	87	4	-	Nicotiana glutinosa
Medtr1g040525.1	CAAT-box	CAAAT	124	5	+	Pisum sativum	common cis-acting element in promoter and enhancer regions
Medtr1g040525.1	CAAT-box	CCAAT	166	5	-	Arabidopsis thaliana	common cis-acting element in promoter and enhancer regions
Medtr1g040525.1	CAAT-box	CAAT	197	4	-	Nicotiana glutinosa
Medtr1g040525.1	CAAT-box	CAAT	209	4	-	Nicotiana glutinosa
Medtr1g040525.1	CAAT-box	CAAAT	241	5	-	Pisum sativum	common cis-acting element in promoter and enhancer regions
Medtr1g040525.1	CAAT-box	CAAT	275	4	-	Nicotiana glutinosa
Medtr1g040525.1	CAAT-box	CAAT	300	4	+	Nicotiana glutinosa
Medtr1g040525.1	CAAT-box	CAAT	323	4	+	Nicotiana glutinosa
Medtr1g040525.1	CAAT-box	CAAT	356	4	+	Nicotiana glutinosa
Medtr1g040525.1	CAAT-box	CAAT	426	4	+	Nicotiana glutinosa
Medtr1g040525.1	CAAT-box	CAAAT	428	5	-	Pisum sativum	common cis-acting element in promoter and enhancer regions
Medtr1g040525.1	CAAT-box	CAAAT	501	5	-	Pisum sativum	common cis-acting element in promoter and enhancer regions
Medtr1g040525.1	CAAT-box	CCAAT	528	5	-	Arabidopsis thaliana	common cis-acting element in promoter and enhancer regions
Medtr1g040525.1	CAAT-box	CAAT	658	4	+	Nicotiana glutinosa
Medtr1g040525.1	CAAT-box	CAAT	687	4	+	Nicotiana glutinosa
Medtr1g040525.1	CAAT-box	CAAT	735	4	+	Nicotiana glutinosa
Medtr1g040525.1	CAAT-box	CAAT	749	4	+	Nicotiana glutinosa
Medtr1g040525.1	CAAT-box	CAAT	827	4	+	Nicotiana glutinosa
Medtr1g040525.1	CAAT-box	CAAT	951	4	+	Nicotiana glutinosa
Medtr1g040525.1	CAAT-box	CAAT	990	4	-	Nicotiana glutinosa
Medtr1g040525.1	CAAT-box	CCAAT	1041	5	+	Arabidopsis thaliana	common cis-acting element in promoter and enhancer regions
Medtr1g040525.1	CAAT-box	CAAT	1042	4	+	Nicotiana glutinosa
Medtr1g040525.1	CAAT-box	CCAAT	1076	5	-	Arabidopsis thaliana	common cis-acting element in promoter and enhancer regions
Medtr1g040525.1	CAAT-box	CAAT	1097	4	-	Nicotiana glutinosa
Medtr1g040525.1	CAAT-box	CAAT	1251	4	-	Nicotiana glutinosa
Medtr1g040525.1	CAAT-box	CAAT	1265	4	-	Nicotiana glutinosa
Medtr1g040525.1	CAAT-box	CAAAT	1288	5	+	Pisum sativum	common cis-acting element in promoter and enhancer regions
Medtr1g040525.1	CAAT-box	CAAT	1316	4	-	Nicotiana glutinosa
Medtr1g040525.1	CAAT-box	CAAT	1345	4	-	Nicotiana glutinosa
Medtr1g040525.1	CAAT-box	CAAT	1398	4	-	Nicotiana glutinosa
Medtr1g040525.1	CAAT-box	CAAT	1434	4	+	Nicotiana glutinosa
Medtr1g040525.1	CAAT-box	CCAAT	1442	5	-	Arabidopsis thaliana	common cis-acting element in promoter and enhancer regions
Medtr1g040525.1	CAAT-box	CAAAT	1458	5	+	Pisum sativum	common cis-acting element in promoter and enhancer regions
Medtr1g040525.1	CAAT-box	CAAT	1469	4	-	Nicotiana glutinosa
Medtr1g040525.1	CAAT-box	CAAAT	1478	5	+	Pisum sativum	common cis-acting element in promoter and enhancer regions
Medtr1g040525.1	CAAT-box	CAAT	1481	4	-	Nicotiana glutinosa
Medtr1g040525.1	CAAT-box	CCAAT	1523	5	+	Arabidopsis thaliana	common cis-acting element in promoter and enhancer regions
Medtr1g040525.1	CAAT-box	CAAT	1524	4	+	Nicotiana glutinosa
Medtr1g040525.1	CAAT-box	CAAT	1526	4	-	Nicotiana glutinosa
Medtr1g040525.1	CAAT-box	CAAT	1747	4	+	Nicotiana glutinosa
Medtr1g040525.1	CAAT-box	CAAAT	1860	5	+	Pisum sativum	common cis-acting element in promoter and enhancer regions
Medtr1g040525.1	CAAT-box	CAAT	1873	4	+	Nicotiana glutinosa
Medtr1g040525.1	CAAT-box	CAAT	1946	4	+	Nicotiana glutinosa
Medtr1g040525.1	CAAT-box	CCAAT	1970	5	+	Arabidopsis thaliana	common cis-acting element in promoter and enhancer regions
Medtr1g040525.1	CAAT-box	CAAT	1971	4	+	Nicotiana glutinosa
Medtr1g040525.1	CAAT-box	CAAT	1981	4	-	Nicotiana glutinosa
Medtr1g040525.1	G-box	CACGTG	1226	6	-	Pisum sativum	cis-acting regulatory element involved in light responsiveness
Medtr1g040525.1	CARE	CAACTCCC	169	8	-	Oryza sativa
Medtr1g040525.1	GATA-motif	AAGATAAGATT	1578	10	+	Arabidopsis thaliana	part of a light responsive element
Medtr1g040525.1	G-box	TACGTG	756	6	+	Arabidopsis thaliana	cis-acting regulatory element involved in light responsiveness
Medtr1g040525.1	G-box	ACACGTGGC	1225	9	+	Brassica napus	cis-acting regulatory element involved in light responsiveness
Medtr1g040525.1	G-box	CACGTG	1226	6	-	Arabidopsis thaliana	cis-acting regulatory element involved in light responsiveness
Medtr1g040525.1	G-box	TACGTG	1242	6	-	Arabidopsis thaliana	cis-acting regulatory element involved in light responsiveness
Medtr1g040525.1	GT1-motif	GGTTAA	551	6	+	Arabidopsis thaliana	light responsive element
Medtr1g040525.1	ARE	AAACCA	97	6	+	Zea mays	cis-acting regulatory element essential for the anaerobic induction
Medtr1g040525.1	ARE	AAACCA	802	6	+	Zea mays	cis-acting regulatory element essential for the anaerobic induction
Medtr1g040525.1	ARE	AAACCA	1558	6	-	Zea mays	cis-acting regulatory element essential for the anaerobic induction
Medtr1g040525.1	ARE	AAACCA	1694	6	+	Zea mays	cis-acting regulatory element essential for the anaerobic induction
Medtr1g040525.1	ARE	AAACCA	1760	6	+	Zea mays	cis-acting regulatory element essential for the anaerobic induction
Medtr1g040525.1	ARE	AAACCA	1826	6	+	Zea mays	cis-acting regulatory element essential for the anaerobic induction
Medtr1g040525.1	TATA-box	ATATAT	492	6	+	Brassica napus	core promoter element around -30 of transcription start
Medtr1g040525.1	TATA-box	TATA	493	4	+	Arabidopsis thaliana	core promoter element around -30 of transcription start
Medtr1g040525.1	TATA-box	taTATAAAtc	608	9	-	Arabidopsis thaliana	core promoter element around -30 of transcription start
Medtr1g040525.1	TATA-box	TATAAAA	609	7	-	Pisum sativum	core promoter element around -30 of transcription start
Medtr1g040525.1	TATA-box	ccTATAAAaa	610	9	-	Arabidopsis thaliana	core promoter element around -30 of transcription start
Medtr1g040525.1	TATA-box	TATATAA	611	7	-	Arabidopsis thaliana	core promoter element around -30 of transcription start
Medtr1g040525.1	TATA-box	TATATA	612	6	+	Arabidopsis thaliana	core promoter element around -30 of transcription start
Medtr1g040525.1	TATA-box	TATA	614	4	+	Arabidopsis thaliana	core promoter element around -30 of transcription start
Medtr1g040525.1	TATA-box	TACAAAA	676	7	+	Oryza sativa	core promoter element around -30 of transcription start
Medtr1g040525.1	TATA-box	ATATAA	807	6	+	Brassica oleracea	core promoter element around -30 of transcription start
Medtr1g040525.1	TATA-box	TATA	808	4	+	Arabidopsis thaliana	core promoter element around -30 of transcription start
Medtr1g040525.1	TATA-box	ATTATA	1187	6	+	Brassica napus	core promoter element around -30 of transcription start
Medtr1g040525.1	TATA-box	TATAA	1188	5	-	Arabidopsis thaliana	core promoter element around -30 of transcription start
Medtr1g040525.1	TATA-box	TATA	1189	4	-	Arabidopsis thaliana	core promoter element around -30 of transcription start
Medtr1g040525.1	TATA-box	TACAAAA	1324	7	-	Oryza sativa	core promoter element around -30 of transcription start
Medtr1g040525.1	TATA-box	TATAAAA	1390	7	-	Pisum sativum	core promoter element around -30 of transcription start
Medtr1g040525.1	TATA-box	TATAAA	1391	6	-	Helianthus annuus	core promoter element around -30 of transcription start
Medtr1g040525.1	TATA-box	TATATAA	1392	7	-	Arabidopsis thaliana	core promoter element around -30 of transcription start
Medtr1g040525.1	TATA-box	TATATA	1393	6	-	Arabidopsis thaliana	core promoter element around -30 of transcription start
Medtr1g040525.1	TATA-box	ATATAT	1394	6	-	Brassica napus	core promoter element around -30 of transcription start
Medtr1g040525.1	TATA-box	TATA	1395	4	-	Arabidopsis thaliana	core promoter element around -30 of transcription start
Medtr1g040525.1	TATA-box	ATTATA	1545	6	+	Brassica napus	core promoter element around -30 of transcription start
Medtr1g040525.1	TATA-box	TATATAA	1546	7	-	Arabidopsis thaliana	core promoter element around -30 of transcription start
Medtr1g040525.1	TATA-box	TATATA	1547	6	-	Arabidopsis thaliana	core promoter element around -30 of transcription start
Medtr1g040525.1	TATA-box	ATATAA	1548	6	+	Brassica oleracea	core promoter element around -30 of transcription start
Medtr1g040525.1	TATA-box	TATA	1549	4	-	Arabidopsis thaliana	core promoter element around -30 of transcription start
Medtr1g040525.1	TATA-box	TACAAAA	1756	7	+	Oryza sativa	core promoter element around -30 of transcription start
Medtr1g040525.1	TATA-box	TACAAAA	1822	7	+	Oryza sativa	core promoter element around -30 of transcription start
Medtr1g040525.1	TATA-box	ATTATA	1885	6	+	Brassica napus	core promoter element around -30 of transcription start
Medtr1g040525.1	TATA-box	TATAA	1886	5	-	Arabidopsis thaliana	core promoter element around -30 of transcription start
Medtr1g040525.1	TATA-box	TATA	1887	4	-	Arabidopsis thaliana	core promoter element around -30 of transcription start
Medtr1g040525.1	TATA-box	ATTATA	1910	6	+	Brassica napus	core promoter element around -30 of transcription start
Medtr1g040525.1	TATA-box	TATAA	1911	5	-	Arabidopsis thaliana	core promoter element around -30 of transcription start
Medtr1g040525.1	TATA-box	TATA	1912	4	-	Arabidopsis thaliana	core promoter element around -30 of transcription start
Medtr1g040525.1	TATA-box	ATATAA	1930	6	+	Brassica oleracea	core promoter element around -30 of transcription start
Medtr1g040525.1	TATA-box	TATA	1931	4	-	Arabidopsis thaliana	core promoter element around -30 of transcription start
Medtr1g040525.1	TATA-box	ATTATA	1948	6	+	Brassica napus	core promoter element around -30 of transcription start
Medtr1g040525.1	TATA-box	TATATAA	1949	7	-	Arabidopsis thaliana	core promoter element around -30 of transcription start
Medtr1g040525.1	TATA-box	TATATA	1950	6	-	Arabidopsis thaliana	core promoter element around -30 of transcription start
Medtr1g040525.1	TATA-box	ATATAT	1951	6	-	Brassica napus	core promoter element around -30 of transcription start
Medtr1g040525.1	TATA-box	TATATA	1952	6	-	Arabidopsis thaliana	core promoter element around -30 of transcription start
Medtr1g040525.1	TATA-box	ATATAT	1953	6	-	Brassica napus	core promoter element around -30 of transcription start
Medtr1g040525.1	TATA-box	TATA	1954	4	-	Arabidopsis thaliana	core promoter element around -30 of transcription start
Medtr1g040525.1	Unnamed__4	CTCC	145	4	-	Petroselinum hortense
Medtr1g040525.1	Unnamed__4	CTCC	170	4	-	Petroselinum hortense
Medtr1g040525.1	Unnamed__4	CTCC	891	4	-	Petroselinum hortense
Medtr1g040525.1	Unnamed__4	CTCC	1367	4	-	Petroselinum hortense
Medtr1g040525.1	Unnamed__4	CTCC	1423	4	-	Petroselinum hortense
Medtr1g040525.1	Unnamed__4	CTCC	1659	4	+	Petroselinum hortense
Medtr1g040525.1	Unnamed__4	CTCC	1671	4	+	Petroselinum hortense
Medtr1g040525.1	Unnamed__4	CTCC	1905	4	+	Petroselinum hortense
Medtr1g040525.1	ABRE4	CACGTA	756	6	-	Zea mays
Medtr1g040525.1	ABRE4	CACGTA	1242	6	+	Zea mays
Medtr1g040525.1	MYB	CAACAG	364	6	-	Arabidopsis thaliana
Medtr1g040525.1	MYB	TAACCA	550	6	-	Arabidopsis thaliana
Medtr1g040525.1	TCT-motif	TCTTAC	383	6	+	Arabidopsis thaliana	part of a light responsive element
Medtr1g040525.1	TCT-motif	TCTTAC	522	6	-	Arabidopsis thaliana	part of a light responsive element
Medtr1g040525.1	ABRE	ACGTG	757	5	+	Arabidopsis thaliana	cis-acting element involved in the abscisic acid responsiveness
Medtr1g040525.1	ABRE	GACACGTGGC	1224	9	+	Triticum aestivum	cis-acting element involved in the abscisic acid responsiveness
Medtr1g040525.1	ABRE	CACGTG	1226	6	-	Arabidopsis thaliana	cis-acting element involved in the abscisic acid responsiveness
Medtr1g040525.1	ABRE	ACGTG	1227	5	+	Arabidopsis thaliana	cis-acting element involved in the abscisic acid responsiveness
Medtr1g040525.1	ABRE	ACGTG	1242	5	-	Arabidopsis thaliana	cis-acting element involved in the abscisic acid responsiveness
Medtr1g040525.1	Myb-binding site	CAACAG	364	6	-	Nicotiana tabacum
Medtr1g040545.1		motif_sequence	69	4	+	organism	short_function
Medtr1g040545.1		motif_sequence	84	4	+	organism	short_function
Medtr1g040545.1		motif_sequence	210	4	-	organism	short_function
Medtr1g040545.1		motif_sequence	239	4	+	organism	short_function
Medtr1g040545.1		motif_sequence	462	4	-	organism	short_function
Medtr1g040545.1		motif_sequence	542	4	-	organism	short_function
Medtr1g040545.1		motif_sequence	586	4	+	organism	short_function
Medtr1g040545.1		motif_sequence	681	4	+	organism	short_function
Medtr1g040545.1		motif_sequence	838	4	-	organism	short_function
Medtr1g040545.1		motif_sequence	930	4	+	organism	short_function
Medtr1g040545.1		motif_sequence	939	4	-	organism	short_function
Medtr1g040545.1		motif_sequence	1195	4	-	organism	short_function
Medtr1g040545.1		motif_sequence	1271	4	-	organism	short_function
Medtr1g040545.1		motif_sequence	1345	4	+	organism	short_function
Medtr1g040545.1		motif_sequence	1504	4	+	organism	short_function
Medtr1g040545.1		motif_sequence	1546	4	+	organism	short_function
Medtr1g040545.1		motif_sequence	1556	4	-	organism	short_function
Medtr1g040545.1		motif_sequence	1622	4	-	organism	short_function
Medtr1g040545.1		motif_sequence	1683	4	-	organism	short_function
Medtr1g040545.1		motif_sequence	1891	4	+	organism	short_function
Medtr1g040545.1	Unnamed__6	taTAAATATct	1875	10	+	Zea mays
Medtr1g040545.1	Unnamed__6	taTAAATATct	1938	10	+	Zea mays
Medtr1g040545.1	MYB-like sequence	TAACCA	142	6	+	Arabidopsis thaliana
Medtr1g040545.1	MYB-like sequence	TAACCA	1223	6	-	Arabidopsis thaliana
Medtr1g040545.1	CAT-box	GCCACT	608	6	+	Arabidopsis thaliana	cis-acting regulatory element related to meristem expression
Medtr1g040545.1	ABRE3a	TACGTG	1539	6	+	Zea mays
Medtr1g040545.1	AT~TATA-box	TATATA	1938	6	-	Arabidopsis thaliana
Medtr1g040545.1	AT~TATA-box	TATATA	1940	6	-	Arabidopsis thaliana
Medtr1g040545.1	STRE	AGGGG	482	5	-	Arabidopsis thaliana
Medtr1g040545.1	STRE	AGGGG	1739	5	-	Arabidopsis thaliana
Medtr1g040545.1	AAGAA-motif	GAAAGAA	405	7	+	Avena sativa
Medtr1g040545.1	MBSI	TTTTTACGGTTA	1060	11	-	Petunia hybrida	MYB binding site involved in flavonoid biosynthetic genes regulation
Medtr1g040545.1	L-box	ATCCCACCTAC	341	10	-	Petroselinum crispum	part of a light responsive element
Medtr1g040545.1	AE-box	AGAAACTT	221	8	-	Arabidopsis thaliana	part of a module for light response
Medtr1g040545.1	AE-box	AGAAACAA	518	8	+	Arabidopsis thaliana	part of a module for light response
Medtr1g040545.1	I-box	AAGATAAGGCT	1691	10	+	Gossypium hirsutum	part of a light responsive element
Medtr1g040545.1	Box 4	ATTAAT	968	6	+	Petroselinum crispum	part of a conserved DNA module involved in light responsiveness
Medtr1g040545.1	CAAT-box	CAAT	39	4	-	Nicotiana glutinosa
Medtr1g040545.1	CAAT-box	CAAT	97	4	+	Nicotiana glutinosa
Medtr1g040545.1	CAAT-box	CCAAT	103	5	-	Arabidopsis thaliana	common cis-acting element in promoter and enhancer regions
Medtr1g040545.1	CAAT-box	CAAAT	154	5	+	Pisum sativum	common cis-acting element in promoter and enhancer regions
Medtr1g040545.1	CAAT-box	CAAT	163	4	+	Nicotiana glutinosa
Medtr1g040545.1	CAAT-box	CAAAT	192	5	-	Pisum sativum	common cis-acting element in promoter and enhancer regions
[truncated: 50,602 more rows]

## Sheet: The element selected in MtLRR-R
element	function
ABRE	cis-acting element involved in the abscisic acid responsiveness
AACA_motif	involved in endosperm-specific negative expression
AuxRR-core	cis-acting regulatory element involved in auxin responsiveness
as-1	the defence response against pathogens
AT-rich element	binding site of AT-rich DNA binding protein (ATBP-1)
CAT-box	cis-acting regulatory element related to meristem expression
CGTCA-motif	cis-acting regulatory element involved in the MeJA-responsiveness
ERELEE4	"ERE (ethylene responsive element)" of tomato (L.e.) E4 and carnation GST1 genes; GST1 is related to senescence; Found in the 5'-LTR region of TLC1.1 retrotransposon family in Lycopersicon chilense (Tapia et al.); ERE motifs mediate ethylene-induced activation of the U3 promoter region;
GT1-motif	light responsive element
GARE-motif	gibberellin-responsive element
G-box	the defence response against pathogens
MBS	MYB binding site involved in drought-inducibility
GC-motif	enhancer-like element involved in anoxic specific inducibility
P-box	gibberellin-responsive element
TATC-box	cis-acting element involved in gibberellin-responsiveness
TCA-element	cis-acting element involved in salicylic acid responsiveness
TC-rich	cis-acting element involved in defense and stress responsiveness
TGACG-motif	cis-acting regulatory element involved in the MeJA-responsiveness
TGA-element	auxin-responsive element
W box	the defence response against pathogens

## Sheet: The data of cis-acting element 
gene ID of V4.0	start of location	end of location	element
Medtr1g009270.1	75	83	ERE
Medtr1g009270.1	1481	1489	ERE
Medtr1g009270.1	1483	1491	ERE
Medtr1g009270.1	1032	1037	CGTCA-motif
Medtr1g009270.1	1082	1087	CGTCA-motif
Medtr1g009270.1	1032	1037	as-1
Medtr1g009270.1	1082	1087	as-1
Medtr1g009270.1	1032	1037	TGACG-motif
Medtr1g009270.1	1082	1087	TGACG-motif
Medtr1g009270.1	718	725	AuxRR-core
Medtr1g009270.1	724	730	G-box
Medtr1g009270.1	891	897	GT1-motif
Medtr1g009270.1	1403	1409	MBS
Medtr1g009270.1	1769	1775	TGA-element
Medtr1g009270.1	724	729	ABRE
Medtr1g015530.1	166	172	W box
Medtr1g015530.1	1047	1055	ERE
Medtr1g015530.1	1104	1112	ERE
Medtr1g015530.1	1119	1127	ERE
Medtr1g015530.1	1558	1566	ERE
Medtr1g015530.1	482	487	CGTCA-motif
Medtr1g015530.1	482	487	as-1
Medtr1g015530.1	482	487	TGACG-motif
Medtr1g015530.1	279	289	AT-rich element
Medtr1g015530.1	630	636	G-box
Medtr1g015530.1	630	638	G-box
Medtr1g015530.1	118	125	GT1-motif
Medtr1g015530.1	604	613	GT1-motif
Medtr1g015530.1	748	754	GT1-motif
Medtr1g015530.1	248	255	TATC-box
Medtr1g015530.1	1864	1870	TGA-element
Medtr1g015530.1	630	635	ABRE
Medtr1g022265.1	1135	1143	ERE
Medtr1g022265.1	1310	1315	CGTCA-motif
Medtr1g022265.1	1846	1851	CGTCA-motif
Medtr1g022265.1	1310	1315	as-1
Medtr1g022265.1	1846	1851	as-1
Medtr1g022265.1	1992	1999	GARE-motif
Medtr1g022265.1	1310	1315	TGACG-motif
Medtr1g022265.1	1846	1851	TGACG-motif
Medtr1g022265.1	345	351	W box
Medtr1g022265.1	939	945	W box
Medtr1g022265.1	959	965	W box
Medtr1g022265.1	1594	1600	W box
Medtr1g022265.1	37	46	TC-rich repeats
Medtr1g022265.1	1199	1211	AACA_motif
Medtr1g022265.1	1849	1855	G-box
Medtr1g022265.1	1810	1816	G-box
Medtr1g022265.1	1591	1598	ABRE
Medtr1g022265.1	1811	1816	ABRE
Medtr1g022265.1	1849	1854	ABRE
Medtr1g028890.1	1355	1363	ERE
Medtr1g028890.1	1219	1224	CGTCA-motif
Medtr1g028890.1	1219	1224	as-1
Medtr1g028890.1	1219	1224	TGACG-motif
Medtr1g028890.1	913	919	G-box
Medtr1g028890.1	1441	1447	GT1-motif
Medtr1g028890.1	1699	1705	GT1-motif
Medtr1g028890.1	1934	1940	GT1-motif
Medtr1g028890.1	913	918	ABRE
Medtr1g029930.1	1269	1277	ERE
Medtr1g029930.1	1875	1884	TC-rich repeats
Medtr1g029930.1	1591	1601	AT-rich element
Medtr1g029930.1	1110	1116	G-box
Medtr1g029930.1	1144	1150	G-box
Medtr1g029930.1	1286	1292	GT1-motif
Medtr1g029930.1	1741	1750	TCA-element
Medtr1g029930.1	1243	1249	TGA-element
Medtr1g029930.1	1110	1115	ABRE
Medtr1g029930.1	1144	1149	ABRE
Medtr1g029940.1	565	573	ERE
Medtr1g029940.1	1995	2000	CGTCA-motif
Medtr1g029940.1	1995	2000	as-1
Medtr1g029940.1	1995	2000	TGACG-motif
Medtr1g029940.1	649	655	W box
Medtr1g029940.1	407	416	TC-rich repeats
Medtr1g029940.1	719	728	TC-rich repeats
Medtr1g029940.1	1826	1835	TC-rich repeats
Medtr1g029940.1	1220	1226	GT1-motif
Medtr1g029940.1	983	989	MBS
Medtr1g029940.1	1552	1558	TGA-element
Medtr1g029950.1	1742	1750	ERE
Medtr1g029950.1	1901	1909	ERE
Medtr1g029950.1	992	997	CGTCA-motif
Medtr1g029950.1	1286	1291	CGTCA-motif
Medtr1g029950.1	1677	1682	CGTCA-motif
Medtr1g029950.1	1824	1829	CGTCA-motif
Medtr1g029950.1	1307	1313	CAT-box
Medtr1g029950.1	992	997	as-1
Medtr1g029950.1	1286	1291	as-1
Medtr1g029950.1	1677	1682	as-1
Medtr1g029950.1	1824	1829	as-1
Medtr1g029950.1	992	997	TGACG-motif
Medtr1g029950.1	1286	1291	TGACG-motif
Medtr1g029950.1	1677	1682	TGACG-motif
Medtr1g029950.1	1824	1829	TGACG-motif
Medtr1g029950.1	1681	1688	AuxRR-core
Medtr1g029950.1	520	526	G-box
Medtr1g029950.1	958	964	G-box
Medtr1g029950.1	958	964	G-box
Medtr1g029950.1	990	996	G-box
Medtr1g029950.1	1013	1019	G-box
Medtr1g029950.1	1822	1828	G-box
Medtr1g029950.1	935	942	GT1-motif
Medtr1g029950.1	936	942	GT1-motif
Medtr1g029950.1	1329	1335	GT1-motif
Medtr1g029950.1	624	633	TCA-element
Medtr1g029950.1	1500	1506	TGA-element
Medtr1g029950.1	496	505	ABRE
Medtr1g029950.1	520	525	ABRE
Medtr1g029950.1	958	964	ABRE
Medtr1g029950.1	959	964	ABRE
Medtr1g029950.1	990	995	ABRE
Medtr1g029950.1	1013	1021	ABRE
Medtr1g029950.1	1014	1019	ABRE
Medtr1g029950.1	1266	1273	ABRE
Medtr1g029950.1	1822	1827	ABRE
Medtr1g038890.1	1050	1058	ERE
Medtr1g038890.1	1449	1457	ERE
Medtr1g038890.1	1632	1640	ERE
Medtr1g038890.1	865	870	CGTCA-motif
Medtr1g038890.1	1514	1519	CGTCA-motif
Medtr1g038890.1	865	870	as-1
Medtr1g038890.1	1514	1519	as-1
Medtr1g038890.1	893	903	TC-rich repeats
Medtr1g038890.1	1353	1360	P-box
Medtr1g038890.1	865	870	TGACG-motif
Medtr1g038890.1	1514	1519	TGACG-motif
Medtr1g038890.1	907	917	AT-rich element
Medtr1g038890.1	1515	1521	G-box
Medtr1g038890.1	344	351	GT1-motif
Medtr1g038890.1	1165	1171	GC-motif
Medtr1g038890.1	1503	1509	TGA-element
Medtr1g038890.1	1516	1521	ABRE
Medtr1g039220.1	755	763	ERE
Medtr1g039220.1	1246	1254	ERE
Medtr1g039220.1	233	238	CGTCA-motif
Medtr1g039220.1	233	238	as-1
Medtr1g039220.1	233	238	TGACG-motif
Medtr1g039220.1	936	945	TC-rich repeats
Medtr1g039220.1	392	398	G-box
Medtr1g039220.1	1773	1779	GT1-motif
Medtr1g039220.1	540	549	TCA-element
Medtr1g039220.1	204	210	TGA-element
Medtr1g039220.1	272	278	TGA-element
Medtr1g039220.1	483	489	TGA-element
Medtr1g039240.1	1345	1353	ERE
Medtr1g039240.1	402	409	P-box
Medtr1g039240.1	840	847	AuxRR-core
Medtr1g039240.1	1741	1747	W box
Medtr1g039240.1	590	596	G-box
Medtr1g039240.1	331	338	GT1-motif
Medtr1g039240.1	1288	1294	MBS
Medtr1g039240.1	755	764	TCA-element
Medtr1g039240.1	911	917	TGA-element
Medtr1g039240.1	1319	1325	TGA-element
Medtr1g039240.1	590	595	ABRE
Medtr1g039310.1	1203	1208	CGTCA-motif
Medtr1g039310.1	1203	1208	as-1
Medtr1g039310.1	248	255	P-box
Medtr1g039310.1	1106	1113	P-box
Medtr1g039310.1	1454	1461	P-box
Medtr1g039310.1	1203	1208	TGACG-motif
Medtr1g039310.1	893	903	AT-rich element
Medtr1g039310.1	1183	1189	G-box
Medtr1g039310.1	544	550	GT1-motif
Medtr1g039310.1	1498	1504	GT1-motif
Medtr1g039310.1	1143	1149	TGA-element
Medtr1g039310.1	1184	1189	ABRE
Medtr1g040525.1	583	588	CGTCA-motif
Medtr1g040525.1	156	162	CAT-box
Medtr1g040525.1	583	588	as-1
Medtr1g040525.1	583	588	TGACG-motif
Medtr1g040525.1	564	571	AuxRR-core
Medtr1g040525.1	663	669	W box
Medtr1g040525.1	740	746	W box
Medtr1g040525.1	746	752	W box
Medtr1g040525.1	970	976	W box
Medtr1g040525.1	1258	1264	W box
Medtr1g040525.1	1226	1232	G-box
Medtr1g040525.1	756	762	G-box
Medtr1g040525.1	1225	1234	G-box
Medtr1g040525.1	1226	1232	G-box
Medtr1g040525.1	1242	1248	G-box
Medtr1g040525.1	551	557	GT1-motif
Medtr1g040525.1	757	762	ABRE
Medtr1g040525.1	1224	1233	ABRE
Medtr1g040525.1	1226	1232	ABRE
Medtr1g040525.1	1227	1232	ABRE
Medtr1g040525.1	1242	1247	ABRE
Medtr1g040545.1	608	614	CAT-box
Medtr1g040545.1	1539	1545	G-box
Medtr1g040545.1	1224	1230	GT1-motif
Medtr1g040545.1	120	126	MBS
Medtr1g040545.1	1540	1545	ABRE
Medtr1g040555.1	155	163	ERE
Medtr1g040555.1	150	155	CGTCA-motif
Medtr1g040555.1	302	307	CGTCA-motif
Medtr1g040555.1	512	518	CAT-box
Medtr1g040555.1	150	155	as-1
Medtr1g040555.1	302	307	as-1
Medtr1g040555.1	495	504	TC-rich repeats
Medtr1g040555.1	150	155	TGACG-motif
Medtr1g040555.1	302	307	TGACG-motif
Medtr1g040555.1	23	30	AuxRR-core
Medtr1g040555.1	1804	1813	TCA-element
Medtr1g040555.1	749	755	TGA-element
Medtr1g040615.1	745	751	CAT-box
Medtr1g040615.1	1971	1978	GARE-motif
Medtr1g040615.1	40	46	G-box
Medtr1g040615.1	257	263	MBS
Medtr1g040615.1	41	46	ABRE
Medtr1g040625.1	1417	1422	CGTCA-motif
Medtr1g040625.1	466	472	CAT-box
Medtr1g040625.1	1417	1422	as-1
Medtr1g040625.1	1417	1422	TGACG-motif
Medtr1g040625.1	1661	1668	AuxRR-core
Medtr1g040625.1	298	305	TATC-box
Medtr1g040625.1	85	91	W box
Medtr1g040625.1	1992	1998	W box
Medtr1g040625.1	304	311	GT1-motif
Medtr1g040625.1	305	311	GT1-motif
Medtr1g040625.1	1708	1714	GT1-motif
Medtr1g040625.1	1721	1728	GT1-motif
Medtr1g040625.1	489	495	MBS
Medtr1g047670.1	528	536	ERE
Medtr1g047670.1	1894	1899	CGTCA-motif
Medtr1g047670.1	339	345	CAT-box
Medtr1g047670.1	1894	1899	as-1
Medtr1g047670.1	1894	1899	TGACG-motif
Medtr1g047670.1	21	28	TATC-box
Medtr1g047670.1	253	259	W box
Medtr1g047670.1	793	802	TC-rich repeats
Medtr1g047670.1	902	908	G-box
Medtr1g047670.1	1850	1856	G-box
Medtr1g047670.1	819	825	GT1-motif
Medtr1g047670.1	842	848	GT1-motif
Medtr1g047670.1	1850	1855	ABRE
Medtr1g052425.1	893	901	ERE
Medtr1g052425.1	1441	1449	ERE
Medtr1g052425.1	769	776	P-box
Medtr1g052425.1	910	917	P-box
Medtr1g052425.1	5	11	W box
Medtr1g052425.1	1427	1436	TC-rich repeats
Medtr1g052425.1	1456	1465	TC-rich repeats
Medtr1g052425.1	1730	1739	TC-rich repeats
Medtr1g052425.1	1898	1904	G-box
Medtr1g052425.1	1898	1904	G-box
Medtr1g052425.1	340	346	GT1-motif
Medtr1g052425.1	1029	1035	GT1-motif
Medtr1g052425.1	1898	1904	ABRE
Medtr1g052425.1	1899	1904	ABRE
Medtr1g053525.1	595	603	ERE
Medtr1g053525.1	660	668	ERE
Medtr1g053525.1	1477	1485	ERE
Medtr1g053525.1	225	230	CGTCA-motif
Medtr1g053525.1	225	230	as-1
Medtr1g053525.1	1461	1468	GARE-motif
Medtr1g053525.1	225	230	TGACG-motif
Medtr1g053525.1	189	195	W box
Medtr1g053525.1	1544	1550	W box
Medtr1g053525.1	1414	1423	TC-rich repeats
Medtr1g053525.1	1104	1110	G-box
Medtr1g053525.1	1104	1110	G-box
Medtr1g053525.1	1396	1405	G-box
Medtr1g053525.1	1397	1403	G-box
Medtr1g053525.1	1489	1495	G-box
Medtr1g053525.1	64	70	GT1-motif
Medtr1g053525.1	400	406	MBS
Medtr1g053525.1	1669	1675	MBS
Medtr1g053525.1	643	653	TCA-element
Medtr1g053525.1	1626	1632	TGA-element
Medtr1g053525.1	1104	1110	ABRE
Medtr1g053525.1	1105	1110	ABRE
Medtr1g053525.1	1398	1403	ABRE
Medtr1g061590.1	184	192	ERE
Medtr1g061590.1	186	194	ERE
Medtr1g061590.1	529	536	GARE-motif
Medtr1g061590.1	1905	1911	G-box
Medtr1g061590.1	758	764	GT1-motif
Medtr1g061590.1	380	386	MBS
Medtr1g061590.1	1813	1819	TGA-element
Medtr1g061590.1	1905	1910	ABRE
Medtr1g066950.1	790	795	CGTCA-motif
Medtr1g066950.1	1893	1898	CGTCA-motif
Medtr1g066950.1	790	795	as-1
Medtr1g066950.1	1893	1898	as-1
Medtr1g066950.1	790	795	TGACG-motif
Medtr1g066950.1	1893	1898	TGACG-motif
Medtr1g066950.1	1817	1824	TATC-box
Medtr1g066950.1	74	80	W box
Medtr1g066950.1	622	632	AT-rich element
Medtr1g066950.1	1050	1056	GT1-motif
Medtr1g066950.1	1078	1084	MBS
Medtr1g066950.1	127	136	TCA-element
Medtr1g066950.1	940	949	TCA-element
Medtr1g066950.1	1131	1140	TCA-element
Medtr1g066950.1	1369	1378	TCA-element
Medtr1g066950.1	217	223	TGA-element
Medtr1g069470.1	35	43	ERE
Medtr1g069470.1	1710	1718	ERE
Medtr1g069470.1	718	724	CAT-box
Medtr1g069470.1	979	985	CAT-box
Medtr1g069470.1	896	903	P-box
Medtr1g069470.1	1597	1604	P-box
Medtr1g069470.1	321	327	G-box
Medtr1g069470.1	1368	1374	GT1-motif
Medtr1g069470.1	723	729	MBS
Medtr1g069470.1	922	928	MBS
Medtr1g069470.1	380	389	TCA-element
Medtr1g069470.1	321	326	ABRE
Medtr1g079520.1	223	228	CGTCA-motif
Medtr1g079520.1	223	228	as-1
Medtr1g079520.1	1475	1482	P-box
Medtr1g079520.1	223	228	TGACG-motif
Medtr1g079520.1	1395	1401	G-box
Medtr1g079520.1	703	710	GT1-motif
Medtr1g079520.1	1405	1411	MBS
Medtr1g079520.1	1961	1970	TCA-element
Medtr1g079520.1	1396	1401	ABRE
Medtr1g080440.1	461	466	CGTCA-motif
Medtr1g080440.1	461	466	as-1
Medtr1g080440.1	461	466	TGACG-motif
Medtr1g080440.1	1740	1746	W box
Medtr1g080440.1	167	178	AACA_motif
Medtr1g080440.1	1874	1880	G-box
Medtr1g080440.1	1526	1532	GT1-motif
Medtr1g080440.1	926	932	TGA-element
Medtr1g080440.1	1874	1879	ABRE
Medtr1g084790.1	687	693	W box
Medtr1g084790.1	759	765	W box
Medtr1g084790.1	254	263	TC-rich repeats
Medtr1g084790.1	552	558	G-box
Medtr1g084790.1	1927	1933	GT1-motif
Medtr1g084790.1	299	306	ABRE
Medtr1g088930.1	435	443	ERE
Medtr1g088930.1	1854	1862	ERE
Medtr1g088930.1	1337	1347	AT-rich element
Medtr1g088930.1	616	623	AuxRR-core
Medtr1g088930.1	1828	1834	G-box
Medtr1g088930.1	1762	1768	GT1-motif
Medtr1g088930.1	1192	1198	MBS
Medtr1g088930.1	1911	1917	MBS
Medtr1g088930.1	601	610	TCA-element
Medtr1g088935.1	303	311	ERE
Medtr1g088935.1	1257	1265	ERE
Medtr1g088935.1	1390	1395	CGTCA-motif
Medtr1g088935.1	1434	1439	CGTCA-motif
Medtr1g088935.1	1390	1395	as-1
Medtr1g088935.1	1434	1439	as-1
Medtr1g088935.1	1721	1728	P-box
Medtr1g088935.1	1390	1395	TGACG-motif
Medtr1g088935.1	1434	1439	TGACG-motif
Medtr1g088935.1	58	65	AuxRR-core
Medtr1g088935.1	677	683	W box
Medtr1g088935.1	1507	1513	W box
Medtr1g088935.1	1956	1962	W box
Medtr1g088935.1	1239	1248	TC-rich repeats
Medtr1g088935.1	1791	1801	AT-rich element
Medtr1g088935.1	1346	1352	G-box
Medtr1g088935.1	1346	1352	G-box
Medtr1g088935.1	1398	1404	G-box
Medtr1g088935.1	1064	1070	GT1-motif
Medtr1g088935.1	852	861	TCA-element
Medtr1g088935.1	1344	1353	ABRE
Medtr1g088935.1	1346	1352	ABRE
Medtr1g088935.1	1347	1352	ABRE
Medtr1g088940.1	1873	1878	CGTCA-motif
Medtr1g088940.1	776	782	CAT-box
Medtr1g088940.1	1873	1878	as-1
Medtr1g088940.1	1873	1878	TGACG-motif
Medtr1g088940.1	1850	1856	W box
Medtr1g088940.1	1666	1675	TC-rich repeats
Medtr1g088940.1	1905	1914	TC-rich repeats
Medtr1g088940.1	1874	1880	G-box
Medtr1g088940.1	506	512	GT1-motif
Medtr1g088940.1	1331	1337	GT1-motif
Medtr1g088940.1	701	710	TCA-element
Medtr1g088940.1	965	974	TCA-element
Medtr1g088940.1	556	565	ABRE
Medtr1g088940.1	1875	1880	ABRE
Medtr1g090520.1	1218	1226	ERE
Medtr1g090520.1	151	156	CGTCA-motif
Medtr1g090520.1	1235	1240	CGTCA-motif
Medtr1g090520.1	151	156	as-1
Medtr1g090520.1	1235	1240	as-1
Medtr1g090520.1	151	156	TGACG-motif
Medtr1g090520.1	1235	1240	TGACG-motif
Medtr1g090520.1	104	110	W box
Medtr1g090520.1	635	641	W box
Medtr1g090520.1	113	119	G-box
Medtr1g090520.1	1535	1541	G-box
Medtr1g090520.1	113	119	G-box
Medtr1g090520.1	163	169	G-box
Medtr1g090520.1	1533	1542	G-box
Medtr1g090520.1	1535	1541	G-box
Medtr1g090520.1	419	425	GT1-motif
Medtr1g090520.1	1905	1911	MBS
Medtr1g090520.1	113	119	ABRE
Medtr1g090520.1	114	119	ABRE
Medtr1g090520.1	163	168	ABRE
Medtr1g090520.1	1535	1541	ABRE
Medtr1g090520.1	1536	1541	ABRE
Medtr1g096260.1	551	559	ERE
Medtr1g096260.1	1708	1714	CAT-box
Medtr1g096260.1	1874	1881	TATC-box
Medtr1g096260.1	900	906	W box
Medtr1g096260.1	1680	1689	TC-rich repeats
Medtr1g096260.1	1417	1423	G-box
Medtr1g096260.1	1661	1667	G-box
Medtr1g096260.1	1112	1118	MBS
Medtr1g096260.1	1863	1869	MBS
Medtr1g096260.1	1775	1784	TCA-element
Medtr1g096260.1	1552	1558	TGA-element
Medtr1g096260.1	1418	1423	ABRE
Medtr1g096260.1	1662	1667	ABRE
Medtr1g096270.1	317	322	CGTCA-motif
Medtr1g096270.1	358	364	CAT-box
Medtr1g096270.1	317	322	as-1
Medtr1g096270.1	317	322	TGACG-motif
Medtr1g096270.1	205	212	AuxRR-core
Medtr1g096270.1	1644	1650	G-box
Medtr1g096270.1	221	228	GT1-motif
Medtr1g096270.1	222	228	GT1-motif
Medtr1g096270.1	1181	1187	GT1-motif
Medtr1g096270.1	1183	1189	GT1-motif
Medtr1g096270.1	1861	1867	TGA-element
Medtr1g096270.1	1642	1650	ABRE
Medtr1g096270.1	1644	1649	ABRE
Medtr1g097160.1	940	946	W box
Medtr1g097160.1	1022	1028	W box
Medtr1g097160.1	567	575	ERE
Medtr1g097160.1	1774	1780	CAT-box
Medtr1g097160.1	1656	1663	GT1-motif
Medtr1g097160.1	1564	1570	MBS
Medtr1g097160.1	1870	1876	MBS
Medtr1g097160.1	1221	1227	GC-motif
Medtr1g097160.1	94	103	TCA-element
Medtr1g097580.1	1784	1790	W box
Medtr1g097580.1	1305	1311	CAT-box
Medtr1g097580.1	882	893	AT-rich element
Medtr1g097580.1	5	11	GT1-motif
Medtr1g097580.1	890	896	MBS
Medtr1g100787.1	1643	1651	ERE
Medtr1g100787.1	130	136	CAT-box
Medtr1g100787.1	150	156	CAT-box
Medtr1g100787.1	220	227	GARE-motif
Medtr1g100787.1	639	646	TATC-box
Medtr1g100787.1	1979	1985	G-box
Medtr1g100787.1	353	359	G-box
Medtr1g100787.1	1979	1985	G-box
Medtr1g100787.1	925	932	GT1-motif
Medtr1g100787.1	1790	1797	GT1-motif
Medtr1g100787.1	1791	1797	GT1-motif
Medtr1g100787.1	1979	1985	ABRE
Medtr1g100787.1	1980	1985	ABRE
Medtr1g102500.1	1251	1259	ERE
Medtr1g102500.1	1706	1711	CGTCA-motif
Medtr1g102500.1	1324	1330	CAT-box
Medtr1g102500.1	1706	1711	as-1
Medtr1g102500.1	1706	1711	TGACG-motif
Medtr1g102500.1	1233	1239	W box
Medtr1g102500.1	1894	1905	AACA_motif
Medtr1g102500.1	1920	1931	AACA_motif
Medtr1g102500.1	937	943	G-box
Medtr1g102500.1	937	943	G-box
Medtr1g102500.1	1525	1531	G-box
Medtr1g102500.1	893	899	GT1-motif
Medtr1g102500.1	1075	1081	GT1-motif
Medtr1g102500.1	1058	1067	TCA-element
Medtr1g102500.1	1750	1756	TGA-element
Medtr1g102500.1	937	943	ABRE
Medtr1g102500.1	938	943	ABRE
Medtr1g102500.1	1525	1530	ABRE
Medtr1g107460.1	5	10	CGTCA-motif
Medtr1g107460.1	5	10	as-1
Medtr1g107460.1	5	10	TGACG-motif
Medtr1g107460.1	1225	1231	W box
Medtr1g107460.1	1145	1151	G-box
Medtr1g107460.1	643	649	GT1-motif
Medtr1g107460.1	948	954	MBS
Medtr1g107460.1	1781	1787	MBS
Medtr1g107460.1	837	847	TCA-element
Medtr1g107460.1	1222	1229	ABRE
Medtr1g107460.1	1236	1243	ABRE
Medtr1g109580.1	558	563	CGTCA-motif
Medtr1g109580.1	869	874	CGTCA-motif
Medtr1g109580.1	558	563	as-1
Medtr1g109580.1	869	874	as-1
Medtr1g109580.1	181	190	TC-rich repeats
Medtr1g109580.1	1199	1208	TC-rich repeats
Medtr1g109580.1	567	574	GARE-motif
Medtr1g109580.1	558	563	TGACG-motif
Medtr1g109580.1	869	874	TGACG-motif
Medtr1g109580.1	1059	1065	GT1-motif
Medtr1g109580.1	1176	1182	GT1-motif
Medtr1g110280.1	467	475	ERE
Medtr1g110280.1	1108	1116	ERE
Medtr1g110280.1	62	68	CAT-box
Medtr1g110280.1	128	135	AuxRR-core
Medtr1g110280.1	618	624	W box
Medtr1g110280.1	1522	1528	W box
Medtr1g110280.1	1868	1874	W box
Medtr1g110280.1	1607	1616	TC-rich repeats
Medtr1g110280.1	735	741	G-box
Medtr1g110280.1	1922	1928	G-box
Medtr1g110280.1	601	609	G-box
Medtr1g110280.1	602	608	G-box
Medtr1g110280.1	1469	1475	GT1-motif
Medtr1g110280.1	1577	1583	GT1-motif
Medtr1g110280.1	1667	1673	GT1-motif
Medtr1g110280.1	1758	1764	GT1-motif
Medtr1g110280.1	1969	1975	GT1-motif
Medtr1g110280.1	168	174	MBS
Medtr1g110280.1	1694	1700	MBS
Medtr1g110280.1	602	607	ABRE
Medtr1g110280.1	736	741	ABRE
Medtr1g110280.1	1920	1930	ABRE
Medtr1g110280.1	1923	1928	ABRE
Medtr2g005810.1	213	221	ERE
Medtr2g005810.1	1463	1471	ERE
Medtr2g005810.1	496	501	CGTCA-motif
Medtr2g005810.1	1558	1564	CAT-box
Medtr2g005810.1	496	501	as-1
Medtr2g005810.1	496	501	TGACG-motif
Medtr2g005810.1	674	681	GT1-motif
Medtr2g005810.1	1055	1061	GT1-motif
Medtr2g008360.1	672	678	W box
Medtr2g008360.1	784	790	W box
Medtr2g008360.1	195	200	CGTCA-motif
Medtr2g008360.1	215	220	CGTCA-motif
Medtr2g008360.1	104	110	CAT-box
Medtr2g008360.1	195	200	as-1
Medtr2g008360.1	215	220	as-1
Medtr2g008360.1	195	200	TGACG-motif
Medtr2g008360.1	215	220	TGACG-motif
Medtr2g008360.1	1748	1754	GT1-motif
Medtr2g008360.1	291	298	TATC-box
Medtr2g008370.1	40	48	ERE
Medtr2g008370.1	1462	1470	ERE
Medtr2g008370.1	1507	1516	TC-rich repeats
Medtr2g008370.1	844	850	G-box
Medtr2g008370.1	366	372	GT1-motif
Medtr2g008370.1	1267	1273	GT1-motif
Medtr2g008370.1	1282	1288	GT1-motif
Medtr2g008370.1	1379	1386	GT1-motif
Medtr2g008370.1	1380	1386	GT1-motif
Medtr2g008370.1	337	346	ABRE
Medtr2g008370.1	844	849	ABRE
Medtr2g008380.1	1775	1783	ERE
Medtr2g008380.1	1777	1785	ERE
Medtr2g008380.1	1926	1931	CGTCA-motif
Medtr2g008380.1	298	304	CAT-box
Medtr2g008380.1	1926	1931	as-1
Medtr2g008380.1	258	265	GARE-motif
Medtr2g008380.1	1926	1931	TGACG-motif
Medtr2g008380.1	93	102	TC-rich repeats
Medtr2g008380.1	1283	1289	G-box
Medtr2g008380.1	1589	1595	G-box
Medtr2g008380.1	625	631	G-box
Medtr2g008380.1	713	719	GT1-motif
Medtr2g008380.1	800	806	GT1-motif
Medtr2g008380.1	1751	1757	GT1-motif
Medtr2g008380.1	30	39	TCA-element
Medtr2g008380.1	625	630	ABRE
Medtr2g008380.1	1283	1288	ABRE
Medtr2g008380.1	1590	1595	ABRE
Medtr2g008390.1	764	770	W box
Medtr2g008390.1	378	387	TC-rich repeats
Medtr2g008390.1	586	595	TC-rich repeats
Medtr2g008390.1	908	917	TC-rich repeats
Medtr2g008390.1	1739	1745	G-box
Medtr2g008390.1	1525	1531	G-box
Medtr2g008390.1	1512	1518	GC-motif
Medtr2g008390.1	195	204	TCA-element
Medtr2g008390.1	1728	1737	TCA-element
Medtr2g008390.1	1525	1530	ABRE
Medtr2g008390.1	1740	1745	ABRE
Medtr2g008400.1	1784	1792	ERE
Medtr2g008400.1	1786	1794	ERE
Medtr2g008400.1	1630	1635	CGTCA-motif
Medtr2g008400.1	1630	1635	as-1
Medtr2g008400.1	1630	1635	TGACG-motif
Medtr2g008400.1	323	329	W box
Medtr2g008400.1	1913	1924	AACA_motif
Medtr2g008400.1	332	338	G-box
Medtr2g008400.1	1306	1312	G-box
Medtr2g008400.1	1770	1779	G-box
Medtr2g008400.1	413	419	GT1-motif
Medtr2g008400.1	649	655	GT1-motif
Medtr2g008400.1	137	143	MBS
Medtr2g008400.1	305	311	MBS
Medtr2g008400.1	622	628	MBS
Medtr2g008400.1	1521	1527	MBS
Medtr2g008400.1	332	337	ABRE
Medtr2g008400.1	1306	1311	ABRE
Medtr2g010470.1	370	376	W box
Medtr2g010470.1	61	69	ERE
Medtr2g010470.1	430	438	ERE
Medtr2g010470.1	75	85	AT-rich element
Medtr2g010470.1	934	941	AuxRR-core
Medtr2g010470.1	1055	1062	GT1-motif
Medtr2g010470.1	1558	1564	GT1-motif
Medtr2g010470.1	984	991	ABRE
Medtr2g014560.1	1076	1084	ERE
Medtr2g014560.1	828	833	CGTCA-motif
Medtr2g014560.1	843	848	CGTCA-motif
Medtr2g014560.1	1565	1571	CAT-box
Medtr2g014560.1	828	833	as-1
Medtr2g014560.1	843	848	as-1
Medtr2g014560.1	828	833	TGACG-motif
Medtr2g014560.1	843	848	TGACG-motif
Medtr2g014560.1	1520	1527	TATC-box
Medtr2g014560.1	631	637	W box
Medtr2g014560.1	1249	1255	W box
Medtr2g014560.1	232	238	G-box
Medtr2g014560.1	476	482	G-box
Medtr2g014560.1	476	482	G-box
Medtr2g014560.1	1962	1968	G-box
Medtr2g014560.1	1238	1245	GT1-motif
Medtr2g014560.1	1239	1245	GT1-motif
Medtr2g014560.1	470	476	MBS
Medtr2g014560.1	1311	1317	MBS
Medtr2g014560.1	652	661	TCA-element
Medtr2g014560.1	1448	1457	TCA-element
Medtr2g014560.1	232	237	ABRE
Medtr2g014560.1	476	482	ABRE
Medtr2g014560.1	477	482	ABRE
Medtr2g014560.1	562	569	ABRE
Medtr2g016320.1	330	338	ERE
Medtr2g016320.1	332	340	ERE
Medtr2g016320.1	373	381	ERE
Medtr2g016320.1	547	555	ERE
Medtr2g016320.1	359	364	CGTCA-motif
Medtr2g016320.1	896	901	CGTCA-motif
Medtr2g016320.1	359	364	as-1
Medtr2g016320.1	896	901	as-1
Medtr2g016320.1	359	364	TGACG-motif
Medtr2g016320.1	896	901	TGACG-motif
Medtr2g016320.1	422	431	TC-rich repeats
Medtr2g016320.1	1902	1912	AT-rich element
Medtr2g016320.1	1627	1636	GT1-motif
Medtr2g016320.1	1274	1280	MBS
Medtr2g016360.1	420	426	W box
Medtr2g016360.1	1031	1037	W box
Medtr2g016360.1	110	115	CGTCA-motif
Medtr2g016360.1	841	847	CAT-box
Medtr2g016360.1	935	941	CAT-box
Medtr2g016360.1	110	115	as-1
Medtr2g016360.1	110	115	TGACG-motif
Medtr2g016360.1	1902	1912	AT-rich element
Medtr2g016360.1	220	226	G-box
Medtr2g016360.1	906	912	G-box
Medtr2g016360.1	904	913	G-box
Medtr2g016360.1	906	912	G-box
Medtr2g016360.1	432	438	GT1-motif
Medtr2g016360.1	1627	1636	GT1-motif
Medtr2g016360.1	221	226	ABRE
Medtr2g016360.1	904	913	ABRE
Medtr2g016360.1	906	912	ABRE
Medtr2g016360.1	907	912	ABRE
Medtr2g016500.1	2	7	CGTCA-motif
Medtr2g016500.1	1040	1046	CAT-box
Medtr2g016500.1	2	7	as-1
Medtr2g016500.1	2	7	TGACG-motif
Medtr2g016500.1	215	221	G-box
Medtr2g016500.1	1778	1784	G-box
Medtr2g016500.1	1753	1759	G-box
Medtr2g016500.1	1778	1784	G-box
Medtr2g016500.1	951	957	MBS
Medtr2g016500.1	1883	1889	MBS
Medtr2g016500.1	737	746	TCA-element
Medtr2g016500.1	216	221	ABRE
Medtr2g016500.1	1778	1784	ABRE
Medtr2g016500.1	1779	1784	ABRE
Medtr2g016530.1	563	571	ERE
Medtr2g016530.1	1280	1288	ERE
Medtr2g016530.1	345	350	CGTCA-motif
Medtr2g016530.1	345	350	as-1
Medtr2g016530.1	345	350	TGACG-motif
Medtr2g016530.1	971	977	W box
Medtr2g016530.1	172	181	TC-rich repeats
Medtr2g016530.1	976	982	MBS
Medtr2g016530.1	1664	1673	TCA-element
Medtr2g016530.1	1757	1766	ABRE
Medtr2g016580.1	623	629	W box
Medtr2g016580.1	215	223	ERE
Medtr2g016580.1	465	473	ERE
Medtr2g016580.1	1895	1903	ERE
Medtr2g016580.1	428	434	G-box
Medtr2g016580.1	713	719	G-box
Medtr2g016580.1	842	848	G-box
Medtr2g016580.1	712	720	G-box
Medtr2g016580.1	713	719	G-box
Medtr2g016580.1	771	777	G-box
Medtr2g016580.1	814	820	G-box
Medtr2g016580.1	866	872	G-box
Medtr2g016580.1	1869	1878	G-box
Medtr2g016580.1	922	928	TGA-element
Medtr2g016580.1	428	433	ABRE
Medtr2g016580.1	713	719	ABRE
Medtr2g016580.1	714	719	ABRE
Medtr2g016580.1	772	777	ABRE
Medtr2g016580.1	815	820	ABRE
Medtr2g016580.1	843	848	ABRE
Medtr2g016580.1	866	871	ABRE
Medtr2g024330.1	1529	1537	ERE
Medtr2g024330.1	1572	1580	ERE
Medtr2g024330.1	1114	1119	CGTCA-motif
Medtr2g024330.1	1163	1168	CGTCA-motif
Medtr2g024330.1	923	929	CAT-box
Medtr2g024330.1	1114	1119	as-1
Medtr2g024330.1	1163	1168	as-1
Medtr2g024330.1	320	327	P-box
Medtr2g024330.1	1008	1015	P-box
Medtr2g024330.1	1114	1119	TGACG-motif
Medtr2g024330.1	1163	1168	TGACG-motif
Medtr2g024330.1	494	500	W box
Medtr2g024330.1	1582	1588	G-box
Medtr2g024330.1	51	57	G-box
Medtr2g024330.1	1582	1588	G-box
Medtr2g024330.1	1642	1648	GT1-motif
Medtr2g024330.1	1793	1799	GT1-motif
Medtr2g024330.1	52	57	ABRE
Medtr2g024330.1	1582	1588	ABRE
Medtr2g024330.1	1583	1588	ABRE
Medtr2g028580.1	1157	1165	ERE
Medtr2g028580.1	1177	1182	CGTCA-motif
Medtr2g028580.1	1369	1375	CAT-box
Medtr2g028580.1	1177	1182	as-1
Medtr2g028580.1	813	820	P-box
Medtr2g028580.1	1177	1182	TGACG-motif
Medtr2g028580.1	1433	1439	W box
Medtr2g028580.1	379	388	TC-rich repeats
Medtr2g028580.1	828	834	G-box
Medtr2g028580.1	828	834	G-box
Medtr2g028580.1	1560	1566	G-box
Medtr2g028580.1	1240	1246	GT1-motif
Medtr2g028580.1	940	946	TGA-element
Medtr2g028580.1	828	834	ABRE
Medtr2g028580.1	829	834	ABRE
Medtr2g029010.1	114	119	CGTCA-motif
Medtr2g029010.1	146	151	CGTCA-motif
Medtr2g029010.1	1218	1223	CGTCA-motif
Medtr2g029010.1	114	119	as-1
Medtr2g029010.1	146	151	as-1
Medtr2g029010.1	1218	1223	as-1
Medtr2g029010.1	809	818	TC-rich repeats
Medtr2g029010.1	378	385	GARE-motif
Medtr2g029010.1	1076	1083	GARE-motif
Medtr2g029010.1	1774	1781	GARE-motif
Medtr2g029010.1	114	119	TGACG-motif
Medtr2g029010.1	146	151	TGACG-motif
Medtr2g029010.1	1218	1223	TGACG-motif
Medtr2g029010.1	147	153	G-box
Medtr2g029010.1	620	626	GT1-motif
Medtr2g029010.1	1685	1691	MBS
Medtr2g029010.1	148	153	ABRE
Medtr2g030380.1	844	850	CAT-box
Medtr2g030380.1	1921	1928	P-box
Medtr2g030380.1	1017	1024	GARE-motif
Medtr2g030380.1	466	473	AuxRR-core
Medtr2g030380.1	593	603	G-box
Medtr2g030380.1	595	601	G-box
Medtr2g030380.1	659	665	G-box
Medtr2g030380.1	767	776	TCA-element
Medtr2g030380.1	1495	1504	TCA-element
Medtr2g030380.1	596	601	ABRE
Medtr2g030380.1	659	664	ABRE
Medtr2g040910.1	229	235	W box
Medtr2g040910.1	1513	1519	W box
Medtr2g040910.1	1240	1245	CGTCA-motif
Medtr2g040910.1	1375	1380	CGTCA-motif
Medtr2g040910.1	1240	1245	as-1
Medtr2g040910.1	1375	1380	as-1
Medtr2g040910.1	1240	1245	TGACG-motif
Medtr2g040910.1	1375	1380	TGACG-motif
Medtr2g040910.1	137	143	G-box
Medtr2g040910.1	1130	1136	G-box
Medtr2g040910.1	1652	1658	G-box
Medtr2g040910.1	575	581	MBS
Medtr2g040910.1	36	43	TATC-box
Medtr2g040910.1	760	766	TGA-element
Medtr2g040910.1	138	143	ABRE
Medtr2g040910.1	1130	1135	ABRE
Medtr2g042710.1	1687	1693	W box
Medtr2g042710.1	1024	1032	ERE
Medtr2g042710.1	1728	1737	TC-rich repeats
Medtr2g042710.1	1890	1899	TC-rich repeats
Medtr2g042710.1	1695	1707	P-box
Medtr2g042710.1	629	636	GARE-motif
Medtr2g042710.1	1927	1934	GARE-motif
Medtr2g042710.1	254	260	G-box
Medtr2g042710.1	1067	1074	GT1-motif
Medtr2g042710.1	1068	1074	GT1-motif
Medtr2g042710.1	1945	1952	GT1-motif
Medtr2g042710.1	1946	1952	GT1-motif
Medtr2g042710.1	393	399	MBS
Medtr2g070020.1	409	417	ERE
Medtr2g070020.1	411	419	ERE
Medtr2g070020.1	1328	1334	CAT-box
Medtr2g070020.1	1912	1919	P-box
Medtr2g070020.1	1862	1869	GARE-motif
Medtr2g070020.1	1634	1641	AuxRR-core
Medtr2g070020.1	1244	1250	W box
Medtr2g070020.1	236	245	TC-rich repeats
Medtr2g070020.1	852	861	TC-rich repeats
Medtr2g070020.1	1516	1522	G-box
Medtr2g070020.1	194	203	TCA-element
Medtr2g070020.1	1516	1521	ABRE
Medtr2g072620.1	1567	1575	ERE
Medtr2g072620.1	1683	1691	ERE
Medtr2g072620.1	1704	1710	G-box
Medtr2g072620.1	787	794	AuxRR-core
Medtr2g072620.1	1043	1049	GT1-motif
Medtr2g072620.1	1190	1197	GT1-motif
Medtr2g072620.1	1470	1476	GT1-motif
Medtr2g072620.1	1983	1989	MBS
Medtr2g072620.1	948	957	TCA-element
Medtr2g072620.1	1705	1710	ABRE
Medtr2g072640.1	1072	1080	ERE
Medtr2g072640.1	1253	1261	ERE
Medtr2g072640.1	1273	1281	ERE
Medtr2g072640.1	1746	1754	ERE
Medtr2g072640.1	248	253	CGTCA-motif
Medtr2g072640.1	749	755	CAT-box
Medtr2g072640.1	248	253	as-1
Medtr2g072640.1	174	181	GARE-motif
Medtr2g072640.1	248	253	TGACG-motif
Medtr2g072640.1	1767	1773	G-box
Medtr2g072640.1	462	471	G-box
Medtr2g072640.1	844	850	GT1-motif
Medtr2g072640.1	1691	1697	GT1-motif
Medtr2g072640.1	1768	1773	ABRE
Medtr2g073520.1	1549	1555	W box
Medtr2g073520.1	738	743	CGTCA-motif
Medtr2g073520.1	1302	1307	CGTCA-motif
Medtr2g073520.1	738	743	as-1
Medtr2g073520.1	1302	1307	as-1
Medtr2g073520.1	738	743	TGACG-motif
Medtr2g073520.1	1302	1307	TGACG-motif
Medtr2g073520.1	724	730	G-box
Medtr2g073520.1	1379	1385	G-box
Medtr2g073520.1	722	731	G-box
Medtr2g073520.1	724	730	G-box
Medtr2g073520.1	1010	1016	GT1-motif
Medtr2g073520.1	1012	1018	GT1-motif
Medtr2g073520.1	710	716	MBS
Medtr2g073520.1	1058	1064	TGA-element
Medtr2g073520.1	722	731	ABRE
Medtr2g073520.1	724	730	ABRE
Medtr2g073520.1	725	730	ABRE
Medtr2g073520.1	1380	1385	ABRE
Medtr2g073540.1	760	765	CGTCA-motif
Medtr2g073540.1	1798	1803	CGTCA-motif
Medtr2g073540.1	1813	1818	CGTCA-motif
Medtr2g073540.1	760	765	as-1
Medtr2g073540.1	1798	1803	as-1
Medtr2g073540.1	1813	1818	as-1
Medtr2g073540.1	760	765	TGACG-motif
Medtr2g073540.1	1798	1803	TGACG-motif
Medtr2g073540.1	1813	1818	TGACG-motif
Medtr2g073540.1	1724	1734	AT-rich element
Medtr2g073540.1	318	324	G-box
Medtr2g073540.1	535	541	G-box
Medtr2g073540.1	263	269	MBS
Medtr2g073540.1	431	437	MBS
Medtr2g073540.1	987	993	TGA-element
Medtr2g073540.1	318	323	ABRE
Medtr2g073540.1	535	540	ABRE
Medtr2g073560.1	538	543	CGTCA-motif
Medtr2g073560.1	1154	1159	CGTCA-motif
Medtr2g073560.1	538	543	as-1
Medtr2g073560.1	1154	1159	as-1
Medtr2g073560.1	1147	1154	GARE-motif
Medtr2g073560.1	538	543	TGACG-motif
Medtr2g073560.1	1154	1159	TGACG-motif
Medtr2g073560.1	784	790	W box
Medtr2g073560.1	614	620	G-box
Medtr2g073560.1	968	977	G-box
Medtr2g073560.1	241	247	MBS
Medtr2g073560.1	295	301	TGA-element
Medtr2g073560.1	615	620	ABRE
Medtr2g073600.1	141	149	ERE
Medtr2g073600.1	270	278	ERE
Medtr2g073600.1	877	885	ERE
Medtr2g073600.1	80	85	CGTCA-motif
Medtr2g073600.1	1715	1720	CGTCA-motif
Medtr2g073600.1	80	85	as-1
Medtr2g073600.1	1715	1720	as-1
Medtr2g073600.1	80	85	TGACG-motif
Medtr2g073600.1	1715	1720	TGACG-motif
Medtr2g073600.1	306	312	W box
Medtr2g073600.1	1241	1250	TC-rich repeats
Medtr2g073600.1	1066	1072	G-box
Medtr2g073600.1	1066	1074	G-box
Medtr2g073600.1	1166	1172	GT1-motif
Medtr2g073600.1	254	260	MBS
Medtr2g073600.1	410	416	MBS
Medtr2g073600.1	1034	1040	MBS
Medtr2g073600.1	1248	1254	TGA-element
Medtr2g073600.1	1414	1420	TGA-element
Medtr2g073600.1	1066	1071	ABRE
Medtr2g073630.1	1921	1929	ERE
Medtr2g073630.1	176	181	CGTCA-motif
Medtr2g073630.1	1419	1425	CAT-box
Medtr2g073630.1	176	181	as-1
Medtr2g073630.1	1150	1157	P-box
Medtr2g073630.1	1692	1699	P-box
Medtr2g073630.1	176	181	TGACG-motif
Medtr2g073630.1	1831	1841	AT-rich element
Medtr2g073630.1	826	832	G-box
Medtr2g073630.1	1286	1295	G-box
Medtr2g073630.1	1288	1294	G-box
Medtr2g073630.1	538	545	GT1-motif
Medtr2g073630.1	1437	1443	TGA-element
Medtr2g073630.1	755	764	ABRE
Medtr2g073630.1	827	832	ABRE
Medtr2g073630.1	1288	1293	ABRE
Medtr2g073640.1	940	945	CGTCA-motif
Medtr2g073640.1	943	948	CGTCA-motif
Medtr2g073640.1	940	945	as-1
Medtr2g073640.1	943	948	as-1
Medtr2g073640.1	940	945	TGACG-motif
Medtr2g073640.1	943	948	TGACG-motif
Medtr2g073640.1	1697	1706	TC-rich repeats
Medtr2g073640.1	687	697	AT-rich element
Medtr2g073640.1	790	800	AT-rich element
Medtr2g073640.1	1478	1488	AT-rich element
Medtr2g073640.1	1843	1849	G-box
Medtr2g073640.1	1009	1015	GT1-motif
Medtr2g073640.1	1011	1017	GT1-motif
Medtr2g073640.1	1231	1237	GT1-motif
Medtr2g073640.1	1431	1438	GT1-motif
Medtr2g073640.1	425	434	TCA-element
Medtr2g073640.1	1844	1849	ABRE
Medtr2g074840.1	572	578	W box
Medtr2g074840.1	1393	1401	ERE
Medtr2g074840.1	1395	1403	ERE
Medtr2g074840.1	1367	1373	CAT-box
Medtr2g074840.1	441	447	G-box
Medtr2g074840.1	522	528	G-box
Medtr2g074840.1	1587	1594	GT1-motif
Medtr2g074840.1	1588	1594	GT1-motif
Medtr2g074840.1	1568	1577	TCA-element
Medtr2g074840.1	865	871	TGA-element
Medtr2g074840.1	439	448	ABRE
Medtr2g074840.1	441	446	ABRE
Medtr2g074840.1	522	527	ABRE
Medtr2g075010.1	802	808	W box
Medtr2g075010.1	1551	1559	ERE
Medtr2g075010.1	1745	1753	ERE
Medtr2g075010.1	183	192	TC-rich repeats
Medtr2g075010.1	1460	1467	P-box
Medtr2g075010.1	1912	1918	G-box
Medtr2g075010.1	1124	1130	GT1-motif
Medtr2g075010.1	1340	1346	MBS
Medtr2g075010.1	1111	1117	GC-motif
Medtr2g075250.1	161	169	ERE
Medtr2g075250.1	330	338	ERE
Medtr2g075250.1	332	340	ERE
Medtr2g075250.1	1570	1577	P-box
Medtr2g075250.1	1716	1722	GC-motif
Medtr2g075250.1	1060	1066	TGA-element
Medtr2g078810.1	1654	1662	ERE
Medtr2g078810.1	1285	1291	G-box
Medtr2g078810.1	1762	1768	G-box
Medtr2g078810.1	1163	1169	G-box
Medtr2g078810.1	1285	1291	G-box
Medtr2g078810.1	1293	1303	G-box
Medtr2g078810.1	1493	1499	G-box
Medtr2g078810.1	1762	1768	G-box
Medtr2g078810.1	1133	1140	GT1-motif
Medtr2g078810.1	1317	1323	GT1-motif
Medtr2g078810.1	1796	1803	GT1-motif
Medtr2g078810.1	1797	1803	GT1-motif
Medtr2g078810.1	865	871	MBS
Medtr2g078810.1	954	960	MBS
Medtr2g078810.1	1164	1169	ABRE
Medtr2g078810.1	1285	1291	ABRE
Medtr2g078810.1	1286	1291	ABRE
Medtr2g078810.1	1494	1499	ABRE
Medtr2g078810.1	1762	1768	ABRE
Medtr2g078810.1	1763	1768	ABRE
Medtr2g087230.1	8	16	ERE
Medtr2g087230.1	322	330	ERE
Medtr2g087230.1	324	332	ERE
Medtr2g087230.1	937	942	CGTCA-motif
Medtr2g087230.1	1243	1248	CGTCA-motif
Medtr2g087230.1	1791	1796	CGTCA-motif
Medtr2g087230.1	937	942	as-1
Medtr2g087230.1	1243	1248	as-1
Medtr2g087230.1	1791	1796	as-1
Medtr2g087230.1	937	942	TGACG-motif
Medtr2g087230.1	1243	1248	TGACG-motif
Medtr2g087230.1	1791	1796	TGACG-motif
Medtr2g087230.1	1451	1458	AuxRR-core
Medtr2g087230.1	337	346	TC-rich repeats
Medtr2g087230.1	567	577	AT-rich element
Medtr2g087230.1	1461	1471	AT-rich element
Medtr2g087230.1	1718	1726	G-box
Medtr2g087230.1	1719	1725	G-box
Medtr2g087230.1	846	855	TCA-element
Medtr2g087230.1	992	998	TGA-element
Medtr2g087230.1	1720	1725	ABRE
Medtr2g090120.1	8	14	W box
Medtr2g090120.1	572	578	W box
Medtr2g090120.1	787	793	W box
Medtr2g090120.1	829	835	W box
Medtr2g090120.1	982	988	W box
Medtr2g090120.1	956	964	ERE
Medtr2g090120.1	1550	1556	G-box
Medtr2g090120.1	284	290	GT1-motif
Medtr2g090120.1	503	510	GT1-motif
Medtr2g090120.1	504	510	GT1-motif
Medtr2g090120.1	1378	1384	GT1-motif
Medtr2g090120.1	1882	1888	GT1-motif
Medtr2g090120.1	1415	1421	MBS
Medtr2g090120.1	13	22	TCA-element
Medtr2g090120.1	1305	1314	TCA-element
Medtr2g090120.1	934	941	TATC-box
Medtr2g090120.1	1551	1556	ABRE
Medtr2g090710.1	1104	1110	W box
Medtr2g090710.1	265	271	CAT-box
Medtr2g090710.1	1463	1472	TC-rich repeats
Medtr2g090710.1	1581	1588	P-box
Medtr2g090710.1	1816	1823	P-box
Medtr2g090710.1	780	786	G-box
Medtr2g090710.1	1170	1176	MBS
Medtr2g090710.1	1106	1113	ABRE
Medtr2g100450.1	376	384	ERE
Medtr2g100450.1	481	487	CAT-box
Medtr2g100450.1	329	335	W box
Medtr2g100450.1	654	660	W box
Medtr2g100450.1	855	864	TC-rich repeats
Medtr2g100450.1	905	911	G-box
Medtr2g100450.1	116	125	TCA-element
Medtr2g100450.1	1815	1821	TGA-element
Medtr2g100450.1	905	910	ABRE
Medtr2g100550.1	1739	1745	W box
Medtr2g100550.1	389	394	CGTCA-motif
Medtr2g100550.1	532	537	CGTCA-motif
Medtr2g100550.1	108	114	CAT-box
Medtr2g100550.1	389	394	as-1
Medtr2g100550.1	532	537	as-1
Medtr2g100550.1	1248	1255	GARE-motif
Medtr2g100550.1	389	394	TGACG-motif
Medtr2g100550.1	532	537	TGACG-motif
Medtr2g100550.1	1028	1034	MBS
Medtr2g105680.1	1793	1799	W box
Medtr2g105680.1	1142	1150	ERE
Medtr2g105680.1	1545	1554	TC-rich repeats
Medtr2g105680.1	1843	1853	AT-rich element
Medtr2g105680.1	1950	1960	AT-rich element
Medtr2g105680.1	129	135	G-box
Medtr2g105680.1	1505	1511	G-box
Medtr2g105680.1	1514	1520	GT1-motif
Medtr2g105680.1	397	403	TGA-element
Medtr2g105680.1	130	135	ABRE
Medtr2g105900.1	1162	1167	CGTCA-motif
Medtr2g105900.1	1871	1876	CGTCA-motif
Medtr2g105900.1	1162	1167	as-1
Medtr2g105900.1	1871	1876	as-1
Medtr2g105900.1	1162	1167	TGACG-motif
Medtr2g105900.1	1871	1876	TGACG-motif
Medtr2g105900.1	246	252	W box
Medtr2g105900.1	447	453	W box
Medtr2g105900.1	769	775	GT1-motif
Medtr2g105900.1	329	338	TCA-element
Medtr2g105900.1	317	323	TGA-element
Medtr2g105900.1	416	422	TGA-element
Medtr2g105900.1	771	778	ABRE
Medtr2g437730.1	1014	1019	CGTCA-motif
Medtr2g437730.1	1014	1019	as-1
Medtr2g437730.1	1014	1019	TGACG-motif
Medtr2g437730.1	943	949	W box
Medtr2g437730.1	1380	1389	TC-rich repeats
Medtr2g437730.1	369	375	G-box
Medtr2g437730.1	834	840	GT1-motif
Medtr2g437730.1	875	881	GT1-motif
Medtr2g437730.1	1689	1696	GT1-motif
Medtr2g437730.1	1690	1696	GT1-motif
Medtr2g437730.1	1211	1217	TGA-element
Medtr2g449790.1	1565	1570	CGTCA-motif
Medtr2g449790.1	404	410	CAT-box
Medtr2g449790.1	1212	1218	CAT-box
Medtr2g449790.1	1565	1570	as-1
Medtr2g449790.1	483	490	GARE-motif
Medtr2g449790.1	1565	1570	TGACG-motif
Medtr2g449790.1	551	557	W box
Medtr2g449790.1	981	991	AT-rich element
Medtr2g449790.1	1520	1530	G-box
Medtr2g449790.1	429	435	G-box
Medtr2g449790.1	473	480	GT1-motif
Medtr2g449790.1	1450	1456	GT1-motif
Medtr2g449790.1	1557	1564	GT1-motif
Medtr2g449790.1	1558	1564	GT1-motif
Medtr2g449790.1	1887	1893	GT1-motif
Medtr2g449790.1	1912	1918	GT1-motif
Medtr2g449790.1	1961	1967	MBS
Medtr2g449790.1	1934	1943	TCA-element
Medtr2g449790.1	429	434	ABRE
Medtr2g449790.1	1884	1891	ABRE
Medtr3g007730.1	649	657	ERE
Medtr3g007730.1	938	946	ERE
Medtr3g007730.1	121	127	CAT-box
Medtr3g007730.1	1698	1707	TC-rich repeats
Medtr3g007730.1	814	820	MBS
Medtr3g007730.1	128	137	TCA-element
Medtr3g007730.1	306	315	TCA-element
Medtr3g007730.1	1137	1144	TATC-box
Medtr3g009400.1	663	668	CGTCA-motif
Medtr3g009400.1	1524	1529	CGTCA-motif
Medtr3g009400.1	663	668	as-1
Medtr3g009400.1	1524	1529	as-1
Medtr3g009400.1	953	960	GARE-motif
Medtr3g009400.1	663	668	TGACG-motif
Medtr3g009400.1	1524	1529	TGACG-motif
Medtr3g009400.1	742	749	AuxRR-core
Medtr3g009400.1	1494	1501	AuxRR-core
Medtr3g009400.1	973	982	TC-rich repeats
Medtr3g009400.1	1990	1999	TC-rich repeats
Medtr3g009400.1	821	827	G-box
Medtr3g009400.1	920	929	G-box
Medtr3g009400.1	923	929	G-box
Medtr3g009400.1	1525	1531	G-box
Medtr3g009400.1	1843	1849	G-box
Medtr3g009400.1	439	448	TCA-element
Medtr3g009400.1	562	571	TCA-element
Medtr3g009400.1	1210	1219	TCA-element
Medtr3g009400.1	821	826	ABRE
Medtr3g009400.1	923	928	ABRE
Medtr3g009400.1	1526	1531	ABRE
Medtr3g009400.1	1843	1848	ABRE
Medtr3g060880.1	842	850	ERE
Medtr3g060880.1	731	736	CGTCA-motif
Medtr3g060880.1	1222	1227	CGTCA-motif
Medtr3g060880.1	731	736	as-1
Medtr3g060880.1	1222	1227	as-1
Medtr3g060880.1	731	736	TGACG-motif
Medtr3g060880.1	1222	1227	TGACG-motif
Medtr3g060880.1	1251	1257	W box
Medtr3g060880.1	1895	1901	W box
Medtr3g060880.1	1938	1944	W box
Medtr3g060880.1	402	408	G-box
Medtr3g060880.1	751	761	G-box
Medtr3g060880.1	382	388	G-box
Medtr3g060880.1	402	408	G-box
Medtr3g060880.1	1518	1524	MBS
Medtr3g060880.1	1818	1828	TCA-element
Medtr3g060880.1	402	408	ABRE
Medtr3g060880.1	403	408	ABRE
Medtr3g062500.1	376	384	ERE
Medtr3g062500.1	762	770	ERE
Medtr3g062500.1	927	935	ERE
Medtr3g062500.1	82	87	CGTCA-motif
Medtr3g062500.1	403	408	CGTCA-motif
Medtr3g062500.1	579	584	CGTCA-motif
Medtr3g062500.1	82	87	as-1
Medtr3g062500.1	403	408	as-1
Medtr3g062500.1	579	584	as-1
Medtr3g062500.1	1929	1936	GARE-motif
Medtr3g062500.1	82	87	TGACG-motif
Medtr3g062500.1	403	408	TGACG-motif
Medtr3g062500.1	579	584	TGACG-motif
Medtr3g062500.1	1424	1430	W box
Medtr3g062500.1	500	509	TC-rich repeats
Medtr3g062500.1	1538	1544	GT1-motif
Medtr3g062500.1	1043	1049	MBS
Medtr3g062570.1	1269	1277	ERE
Medtr3g062570.1	1744	1752	ERE
Medtr3g062570.1	219	224	CGTCA-motif
Medtr3g062570.1	1711	1716	CGTCA-motif
Medtr3g062570.1	219	224	as-1
Medtr3g062570.1	1711	1716	as-1
Medtr3g062570.1	247	254	P-box
Medtr3g062570.1	219	224	TGACG-motif
Medtr3g062570.1	1711	1716	TGACG-motif
Medtr3g062570.1	85	92	AuxRR-core
Medtr3g062570.1	1705	1714	TC-rich repeats
Medtr3g062570.1	137	143	G-box
Medtr3g062570.1	273	279	G-box
Medtr3g062570.1	137	143	G-box
Medtr3g062570.1	683	689	GT1-motif
Medtr3g062570.1	1722	1731	GT1-motif
Medtr3g062570.1	1305	1311	MBS
Medtr3g062570.1	1491	1497	MBS
Medtr3g062570.1	744	753	TCA-element
Medtr3g062570.1	784	793	TCA-element
Medtr3g062570.1	137	143	ABRE
Medtr3g062570.1	138	143	ABRE
Medtr3g062570.1	273	278	ABRE
Medtr3g062590.1	129	137	ERE
Medtr3g062590.1	823	828	CGTCA-motif
Medtr3g062590.1	832	837	CGTCA-motif
Medtr3g062590.1	867	872	CGTCA-motif
Medtr3g062590.1	916	921	CGTCA-motif
Medtr3g062590.1	823	828	as-1
Medtr3g062590.1	832	837	as-1
Medtr3g062590.1	867	872	as-1
Medtr3g062590.1	916	921	as-1
Medtr3g062590.1	541	550	TC-rich repeats
Medtr3g062590.1	823	828	TGACG-motif
Medtr3g062590.1	832	837	TGACG-motif
Medtr3g062590.1	867	872	TGACG-motif
Medtr3g062590.1	916	921	TGACG-motif
Medtr3g062590.1	1843	1849	G-box
Medtr3g062590.1	1843	1851	G-box
Medtr3g062590.1	528	535	TATC-box
Medtr3g062590.1	1843	1848	ABRE
Medtr3g070220.1	1700	1705	CGTCA-motif
Medtr3g070220.1	1700	1705	as-1
Medtr3g070220.1	1700	1705	TGACG-motif
Medtr3g070220.1	1778	1785	AuxRR-core
Medtr3g070220.1	1191	1197	W box
Medtr3g070220.1	1704	1713	TC-rich repeats
Medtr3g070220.1	1444	1450	G-box
Medtr3g070220.1	576	582	MBS
Medtr3g070220.1	1115	1124	TCA-element
Medtr3g070220.1	1445	1450	ABRE
Medtr3g071480.1	613	621	ERE
Medtr3g071480.1	1154	1162	ERE
Medtr3g071480.1	154	159	CGTCA-motif
Medtr3g071480.1	154	159	as-1
Medtr3g071480.1	1456	1467	AACA_motif
Medtr3g071480.1	154	159	TGACG-motif
Medtr3g071480.1	543	553	AT-rich element
Medtr3g071480.1	508	514	GT1-motif
Medtr3g071480.1	749	755	GT1-motif
Medtr3g071480.1	1279	1285	GT1-motif
Medtr3g071480.1	1429	1435	GT1-motif
Medtr3g071480.1	1980	1986	MBS
Medtr3g071480.1	1092	1098	TGA-element
Medtr3g075440.1	1097	1105	ERE
Medtr3g075440.1	1753	1758	CGTCA-motif
Medtr3g075440.1	46	52	CAT-box
Medtr3g075440.1	1753	1758	as-1
Medtr3g075440.1	1753	1758	TGACG-motif
Medtr3g075440.1	77	86	TC-rich repeats
Medtr3g075440.1	1	7	GT1-motif
Medtr3g075440.1	1775	1781	MBS
Medtr3g075440.1	615	621	TGA-element
Medtr3g078250.1	125	133	ERE
Medtr3g078250.1	1345	1353	ERE
Medtr3g078250.1	308	313	CGTCA-motif
Medtr3g078250.1	308	313	as-1
Medtr3g078250.1	308	313	TGACG-motif
Medtr3g078250.1	230	237	AuxRR-core
Medtr3g078250.1	906	912	W box
Medtr3g078250.1	1878	1884	W box
Medtr3g078250.1	395	405	AT-rich element
Medtr3g078250.1	592	602	AT-rich element
Medtr3g078250.1	78	84	G-box
Medtr3g078250.1	772	778	GT1-motif
Medtr3g078250.1	271	277	MBS
Medtr3g078250.1	1836	1842	MBS
Medtr3g078250.1	1018	1024	TGA-element
Medtr3g078250.1	78	83	ABRE
Medtr3g084510.1	689	697	ERE
Medtr3g084510.1	292	297	CGTCA-motif
Medtr3g084510.1	313	318	CGTCA-motif
Medtr3g084510.1	334	339	CGTCA-motif
Medtr3g084510.1	763	768	CGTCA-motif
Medtr3g084510.1	916	921	CGTCA-motif
Medtr3g084510.1	195	201	CAT-box
Medtr3g084510.1	292	297	as-1
Medtr3g084510.1	313	318	as-1
Medtr3g084510.1	334	339	as-1
Medtr3g084510.1	763	768	as-1
Medtr3g084510.1	916	921	as-1
Medtr3g084510.1	292	297	TGACG-motif
Medtr3g084510.1	313	318	TGACG-motif
Medtr3g084510.1	334	339	TGACG-motif
Medtr3g084510.1	763	768	TGACG-motif
Medtr3g084510.1	916	921	TGACG-motif
Medtr3g084510.1	1038	1044	W box
Medtr3g084510.1	1538	1544	W box
Medtr3g084510.1	1705	1711	W box
Medtr3g084510.1	446	452	GT1-motif
Medtr3g084510.1	1101	1107	MBS
Medtr3g084510.1	489	498	TCA-element
Medtr3g084510.1	166	172	TGA-element
Medtr3g084510.1	821	827	TGA-element
Medtr3g087060.1	1734	1742	ERE
Medtr3g087060.1	1736	1744	ERE
Medtr3g087060.1	189	194	CGTCA-motif
Medtr3g087060.1	1208	1214	CAT-box
Medtr3g087060.1	1843	1849	CAT-box
Medtr3g087060.1	189	194	as-1
Medtr3g087060.1	617	624	P-box
Medtr3g087060.1	189	194	TGACG-motif
Medtr3g087060.1	1945	1951	W box
Medtr3g087060.1	1061	1070	TC-rich repeats
Medtr3g087060.1	847	853	G-box
Medtr3g087060.1	847	853	G-box
Medtr3g087060.1	943	949	G-box
Medtr3g087060.1	847	853	ABRE
Medtr3g087060.1	848	853	ABRE
Medtr3g090480.1	1196	1203	P-box
Medtr3g090480.1	1382	1389	GARE-motif
Medtr3g090480.1	1848	1854	G-box
Medtr3g090480.1	1466	1473	GT1-motif
Medtr3g090480.1	1630	1637	GT1-motif
Medtr3g090480.1	1631	1637	GT1-motif
Medtr3g090480.1	1902	1908	GT1-motif
Medtr3g090480.1	1848	1853	ABRE
Medtr3g090660.1	1746	1752	W box
Medtr3g090660.1	655	663	ERE
Medtr3g090660.1	1307	1316	TC-rich repeats
Medtr3g090660.1	531	538	GARE-motif
Medtr3g092390.1	142	150	ERE
Medtr3g092390.1	1277	1282	CGTCA-motif
Medtr3g092390.1	1277	1282	as-1
Medtr3g092390.1	1746	1753	GARE-motif
Medtr3g092390.1	1277	1282	TGACG-motif
Medtr3g092390.1	1954	1960	W box
Medtr3g092390.1	273	279	G-box
Medtr3g092390.1	1542	1551	G-box
Medtr3g092390.1	773	779	GT1-motif
Medtr3g092390.1	1607	1613	GT1-motif
Medtr3g092390.1	535	544	TCA-element
Medtr3g092390.1	257	264	ABRE
Medtr3g092420.1	1701	1707	W box
Medtr3g092420.1	1903	1909	W box
Medtr3g092420.1	662	670	ERE
Medtr3g092420.1	1521	1529	ERE
Medtr3g092420.1	1651	1659	ERE
Medtr3g092420.1	1624	1630	CAT-box
Medtr3g092420.1	81	87	MBS
Medtr3g092420.1	1894	1900	MBS
Medtr3g093710.1	651	659	ERE
Medtr3g093710.1	1837	1845	ERE
Medtr3g093710.1	1219	1225	CAT-box
Medtr3g093710.1	1867	1876	TC-rich repeats
Medtr3g093710.1	1422	1432	AT-rich element
Medtr3g093710.1	348	354	GT1-motif
Medtr3g093710.1	412	418	GT1-motif
Medtr3g093930.1	47	52	CGTCA-motif
Medtr3g093930.1	1375	1380	CGTCA-motif
Medtr3g093930.1	47	52	as-1
Medtr3g093930.1	1375	1380	as-1
Medtr3g093930.1	1889	1896	P-box
Medtr3g093930.1	1264	1271	GARE-motif
Medtr3g093930.1	47	52	TGACG-motif
Medtr3g093930.1	1375	1380	TGACG-motif
Medtr3g093930.1	263	270	TATC-box
Medtr3g093930.1	1579	1588	TC-rich repeats
Medtr3g093930.1	1442	1448	G-box
Medtr3g093930.1	1373	1379	G-box
Medtr3g093930.1	1407	1416	G-box
Medtr3g093930.1	1410	1416	G-box
Medtr3g093930.1	1440	1449	G-box
Medtr3g093930.1	1442	1448	G-box
Medtr3g093930.1	1718	1724	GT1-motif
Medtr3g093930.1	1900	1906	GT1-motif
Medtr3g093930.1	1615	1621	GC-motif
Medtr3g093930.1	812	821	TCA-element
Medtr3g093930.1	1858	1867	TCA-element
Medtr3g093930.1	1373	1378	ABRE
Medtr3g093930.1	1408	1416	ABRE
Medtr3g093930.1	1410	1415	ABRE
Medtr3g093930.1	1440	1449	ABRE
Medtr3g093930.1	1442	1448	ABRE
Medtr3g093930.1	1443	1448	ABRE
Medtr3g093930.1	1571	1580	ABRE
Medtr3g094710.1	1020	1028	ERE
Medtr3g094710.1	1968	1976	ERE
Medtr3g094710.1	371	376	CGTCA-motif
Medtr3g094710.1	453	458	CGTCA-motif
Medtr3g094710.1	1436	1441	CGTCA-motif
Medtr3g094710.1	424	430	CAT-box
Medtr3g094710.1	1110	1116	CAT-box
Medtr3g094710.1	371	376	as-1
Medtr3g094710.1	453	458	as-1
Medtr3g094710.1	1436	1441	as-1
Medtr3g094710.1	1590	1597	GARE-motif
Medtr3g094710.1	371	376	TGACG-motif
Medtr3g094710.1	453	458	TGACG-motif
Medtr3g094710.1	1436	1441	TGACG-motif
Medtr3g094710.1	168	174	W box
Medtr3g094710.1	757	766	TC-rich repeats
Medtr3g094710.1	1717	1726	TC-rich repeats
Medtr3g094710.1	560	571	AACA_motif
Medtr3g094710.1	451	457	G-box
Medtr3g094710.1	1155	1161	G-box
Medtr3g094710.1	314	320	GT1-motif
Medtr3g094710.1	1899	1905	GT1-motif
Medtr3g094710.1	570	579	TCA-element
Medtr3g094710.1	451	456	ABRE
Medtr3g094710.1	1156	1161	ABRE
Medtr3g095100.1	156	164	ERE
Medtr3g095100.1	411	419	ERE
Medtr3g095100.1	413	421	ERE
Medtr3g095100.1	1151	1159	ERE
Medtr3g095100.1	559	569	AT-rich element
Medtr3g095100.1	459	465	G-box
Medtr3g095100.1	115	125	G-box
Medtr3g095100.1	118	124	G-box
Medtr3g095100.1	459	465	G-box
Medtr3g095100.1	1242	1248	MBS
Medtr3g095100.1	1687	1693	TGA-element
Medtr3g095100.1	118	123	ABRE
Medtr3g095100.1	459	465	ABRE
Medtr3g095100.1	460	465	ABRE
Medtr3g102180.1	401	406	CGTCA-motif
Medtr3g102180.1	455	460	CGTCA-motif
Medtr3g102180.1	479	484	CGTCA-motif
Medtr3g102180.1	1106	1111	CGTCA-motif
Medtr3g102180.1	1355	1360	CGTCA-motif
Medtr3g102180.1	1609	1614	CGTCA-motif
Medtr3g102180.1	1665	1671	CAT-box
Medtr3g102180.1	401	406	as-1
Medtr3g102180.1	455	460	as-1
Medtr3g102180.1	479	484	as-1
Medtr3g102180.1	1106	1111	as-1
Medtr3g102180.1	1355	1360	as-1
Medtr3g102180.1	1609	1614	as-1
Medtr3g102180.1	1829	1836	P-box
Medtr3g102180.1	401	406	TGACG-motif
Medtr3g102180.1	455	460	TGACG-motif
Medtr3g102180.1	479	484	TGACG-motif
Medtr3g102180.1	1106	1111	TGACG-motif
Medtr3g102180.1	1355	1360	TGACG-motif
Medtr3g102180.1	1609	1614	TGACG-motif
Medtr3g102180.1	180	186	W box
Medtr3g102180.1	234	240	W box
Medtr3g102180.1	1040	1046	W box
Medtr3g102180.1	1811	1817	G-box
Medtr3g102180.1	1811	1817	G-box
Medtr3g102180.1	1837	1843	G-box
Medtr3g102180.1	168	174	GT1-motif
Medtr3g102180.1	286	295	ABRE
Medtr3g102180.1	1811	1817	ABRE
Medtr3g102180.1	1812	1817	ABRE
Medtr3g102180.1	1837	1842	ABRE
Medtr3g109820.1	1682	1691	TC-rich repeats
Medtr3g109820.1	1951	1960	TC-rich repeats
Medtr3g109820.1	601	608	P-box
Medtr3g109820.1	1932	1939	P-box
Medtr3g109820.1	1431	1438	GARE-motif
Medtr3g109820.1	133	139	G-box
Medtr3g109820.1	802	808	G-box
Medtr3g109820.1	1358	1365	AuxRR-core
Medtr3g109820.1	1229	1235	G-box
Medtr3g109820.1	134	139	ABRE
Medtr3g109820.1	802	807	ABRE
Medtr3g110450.1	41	46	CGTCA-motif
Medtr3g110450.1	1619	1624	CGTCA-motif
Medtr3g110450.1	1833	1838	CGTCA-motif
Medtr3g110450.1	41	46	as-1
Medtr3g110450.1	1619	1624	as-1
Medtr3g110450.1	1833	1838	as-1
Medtr3g110450.1	41	46	TGACG-motif
Medtr3g110450.1	1619	1624	TGACG-motif
Medtr3g110450.1	1833	1838	TGACG-motif
Medtr3g110450.1	1365	1371	G-box
Medtr3g110450.1	1364	1372	G-box
Medtr3g110450.1	1365	1371	G-box
Medtr3g110450.1	748	755	GT1-motif
Medtr3g110450.1	749	755	GT1-motif
Medtr3g110450.1	875	881	GT1-motif
Medtr3g110450.1	1050	1056	GT1-motif
Medtr3g110450.1	1383	1389	GT1-motif
Medtr3g110450.1	1785	1791	GT1-motif
Medtr3g110450.1	1363	1372	ABRE
Medtr3g110450.1	1365	1371	ABRE
Medtr3g110450.1	1366	1371	ABRE
Medtr3g110860.1	307	315	ERE
Medtr3g110860.1	1370	1378	ERE
Medtr3g110860.1	1457	1465	ERE
Medtr3g110860.1	483	488	CGTCA-motif
Medtr3g110860.1	1697	1703	CAT-box
Medtr3g110860.1	483	488	as-1
Medtr3g110860.1	483	488	TGACG-motif
Medtr3g110860.1	1252	1258	G-box
Medtr3g110860.1	1298	1304	G-box
Medtr3g110860.1	1664	1670	G-box
Medtr3g110860.1	1249	1259	G-box
Medtr3g110860.1	1250	1259	G-box
Medtr3g110860.1	1252	1258	G-box
Medtr3g110860.1	1298	1304	G-box
Medtr3g110860.1	1664	1670	G-box
Medtr3g110860.1	1290	1296	GT1-motif
Medtr3g110860.1	477	483	MBS
Medtr3g110860.1	656	662	MBS
Medtr3g110860.1	1719	1728	TCA-element
Medtr3g110860.1	223	229	TGA-element
Medtr3g110860.1	1759	1765	TGA-element
Medtr3g110860.1	1250	1259	ABRE
Medtr3g110860.1	1252	1258	ABRE
Medtr3g110860.1	1253	1258	ABRE
Medtr3g110860.1	1298	1304	ABRE
Medtr3g110860.1	1299	1304	ABRE
Medtr3g110860.1	1664	1670	ABRE
Medtr3g110860.1	1665	1670	ABRE
Medtr3g113140.1	315	321	W box
Medtr3g113140.1	413	421	ERE
Medtr3g113140.1	490	498	ERE
Medtr3g113140.1	496	504	ERE
Medtr3g113140.1	505	513	ERE
Medtr3g113140.1	1100	1105	CGTCA-motif
Medtr3g113140.1	1100	1105	as-1
Medtr3g113140.1	1100	1105	TGACG-motif
Medtr3g113140.1	1583	1589	G-box
Medtr3g113140.1	1592	1601	G-box
Medtr3g113140.1	1595	1601	G-box
Medtr3g113140.1	768	774	MBS
Medtr3g113140.1	882	888	MBS
Medtr3g113140.1	1341	1350	TCA-element
Medtr3g113140.1	1392	1401	TCA-element
Medtr3g113140.1	1583	1588	ABRE
Medtr3g113140.1	1595	1600	ABRE
Medtr3g116640.1	231	237	W box
Medtr3g116640.1	1400	1406	W box
Medtr3g116640.1	936	944	ERE
Medtr3g116640.1	397	402	CGTCA-motif
Medtr3g116640.1	397	402	as-1
Medtr3g116640.1	466	475	TC-rich repeats
Medtr3g116640.1	397	402	TGACG-motif
Medtr3g116640.1	533	539	GT1-motif
Medtr3g116640.1	881	887	GT1-motif
Medtr3g116640.1	1384	1393	TCA-element
Medtr3g116640.1	133	140	TATC-box
Medtr3g437630.1	680	688	ERE
Medtr3g437630.1	839	847	ERE
Medtr3g437630.1	857	865	ERE
Medtr3g437630.1	1104	1110	G-box
Medtr3g437630.1	1141	1147	G-box
Medtr3g437630.1	248	254	G-box
Medtr3g437630.1	521	528	TATC-box
Medtr3g437630.1	1570	1576	TGA-element
Medtr3g437630.1	249	254	ABRE
Medtr3g437630.1	1105	1110	ABRE
Medtr3g437630.1	1142	1147	ABRE
Medtr3g449390.1	686	694	ERE
Medtr3g449390.1	105	110	CGTCA-motif
Medtr3g449390.1	105	110	as-1
Medtr3g449390.1	1027	1034	GARE-motif
Medtr3g449390.1	105	110	TGACG-motif
Medtr3g449390.1	167	173	G-box
Medtr3g449390.1	1568	1574	G-box
Medtr3g449390.1	1591	1597	G-box
Medtr3g449390.1	727	733	G-box
Medtr3g449390.1	1563	1573.5	G-box
Medtr3g449390.1	1565	1576	G-box
Medtr3g449390.1	1566	1575	G-box
Medtr3g449390.1	1568	1574	G-box
Medtr3g449390.1	1589	1598	G-box
Medtr3g449390.1	1591	1597	G-box
Medtr3g449390.1	1989	1998	TCA-element
Medtr3g449390.1	1292	1298	TGA-element
Medtr3g449390.1	167	172	ABRE
Medtr3g449390.1	725	734	ABRE
Medtr3g449390.1	728	733	ABRE
Medtr3g449390.1	1566	1575	ABRE
Medtr3g449390.1	1568	1574	ABRE
Medtr3g449390.1	1569	1574	ABRE
Medtr3g449390.1	1589	1598	ABRE
Medtr3g449390.1	1591	1597	ABRE
Medtr3g449390.1	1592	1597	ABRE
Medtr3g449540.1	100	106	W box
Medtr3g449540.1	981	987	W box
Medtr3g449540.1	1070	1076	W box
Medtr3g449540.1	1850	1856	CAT-box
Medtr3g449540.1	1403	1409	G-box
Medtr3g449540.1	570	576	GT1-motif
Medtr3g449540.1	1555	1561	GT1-motif
Medtr3g449540.1	1457	1463	MBS
Medtr3g449540.1	1928	1934	MBS
Medtr3g449540.1	1403	1408	ABRE
Medtr4g005130.1	552	560	ERE
Medtr4g005130.1	519	524	CGTCA-motif
Medtr4g005130.1	762	767	CGTCA-motif
Medtr4g005130.1	519	524	as-1
Medtr4g005130.1	762	767	as-1
Medtr4g005130.1	615	622	P-box
Medtr4g005130.1	519	524	TGACG-motif
Medtr4g005130.1	762	767	TGACG-motif
Medtr4g005130.1	858	865	TATC-box
Medtr4g005130.1	1534	1541	TATC-box
Medtr4g005130.1	1651	1657	W box
Medtr4g005130.1	1738	1744	W box
Medtr4g005130.1	594	600	G-box
Medtr4g005130.1	1761	1767	G-box
Medtr4g005130.1	180	186	G-box
Medtr4g005130.1	593	601	G-box
Medtr4g005130.1	594	600	G-box
Medtr4g005130.1	1521	1530	G-box
Medtr4g005130.1	984	990	MBS
Medtr4g005130.1	1741	1747	MBS
Medtr4g005130.1	398	404	TGA-element
Medtr4g005130.1	181	186	ABRE
Medtr4g005130.1	594	600	ABRE
Medtr4g005130.1	595	600	ABRE
Medtr4g005130.1	1762	1767	ABRE
Medtr4g014070.1	8	16	ERE
Medtr4g014070.1	386	391	CGTCA-motif
Medtr4g014070.1	1291	1297	CAT-box
Medtr4g014070.1	386	391	as-1
Medtr4g014070.1	386	391	TGACG-motif
Medtr4g014070.1	85	91	W box
Medtr4g014070.1	135	141	W box
Medtr4g014070.1	203	209	W box
Medtr4g014070.1	1091	1097	W box
Medtr4g014070.1	1559	1565	W box
Medtr4g014070.1	1616	1622	W box
Medtr4g014070.1	1968	1974	W box
Medtr4g014070.1	263	272	TC-rich repeats
Medtr4g014070.1	814	823	TC-rich repeats
Medtr4g014070.1	475	481	G-box
Medtr4g014070.1	351	357	G-box
Medtr4g014070.1	473	481	G-box
Medtr4g014070.1	799	805	G-box
Medtr4g014070.1	1805	1812	GT1-motif
Medtr4g014070.1	1806	1812	GT1-motif
Medtr4g014070.1	751	757	MBS
Medtr4g014070.1	1201	1207	MBS
Medtr4g014070.1	1731	1740	TCA-element
Medtr4g014070.1	476	481	ABRE
Medtr4g014070.1	800	805	ABRE
Medtr4g014070.1	1236	1243	ABRE
Medtr4g014350.1	832	839	P-box
Medtr4g014350.1	1730	1737	AuxRR-core
Medtr4g014350.1	864	871	TATC-box
Medtr4g014350.1	844	850	W box
Medtr4g014350.1	1252	1258	W box
Medtr4g014350.1	1601	1607	W box
Medtr4g014350.1	1844	1853	TC-rich repeats
Medtr4g014350.1	1532	1543	AACA_motif
Medtr4g014350.1	709	715	G-box
Medtr4g014350.1	1473	1479	G-box
Medtr4g014350.1	709	715	G-box
Medtr4g014350.1	925	931	G-box
Medtr4g014350.1	1135	1141	G-box
Medtr4g014350.1	280	287	GT1-motif
Medtr4g014350.1	1695	1701	GT1-motif
Medtr4g014350.1	370	376	MBS
Medtr4g014350.1	217	226	TCA-element
Medtr4g014350.1	709	715	ABRE
Medtr4g014350.1	710	715	ABRE
Medtr4g014350.1	926	931	ABRE
Medtr4g014350.1	1474	1479	ABRE
Medtr4g028090.1	1064	1070	W box
Medtr4g028090.1	459	466	GARE-motif
Medtr4g028090.1	636	643	GARE-motif
Medtr4g028090.1	351	357	G-box
Medtr4g028090.1	682	688	GT1-motif
Medtr4g028090.1	1148	1154	GT1-motif
Medtr4g028090.1	18	24	MBS
Medtr4g029710.1	1425	1433	ERE
Medtr4g029710.1	640	645	CGTCA-motif
Medtr4g029710.1	1120	1125	CGTCA-motif
Medtr4g029710.1	640	645	as-1
Medtr4g029710.1	1120	1125	as-1
Medtr4g029710.1	500	507	GARE-motif
Medtr4g029710.1	640	645	TGACG-motif
Medtr4g029710.1	1120	1125	TGACG-motif
Medtr4g029710.1	1019	1025	G-box
Medtr4g029710.1	770	776	G-box
Medtr4g029710.1	1712	1721	TCA-element
Medtr4g029710.1	1196	1202	TGA-element
Medtr4g029710.1	1019	1024	ABRE
Medtr4g029710.1	1086	1095	ABRE
Medtr4g036505.1	1208	1216	ERE
Medtr4g036505.1	1241	1249	ERE
Medtr4g036505.1	175	180	CGTCA-motif
Medtr4g036505.1	576	581	CGTCA-motif
Medtr4g036505.1	821	826	CGTCA-motif
Medtr4g036505.1	1153	1158	CGTCA-motif
Medtr4g036505.1	1602	1607	CGTCA-motif
Medtr4g036505.1	1526	1532	CAT-box
Medtr4g036505.1	175	180	as-1
Medtr4g036505.1	576	581	as-1
Medtr4g036505.1	821	826	as-1
Medtr4g036505.1	1153	1158	as-1
Medtr4g036505.1	1602	1607	as-1
Medtr4g036505.1	175	180	TGACG-motif
Medtr4g036505.1	576	581	TGACG-motif
Medtr4g036505.1	821	826	TGACG-motif
Medtr4g036505.1	1153	1158	TGACG-motif
Medtr4g036505.1	1602	1607	TGACG-motif
Medtr4g036505.1	1607	1616	TC-rich repeats
Medtr4g036505.1	173	179	G-box
Medtr4g036505.1	310	316	G-box
Medtr4g036505.1	1069	1075	G-box
Medtr4g036505.1	1614	1620	G-box
Medtr4g036505.1	586	592	GT1-motif
Medtr4g036505.1	207	213	GC-motif
Medtr4g036505.1	957	966	TCA-element
Medtr4g036505.1	1315	1324	TCA-element
Medtr4g036505.1	82	88	TGA-element
Medtr4g036505.1	173	178	ABRE
Medtr4g036505.1	311	316	ABRE
Medtr4g036505.1	1615	1620	ABRE
Medtr4g036575.1	21	29	ERE
Medtr4g036575.1	950	958	ERE
Medtr4g036575.1	1962	1968	CAT-box
Medtr4g036575.1	979	988	TC-rich repeats
Medtr4g036575.1	791	801	AT-rich element
Medtr4g036575.1	1630	1637	AuxRR-core
Medtr4g036575.1	1977	1983	GT1-motif
Medtr4g036695.1	36	44	ERE
Medtr4g036695.1	1437	1445	ERE
Medtr4g036695.1	1662	1670	ERE
Medtr4g036695.1	585	590	CGTCA-motif
Medtr4g036695.1	1172	1178	CAT-box
Medtr4g036695.1	585	590	as-1
Medtr4g036695.1	1369	1376	GARE-motif
Medtr4g036695.1	585	590	TGACG-motif
Medtr4g036695.1	316	323	AuxRR-core
Medtr4g036695.1	1351	1357	W box
Medtr4g036695.1	115	124	TC-rich repeats
Medtr4g036695.1	372	381	TC-rich repeats
Medtr4g036695.1	61	71	AT-rich element
Medtr4g036695.1	41	50	TCA-element
Medtr4g036695.1	455	464	TCA-element
Medtr4g036695.1	1441	1450	TCA-element
Medtr4g037015.1	1803	1811	ERE
Medtr4g037015.1	710	715	CGTCA-motif
Medtr4g037015.1	710	715	as-1
Medtr4g037015.1	710	715	TGACG-motif
Medtr4g037015.1	1736	1743	AuxRR-core
Medtr4g037015.1	1603	1609	W box
Medtr4g037015.1	1613	1619	G-box
Medtr4g037015.1	1338	1344	G-box
Medtr4g037015.1	1612	1622.5	G-box
Medtr4g037015.1	1613	1619	G-box
Medtr4g037015.1	521	527	GT1-motif
Medtr4g037015.1	771	778	GT1-motif
Medtr4g037015.1	1086	1092	GT1-motif
Medtr4g037015.1	1355	1361	GT1-motif
Medtr4g037015.1	1494	1503	TCA-element
Medtr4g037015.1	1180	1186	TGA-element
Medtr4g037015.1	1339	1344	ABRE
Medtr4g037015.1	1613	1619	ABRE
Medtr4g037015.1	1614	1619	ABRE
Medtr4g037720.1	1252	1258	W box
Medtr4g037720.1	1406	1412	W box
Medtr4g037720.1	626	634	ERE
Medtr4g037720.1	1599	1607	ERE
Medtr4g037720.1	1699	1707	ERE
Medtr4g037720.1	426	431	CGTCA-motif
Medtr4g037720.1	895	900	CGTCA-motif
Medtr4g037720.1	898	903	CGTCA-motif
Medtr4g037720.1	995	1000	CGTCA-motif
Medtr4g037720.1	426	431	as-1
Medtr4g037720.1	895	900	as-1
Medtr4g037720.1	898	903	as-1
Medtr4g037720.1	995	1000	as-1
Medtr4g037720.1	1219	1226	P-box
Medtr4g037720.1	1933	1940	P-box
Medtr4g037720.1	426	431	TGACG-motif
Medtr4g037720.1	895	900	TGACG-motif
Medtr4g037720.1	898	903	TGACG-motif
Medtr4g037720.1	995	1000	TGACG-motif
Medtr4g037720.1	1555	1562	GT1-motif
Medtr4g037720.1	1892	1899	GT1-motif
Medtr4g037720.1	1893	1899	GT1-motif
Medtr4g037720.1	791	801	TCA-element
Medtr4g037720.1	1370	1379	TCA-element
Medtr4g044393.1	1340	1346	W box
Medtr4g044393.1	1613	1624	AT-rich element
Medtr4g044393.1	77	83	GT1-motif
Medtr4g044393.1	511	517	GT1-motif
Medtr4g044393.1	1958	1967	GT1-motif
Medtr4g044393.1	14	23	TCA-element
Medtr4g044393.1	1290	1297	TATC-box
Medtr4g046113.1	982	990	ERE
Medtr4g046113.1	1000	1008	ERE
Medtr4g046113.1	1347	1355	ERE
Medtr4g046113.1	1440	1448	ERE
Medtr4g046113.1	1679	1687	ERE
Medtr4g046113.1	1268	1273	CGTCA-motif
Medtr4g046113.1	1268	1273	as-1
Medtr4g046113.1	1647	1656	TC-rich repeats
Medtr4g046113.1	1268	1273	TGACG-motif
Medtr4g046113.1	727	733	GT1-motif
Medtr4g046113.1	1607	1613	GT1-motif
Medtr4g046113.1	1845	1851	MBS
Medtr4g051605.1	135	143	ERE
Medtr4g051605.1	1242	1250	ERE
Medtr4g051605.1	1560	1568	ERE
Medtr4g051605.1	1459	1464	CGTCA-motif
Medtr4g051605.1	1459	1464	as-1
Medtr4g051605.1	1459	1464	TGACG-motif
Medtr4g051605.1	1061	1067	W box
Medtr4g051605.1	1476	1482	W box
Medtr4g051605.1	940	950	TC-rich repeats
Medtr4g051605.1	1034	1040	G-box
Medtr4g051605.1	1490	1496	G-box
Medtr4g051605.1	548	555	GT1-motif
Medtr4g051605.1	1433	1440	GT1-motif
Medtr4g051605.1	916	922	MBS
Medtr4g051605.1	140	149	TCA-element
Medtr4g051605.1	609	618	TCA-element
Medtr4g051605.1	698	707	TCA-element
Medtr4g051605.1	1978	1987	TCA-element
Medtr4g051605.1	201	208	ABRE
Medtr4g065087.1	1386	1394	ERE
Medtr4g065087.1	214	219	CGTCA-motif
Medtr4g065087.1	819	824	CGTCA-motif
Medtr4g065087.1	1074	1079	CGTCA-motif
Medtr4g065087.1	1745	1750	CGTCA-motif
Medtr4g065087.1	1822	1827	CGTCA-motif
Medtr4g065087.1	1406	1412	CAT-box
Medtr4g065087.1	214	219	as-1
Medtr4g065087.1	819	824	as-1
Medtr4g065087.1	1074	1079	as-1
Medtr4g065087.1	1745	1750	as-1
Medtr4g065087.1	1822	1827	as-1
Medtr4g065087.1	214	219	TGACG-motif
Medtr4g065087.1	819	824	TGACG-motif
Medtr4g065087.1	1074	1079	TGACG-motif
Medtr4g065087.1	1745	1750	TGACG-motif
Medtr4g065087.1	1822	1827	TGACG-motif
Medtr4g065087.1	317	323	G-box
Medtr4g065087.1	1823	1829	G-box
Medtr4g065087.1	249	255	GT1-motif
Medtr4g065087.1	343	349	GT1-motif
Medtr4g065087.1	841	847	GT1-motif
Medtr4g065087.1	1941	1947	GT1-motif
Medtr4g065087.1	1316	1322	MBS
Medtr4g065087.1	1900	1906	MBS
Medtr4g065087.1	318	323	ABRE
Medtr4g065087.1	1824	1829	ABRE
Medtr4g070970.1	215	223	ERE
Medtr4g070970.1	20	25	CGTCA-motif
Medtr4g070970.1	461	466	CGTCA-motif
Medtr4g070970.1	799	804	CGTCA-motif
Medtr4g070970.1	671	677	CAT-box
Medtr4g070970.1	20	25	as-1
Medtr4g070970.1	461	466	as-1
Medtr4g070970.1	799	804	as-1
Medtr4g070970.1	20	25	TGACG-motif
Medtr4g070970.1	461	466	TGACG-motif
Medtr4g070970.1	799	804	TGACG-motif
Medtr4g070970.1	1130	1137	AuxRR-core
Medtr4g070970.1	391	401	TC-rich repeats
Medtr4g070970.1	1946	1952	G-box
Medtr4g070970.1	316	322	G-box
Medtr4g070970.1	1527	1535	G-box
Medtr4g070970.1	1528	1534	G-box
Medtr4g070970.1	1945	1954	G-box
Medtr4g070970.1	1400	1406	GT1-motif
Medtr4g070970.1	1725	1731	GT1-motif
Medtr4g070970.1	1528	1533	ABRE
Medtr4g070970.1	1947	1952	ABRE
Medtr4g088320.1	248	254	W box
Medtr4g088320.1	77	85	ERE
Medtr4g088320.1	1334	1342	ERE
Medtr4g088320.1	1802	1810	ERE
Medtr4g088320.1	626	631	CGTCA-motif
Medtr4g088320.1	626	631	as-1
Medtr4g088320.1	426	435	TC-rich repeats
Medtr4g088320.1	1670	1677	GARE-motif
Medtr4g088320.1	626	631	TGACG-motif
Medtr4g088320.1	1887	1897	AT-rich element
Medtr4g088320.1	1517	1526	G-box
Medtr4g088320.1	830	837	GT1-motif
Medtr4g088320.1	831	837	GT1-motif
Medtr4g088320.1	1016	1023	GT1-motif
Medtr4g088320.1	899	908	TCA-element
Medtr4g092530.1	468	476	ERE
Medtr4g092530.1	506	514	ERE
Medtr4g092530.1	1725	1733	ERE
Medtr4g092530.1	1727	1735	ERE
Medtr4g092530.1	1471	1476	CGTCA-motif
Medtr4g092530.1	1471	1476	as-1
Medtr4g092530.1	1471	1476	TGACG-motif
Medtr4g092530.1	452	458	W box
Medtr4g092530.1	241	250	TC-rich repeats
Medtr4g092530.1	1246	1255	TC-rich repeats
Medtr4g092530.1	1505	1514	TC-rich repeats
Medtr4g092530.1	650	660	AT-rich element
Medtr4g092530.1	1174	1180	G-box
Medtr4g092530.1	1502	1508	G-box
Medtr4g092530.1	1641	1647	G-box
Medtr4g092530.1	1069	1075	G-box
Medtr4g092530.1	1229	1235	G-box
Medtr4g092530.1	258	264	GT1-motif
Medtr4g092530.1	688	694	GT1-motif
Medtr4g092530.1	911	920	TCA-element
Medtr4g092530.1	1658	1664	TGA-element
Medtr4g092530.1	1174	1179	ABRE
Medtr4g092530.1	1229	1234	ABRE
Medtr4g092530.1	1502	1507	ABRE
Medtr4g092530.1	1642	1647	ABRE
Medtr4g094610.1	1641	1649	ERE
Medtr4g094610.1	773	778	CGTCA-motif
Medtr4g094610.1	866	872	CAT-box
Medtr4g094610.1	773	778	as-1
Medtr4g094610.1	773	778	TGACG-motif
Medtr4g094610.1	67	73	G-box
Medtr4g094610.1	664	670	G-box
Medtr4g094610.1	1230	1236	G-box
Medtr4g094610.1	771	777	G-box
Medtr4g094610.1	938	947	GT1-motif
Medtr4g094610.1	409	416	TATC-box
Medtr4g094610.1	68	73	ABRE
Medtr4g094610.1	664	669	ABRE
Medtr4g094610.1	771	776	ABRE
Medtr4g094610.1	1231	1236	ABRE
Medtr4g094610.1	1966	1975	ABRE
Medtr4g094790.1	700	708	ERE
Medtr4g094790.1	1024	1032	ERE
Medtr4g094790.1	1435	1443	ERE
Medtr4g094790.1	624	629	CGTCA-motif
Medtr4g094790.1	1060	1065	CGTCA-motif
Medtr4g094790.1	1760	1765	CGTCA-motif
Medtr4g094790.1	24	30	CAT-box
Medtr4g094790.1	624	629	as-1
Medtr4g094790.1	1060	1065	as-1
Medtr4g094790.1	1760	1765	as-1
Medtr4g094790.1	1679	1686	P-box
Medtr4g094790.1	1721	1728	P-box
Medtr4g094790.1	1109	1116	GARE-motif
Medtr4g094790.1	624	629	TGACG-motif
Medtr4g094790.1	1060	1065	TGACG-motif
Medtr4g094790.1	1760	1765	TGACG-motif
Medtr4g094790.1	303	310	AuxRR-core
Medtr4g094790.1	358	364	W box
Medtr4g094790.1	1007	1016	TC-rich repeats
Medtr4g094790.1	525	531	G-box
Medtr4g094790.1	546	552	G-box
Medtr4g094790.1	887	893	G-box
Medtr4g094790.1	361	367	MBS
Medtr4g094790.1	526	531	ABRE
Medtr4g094790.1	544	553	ABRE
Medtr4g094790.1	547	552	ABRE
Medtr4g094790.1	887	892	ABRE
Medtr4g094790.1	987	994	ABRE
Medtr4g094958.1	1304	1312	ERE
Medtr4g094958.1	1351	1359	ERE
Medtr4g094958.1	261	266	CGTCA-motif
Medtr4g094958.1	269	274	CGTCA-motif
Medtr4g094958.1	261	266	as-1
Medtr4g094958.1	269	274	as-1
Medtr4g094958.1	261	266	TGACG-motif
Medtr4g094958.1	269	274	TGACG-motif
Medtr4g094958.1	34	40	G-box
Medtr4g094958.1	86	93	AuxRR-core
Medtr4g094958.1	1435	1441	G-box
Medtr4g094958.1	1805	1811	MBS
Medtr4g094958.1	34	39	ABRE
Medtr4g094958.1	1435	1440	ABRE
Medtr4g097880.1	1738	1744	W box
Medtr4g097880.1	998	1006	ERE
Medtr4g097880.1	1000	1008	ERE
Medtr4g097880.1	1152	1160	ERE
Medtr4g097880.1	1573	1578	CGTCA-motif
Medtr4g097880.1	1725	1731	CAT-box
Medtr4g097880.1	1573	1578	as-1
Medtr4g097880.1	1573	1578	TGACG-motif
Medtr4g097880.1	1520	1526	G-box
Medtr4g097880.1	358	365	GT1-motif
Medtr4g097880.1	359	365	GT1-motif
Medtr4g097880.1	1670	1676	GC-motif
Medtr4g097880.1	1521	1526	ABRE
Medtr4g105370.1	313	321	ERE
Medtr4g105370.1	785	793	ERE
Medtr4g105370.1	787	795	ERE
Medtr4g105370.1	899	907	ERE
Medtr4g105370.1	489	494	CGTCA-motif
Medtr4g105370.1	1303	1309	CAT-box
Medtr4g105370.1	489	494	as-1
Medtr4g105370.1	489	494	TGACG-motif
Medtr4g105370.1	696	702	G-box
Medtr4g105370.1	696	702	G-box
Medtr4g105370.1	1618	1624	G-box
Medtr4g105370.1	81	88	GT1-motif
Medtr4g105370.1	389	395	GT1-motif
Medtr4g105370.1	1070	1076	GT1-motif
Medtr4g105370.1	513	519	TGA-element
Medtr4g105370.1	644	653	ABRE
Medtr4g105370.1	696	702	ABRE
Medtr4g105370.1	697	702	ABRE
Medtr4g105370.1	1618	1623	ABRE
Medtr4g107620.1	1558	1566	ERE
Medtr4g107620.1	701	706	CGTCA-motif
Medtr4g107620.1	785	791	CAT-box
Medtr4g107620.1	701	706	as-1
Medtr4g107620.1	701	706	TGACG-motif
Medtr4g107620.1	1324	1330	W box
Medtr4g107620.1	119	128	G-box
Medtr4g107620.1	122	128	G-box
Medtr4g107620.1	1697	1703	G-box
Medtr4g107620.1	122	128	G-box
Medtr4g107620.1	1039	1045	G-box
Medtr4g107620.1	1677	1683	G-box
Medtr4g107620.1	1229	1236	GT1-motif
Medtr4g107620.1	1597	1606	TCA-element
Medtr4g107620.1	1621	1627	TGA-element
Medtr4g107620.1	122	128	ABRE
Medtr4g107620.1	123	128	ABRE
Medtr4g107620.1	1040	1045	ABRE
Medtr4g107620.1	1677	1682	ABRE
Medtr4g107620.1	1695	1704	ABRE
Medtr4g107620.1	1698	1703	ABRE
Medtr4g109170.1	113	121	ERE
[truncated: 2,852 more rows]
