# Supplementary material for: Genome-Wide Characterization, Evolution, and Expression Analysis of the Leucine-Rich Repeat Receptor-Like Protein Kinase (LRR-RLK) Gene Family in Medicago truncatula
Source: Life (Basel). 2020 Sep 4;10(9):176. doi: 10.3390/life10090176 (PMC7555646; doi:10.3390/life10090176)
Supplement: Supplementary file 1 [file life-10-00176-s001.zip › Supplementary file/TableS8 Expression profiles for MtLRR-RLK genes across different tissues.xlsx]

## Sheet: Sheet9
Gene ID of V4.0	Flower	Leaf	Root	Nod-4d	Nod-10d	Nod-14d	Nodule	Petiole	Pod	Seed36	Stem	VegetativeBud
Medtr5g091950	8.28819	7.16269	6.83381	8.19018	7.17896	7.3189	6.76508	7.89832	7.85267	6.00092	8.17417	8.02661
Medtr7g106210	9.66433	9.8816	10.3446	10.6024	9.39415	9.53495	9.68504	10.5916	9.95065	8.73365	10.802	10.741
Medtr3g075440	7.64794	10.0744	9.1486	9.23106	9.11345	9.52977	9.46915	9.67426	9.78705	4.25062	9.70198	8.88885
Medtr8g010180	8.85219	8.81667	9.6654	9.52344	9.73826	9.46954	8.6604	8.91399	8.69567	8.41055	8.61437	8.13789
Medtr5g082920	3.87319	3.86167	3.64028	3.55522	3.49894	3.50591	3.77987	3.6981	3.50619	3.67634	3.8311	3.78914
Medtr4g037015	3.21639	3.14908	7.4952	7.33881	5.69654	6.14745	3.8871	3.20406	3.14985	3.33574	3.23453	3.14798
Medtr4g037720	3.21639	3.14908	7.4952	7.33881	5.69654	6.14745	3.8871	3.20406	3.14985	3.33574	3.23453	3.14798
Medtr7g028432	3.21639	3.14908	7.4952	7.33881	5.69654	6.14745	3.8871	3.20406	3.14985	3.33574	3.23453	3.14798
Medtr4g088320	8.06028	7.82267	8.44673	9.77537	9.00441	9.33691	9.47653	8.70663	8.57404	8.91249	9.68618	9.91251
Medtr7g098610	3.21749	3.24778	6.67883	4.28776	3.53833	3.72036	3.47428	3.64307	3.34662	3.3054	3.54963	3.42606
Medtr7g030070	6.75641	8.76118	5.3851	5.56233	6.0745	5.13444	6.24951	8.37378	6.89799	8.80653	7.39044	8.00601
Medtr7g038690	6.75641	8.76118	5.3851	5.56233	6.0745	5.13444	6.24951	8.37378	6.89799	8.80653	7.39044	8.00601
Medtr6g088785	3.15286	3.28542	4.57275	3.66863	3.51439	3.46793	3.47276	3.11548	3.25346	3.36111	3.25514	3.15301
Medtr2g008390	6.67406	6.32871	7.9442	7.59388	7.2447	6.98863	7.16018	7.07337	7.14342	5.04309	7.28866	6.46157
Medtr7g081480	3.15442	3.13698	5.80273	7.05123	6.43201	6.40138	4.76576	3.18466	3.22648	3.60179	3.15245	3.20871
Medtr1g096270	3.35962	4.07042	4.11081	3.60602	3.4552	3.50038	3.75871	4.2076	3.82185	3.33689	4.38733	3.83417
Medtr7g081720	3.41451	3.51788	3.69509	3.57477	3.24886	3.14983	3.55824	4.62558	3.67548	3.57551	5.00321	3.50162
Medtr3g071480	9.79448	9.57942	10.8162	10.4437	10.1489	10.3157	10.1305	10.0762	9.8579	10.1512	10.0567	9.82802
Medtr5g011840	9.59509	7.64714	7.02582	8.14083	6.94107	7.16083	7.43987	7.66952	8.24934	8.14969	8.36882	8.42158
Medtr3g110450	3.98553	4.16056	4.47207	3.94557	3.89122	4.03412	4.09655	4.02739	3.72017	3.88224	4.00401	3.71878
Medtr7g092430	5.39886	4.25068	7.30957	7.33807	6.59637	6.5655	7.24056	6.17391	6.21252	5.06283	7.55211	7.41534
Medtr2g030380	7.89542	7.48346	7.95812	9.32227	7.81893	8.15178	8.77897	7.7875	9.20682	5.21013	9.19155	9.91101
Medtr5g026510	9.24488	10.3143	9.33526	10.2053	9.64037	9.72966	10.1149	10.2798	9.90418	9.34796	10.3925	10.248
Medtr5g078080	7.86894	7.22964	7.79545	9.14017	6.62038	7.26116	8.70138	7.32121	8.04775	4.91275	8.43981	7.60867
Medtr2g029010	4.2998	4.15298	4.13365	4.17137	3.91596	4.1447	4.32027	4.42041	4.03094	7.48516	4.84933	4.21196
Medtr5g025180	3.12935	3.19836	3.10055	3.34862	3.07186	3.1704	3.22633	3.09653	3.35858	3.30314	3.29998	3.07935
Medtr4g130920	6.95738	6.33836	6.55757	7.46783	6.40814	6.39692	5.86916	6.38114	8.08717	5.20309	6.88124	8.50347
Medtr4g130390	3.85158	3.76457	4.00385	5.28452	4.59462	4.81347	3.9618	3.84048	3.91876	3.88926	4.14207	3.93961
Medtr4g130210	8.84878	5.51574	7.44879	6.97298	6.2219	6.1525	6.10285	7.05661	8.57194	6.5835	8.34926	8.0514
Medtr2g028580	3.13631	3.19815	8.691	7.93698	6.76924	6.89233	3.76807	2.96157	3.18721	3.02272	3.06797	3.09025
Medtr5g087780	7.00827	6.21178	4.93262	6.41351	4.29599	4.57145	4.76966	6.20551	7.73376	3.85596	6.65237	7.73578
Medtr7g086420	7.98804	8.46699	6.3963	6.19646	4.99868	5.05934	5.31552	8.27765	7.08197	6.12485	8.97329	7.00225
Medtr8g106100	5.36218	3.76731	3.49626	3.57122	3.65108	3.78412	3.67029	3.69717	3.71021	3.76045	3.53891	3.52222
Medtr6g023390	3.83769	4.52884	5.90327	4.96827	3.81838	4.00655	3.92315	4.77819	4.35337	5.75188	5.48969	6.08287
Medtr6g068970	6.85761	7.31688	9.60417	9.23138	9.18025	8.9821	8.83144	7.59297	6.74808	6.53091	7.43274	6.42621
Medtr2g073520	3.51106	3.66037	7.13282	5.84548	4.24651	4.42554	4.21308	3.77888	3.89291	3.72167	3.73591	3.84778
Medtr1g061590	9.14948	7.58225	9.6279	8.66363	6.32417	6.86578	7.43313	8.71872	11.1281	3.73797	10.8107	9.99633
Medtr4g065087	4.91988	5.02456	5.27202	5.95324	7.4278	7.32027	8.10682	4.80612	5.03786	6.61623	4.98083	5.4992
Medtr8g086490	4.91988	5.02456	5.27202	5.95324	7.4278	7.32027	8.10682	4.80612	5.03786	6.61623	4.98083	5.4992
Medtr7g045860	3.66933	3.71917	4.49367	5.22507	5.17363	4.85332	3.90816	3.60372	3.61562	3.83457	3.67707	3.60876
Medtr5g019070	3.29837	3.43703	3.22516	5.98247	4.3629	4.29176	5.79273	3.26158	3.26448	3.27876	3.19067	3.13051
Medtr7g050990	3.03627	3.12663	5.91709	3.77074	7.43568	8.54076	9.62177	3.06043	2.93992	3.18542	3.10536	2.97188
Medtr8g083240	4.53762	4.26924	3.93255	4.82576	4.315	4.6076	5.56653	4.0327	5.50813	4.59367	4.36288	4.25929
Medtr8g014760	2.8783	3.00749	3.86405	4.36229	3.29693	3.36066	3.13386	2.92047	2.94251	3.42315	3.09562	2.94635
Medtr8g014790	3.44229	3.52127	3.54353	3.3421	3.35676	3.4753	3.2462	3.39925	3.19137	3.35037	3.22092	3.20094
Medtr8g014930	3.08816	3.19322	6.32442	3.82056	3.09023	3.2529	3.2031	2.9933	3.10312	3.01201	3.08253	2.99886
Medtr3g084510	8.17995	8.06108	8.36967	9.23902	7.60615	8.14221	8.93706	8.32109	8.73435	8.84898	8.87844	8.75596
Medtr7g057170	5.0589	5.18342	5.65998	5.58488	4.36774	4.31053	4.63587	6.84367	5.86145	4.37609	7.52795	5.97572
Medtr4g097880	9.70295	10.0252	9.35145	10.8829	9.21876	9.56209	10.2222	9.38609	10.6163	7.99619	10.0576	10.293
Medtr7g022160	5.09727	8.20535	7.59277	7.8772	7.1058	6.95234	8.50661	7.39501	6.67729	4.85261	7.37689	8.6397
Medtr2g078810	7.34916	6.24414	8.56542	9.34662	8.58509	8.56026	8.63269	6.22617	7.8499	8.62253	6.59747	7.21938
Medtr8g066700	3.87872	3.86807	4.07965	4.06341	4.03534	4.01449	3.83815	3.69677	3.79397	3.6698	3.69366	3.72265
Medtr2g005810	6.76468	5.69597	7.26956	7.21777	6.41685	6.34933	6.6717	6.7169	7.42225	4.74843	7.67873	7.94253
Medtr3g113140	7.00577	4.3038	5.39774	6.14835	4.36614	4.89577	4.87726	4.4397	6.61804	4.20473	4.9418	8.05592
Medtr5g038600	3.32918	3.2094	3.02671	3.1036	3.12887	3.12041	3.03542	5.6624	3.04397	3.19633	4.96163	4.91486
Medtr1g102500	4.95135	4.79978	4.14403	4.24524	4.13309	4.43882	4.61797	4.62671	5.09092	4.56113	4.40758	6.54549
Medtr2g087230	6.84268	7.91185	6.88385	6.26108	5.20986	5.42351	5.60651	8.85406	8.17965	5.78047	8.51723	7.75117
Medtr1g038890	3.62674	3.81427	3.25341	3.38837	3.54499	3.57953	3.58877	3.45436	3.71106	3.70725	3.43172	3.55628
Medtr2g024330	7.10899	6.62979	8.59839	8.37107	5.9594	6.62415	7.49736	8.33694	8.77177	7.0234	8.6703	8.2889
Medtr5g045910	4.14774	3.75601	7.56472	8.79232	7.0492	7.03278	7.45858	3.84776	3.95398	5.88947	3.85845	3.84789
Medtr2g010470	3.69467	3.42088	3.07236	3.19865	3.15349	3.22611	3.23486	3.19442	3.15349	2.99866	3.03931	3.08374
Medtr7g096980	3.29685	3.49075	3.33516	3.40773	3.30446	3.33388	3.37843	3.31673	3.3943	3.58601	3.37445	3.38795
Medtr8g461120	3.16347	3.24977	3.17253	6.14054	6.33764	6.92912	10.3996	3.20336	3.10924	3.28533	3.24874	3.07325
Medtr3g092390	3.18805	3.24311	3.77193	3.7027	3.36231	3.57792	3.46917	3.09767	3.27655	3.16219	3.24523	3.2122
Medtr3g092420	3.18805	3.24311	3.77193	3.7027	3.36231	3.57792	3.46917	3.09767	3.27655	3.16219	3.24523	3.2122
Medtr1g090520	3.54012	3.45527	4.89546	4.52294	3.90128	3.70547	4.06736	3.46794	3.59288	3.58966	3.52959	3.52905
Medtr3g093930	7.24216	8.03816	7.62819	7.89806	5.92626	6.20787	7.48538	7.46989	8.17993	7.22098	8.47862	9.30819
Medtr7g407130	4.0613	4.7615	4.08734	3.82366	3.931	3.94542	4.26622	4.33916	4.18119	4.21403	4.72386	4.15541
Medtr4g107620	8.25684	7.04465	7.60748	8.38421	7.29327	7.55581	8.18135	7.42412	9.16752	5.98977	8.40747	8.98539
Medtr3g062500	8.47058	8.69734	8.42803	8.53632	6.16194	7.07082	7.61782	9.11921	9.81846	7.30908	9.69781	9.55634
Medtr2g437730	5.42817	3.7767	5.43565	6.40033	4.11836	4.77322	5.08322	3.58198	5.06895	8.04624	3.51863	4.82684
Medtr5g087360	3.38942	3.34784	3.31622	3.2168	3.137	3.1097	3.24494	3.48633	3.51936	3.40821	3.26549	3.37027
Medtr5g024450	3.59627	5.08719	4.04447	3.98238	3.92701	3.83716	3.88516	5.74033	3.75253	3.6172	5.24586	4.30569
Medtr2g072620	3.38238	3.84629	8.40989	7.52547	6.02566	5.92554	6.28679	4.05772	3.5452	3.64526	4.44795	3.90512
Medtr2g072640	3.38238	3.84629	8.40989	7.52547	6.02566	5.92554	6.28679	4.05772	3.5452	3.64526	4.44795	3.90512
Medtr8g468500	8.87632	8.22105	9.82952	9.85429	7.87912	8.43235	7.19986	9.11555	8.06387	6.02634	9.08377	8.48044
Medtr2g075250	7.71966	4.15724	7.24766	5.19	5.10434	4.53353	4.03223	4.55253	4.63933	4.45671	5.00885	5.01479
Medtr1g088940	3.41829	3.26501	4.37083	3.30916	3.44355	3.34697	3.19926	3.35592	3.26473	3.10303	3.19202	3.0216
Medtr5g058090	4.17723	5.17498	2.94986	2.90282	2.99209	2.9035	3.08833	4.07867	5.22401	3.01838	4.25908	5.35201
Medtr1g047670	5.52419	4.94733	7.00876	6.16367	5.5072	5.40493	5.59138	5.66118	4.9143	4.93439	5.9567	4.68138
Medtr6g088770	3.26749	3.28234	3.3724	3.53845	3.40532	3.33759	3.26762	3.44851	3.44203	3.41958	3.13351	3.25692
Medtr1g107460	8.74464	8.36012	8.16367	10.4685	7.7181	8.39791	8.99918	7.3033	8.43386	7.41884	7.58711	10.0526
Medtr5g055470	3.70636	4.94881	3.15358	5.64947	4.22946	4.43709	6.09062	4.29393	4.16597	3.53709	4.46125	5.41786
Medtr2g449790	4.30287	3.6203	6.28826	4.56452	3.66319	3.80516	4.02822	5.3159	4.49947	4.39572	6.5889	5.33711
Medtr8g089200	3.18022	3.42811	3.07397	3.03086	3.21932	3.08976	3.20476	3.17463	3.23679	3.70775	3.24409	3.15339
Medtr1g052425	6.72346	4.80929	5.86198	8.24548	7.59666	7.39127	7.43107	5.09274	7.54946	6.28517	6.00347	7.48827
Medtr1g040525	3.34904	5.3055	3.17883	3.11346	3.19914	3.11787	3.36798	4.32189	3.3236	3.47572	3.66042	3.80025
Medtr3g116640	4.64111	4.87525	5.95608	5.07853	4.67541	4.62252	5.25067	5.16996	5.6286	4.37926	5.55698	5.74901
Medtr6g470960	5.99914	6.2865	5.73945	6.15159	5.16759	4.98201	6.61946	5.75105	6.5534	5.11205	6.69114	7.67593
Medtr1g028890	6.12272	3.94542	4.95335	5.9176	4.97811	4.67092	5.03652	4.52341	6.05008	3.01558	4.95851	5.26791
Medtr2g016530	3.26315	5.7608	3.15155	3.09517	3.30855	3.29493	3.25785	4.10363	3.54534	3.37256	3.3862	3.42884
Medtr3g094710	5.9796	5.94579	6.55668	6.14723	5.67898	5.56418	6.58455	6.08695	7.168	4.71752	6.88121	7.20177
Medtr3g093710	7.33002	7.94514	7.5405	7.42626	5.15632	5.86559	6.46133	8.12866	8.94421	5.56125	8.8018	8.69792
Medtr3g060880	7.14088	8.14827	8.6498	7.50863	6.11689	6.17544	7.27913	7.66617	7.65022	5.28545	6.85018	8.01368
Medtr6g060230	8.03649	6.72829	6.68267	9.32986	8.09628	8.36755	8.15433	6.30825	9.59727	4.59412	7.56126	9.08998
Medtr5g011410	6.91043	7.46506	5.78907	7.25104	6.04666	6.66765	7.05606	6.98426	7.77615	4.65571	6.89455	7.8155
Medtr8g047230	3.29168	3.2749	3.34479	3.14122	3.0141	3.21061	3.0886	3.25654	3.16082	3.32028	3.52608	3.22619
Medtr1g084790	6.55528	8.26522	3.59116	4.52648	6.69376	6.26357	5.16638	7.40864	5.94965	3.98102	6.00991	6.11497
Medtr4g092530	3.86997	3.86885	3.67188	3.86143	6.52971	5.88569	6.45755	3.59828	4.80886	3.84697	3.8885	3.45142
Medtr8g015010	6.61574	9.69392	3.64377	3.47917	3.69583	3.80149	3.57508	5.39654	4.17888	4.21793	4.21148	4.57833
Medtr8g068540	3.14206	3.24962	4.14154	5.29961	3.96303	3.82037	3.63672	3.34248	3.1862	3.39706	3.27447	3.10109
Medtr8g445800	3.16955	3.4275	3.73174	3.30906	3.4106	3.30603	3.27572	3.10354	3.07288	3.40611	3.11604	3.20992
Medtr8g059605	4.95579	4.67748	7.21719	6.66998	6.51584	6.15766	6.53522	5.30353	5.49669	6.24635	5.49309	5.95931
Medtr8g059615	4.95579	4.67748	7.21719	6.66998	6.51584	6.15766	6.53522	5.30353	5.49669	6.24635	5.49309	5.95931
Medtr7g103440	8.07982	7.02529	7.8506	6.84387	4.58496	5.02761	6.21323	7.97385	10.5436	4.0571	9.86505	8.60345
Medtr8g469650	4.51137	6.82405	4.97072	4.08916	3.94992	4.04269	4.07836	6.12125	4.08311	4.23461	5.45232	4.52721
Medtr2g100450	3.33429	3.29177	7.31523	6.45732	6.38993	6.67196	4.06431	3.21104	3.54185	3.63945	3.27734	3.33614
Medtr8g070880	6.26778	6.51085	4.596	4.11356	3.79936	3.81644	3.97884	7.06016	5.16252	3.76522	6.57311	6.0672
Medtr4g113100	8.67365	8.48591	8.06556	8.17127	6.48206	6.76048	8.63753	7.99941	9.09232	5.19913	9.06834	9.3477
Medtr8g047210	4.65521	4.97383	4.82119	4.32853	4.30227	4.0197	4.35728	5.57866	4.55911	4.0996	5.60711	4.79907
Medtr5g083910	5.09265	4.37668	7.85519	6.35197	5.46566	5.1907	6.46875	4.52812	5.80033	3.96053	4.53541	5.69509
Medtr5g010440	7.5349	7.41631	8.69007	8.03438	9.86201	9.54297	10.3719	7.77901	7.8669	6.29013	8.4915	7.49792
Medtr1g069470	7.043	5.31482	8.23677	5.60177	4.29726	4.53779	3.57548	8.82791	7.36102	7.11505	8.61683	8.17788
Medtr3g009400	4.4639	4.20015	5.78426	6.31248	6.4668	6.21287	6.65533	4.09231	3.93036	6.20901	5.04711	3.87001
Medtr8g015040	3.6343	9.49962	3.22892	3.08765	3.08485	3.19662	3.08198	7.08422	3.54016	3.16695	4.81367	4.35006
Medtr4g036505	3.38203	3.51056	3.36721	3.28796	3.24862	3.29208	3.40075	3.31193	3.18686	3.39185	3.27251	3.36675
Medtr8g461110	7.86919	9.27711	9.04494	8.38207	7.30647	7.39041	7.3678	7.87026	7.95264	6.35693	7.44054	7.92306
Medtr7g080810	7.72227	7.47158	7.82229	7.45991	7.14243	7.11048	7.18305	7.73936	7.97094	6.87205	7.80363	7.09269
Medtr2g073540	4.14226	3.84133	9.28123	9.4731	7.59373	8.31864	6.50619	4.66764	4.55418	3.94702	4.43559	4.4004
Medtr2g073560	4.14226	3.84133	9.28123	9.4731	7.59373	8.31864	6.50619	4.66764	4.55418	3.94702	4.43559	4.4004
Medtr2g073600	4.14226	3.84133	9.28123	9.4731	7.59373	8.31864	6.50619	4.66764	4.55418	3.94702	4.43559	4.4004
Medtr1g096260	6.66226	7.52786	7.49212	7.16438	7.24016	7.21765	7.68385	7.8207	7.44884	5.90465	8.07867	7.30154
Medtr5g033820	9.19302	9.31337	8.54493	9.42726	8.67371	8.73432	8.91515	9.09749	9.79343	8.68647	9.68154	9.85361
Medtr4g105370	5.29372	4.83789	5.50669	4.85937	4.26804	4.2929	4.74861	5.06494	5.16148	3.70064	5.80279	5.78131
Medtr1g109580	8.2984	7.8624	8.17727	8.1461	7.62832	7.44824	8.68593	8.28978	8.76225	7.8086	9.04409	9.13292
Medtr8g098510	5.66737	6.05206	6.69499	5.32385	4.72503	4.80681	4.81225	6.87031	6.98063	5.99112	7.63225	7.08514
Medtr1g040545	5.13013	9.44828	4.38414	4.56712	4.47064	4.99835	4.14702	8.19719	5.7056	5.94052	6.38061	6.05177
Medtr1g040615	5.13013	9.44828	4.38414	4.56712	4.47064	4.99835	4.14702	8.19719	5.7056	5.94052	6.38061	6.05177
Medtr8g099195	7.84887	8.76964	5.96762	6.77958	5.2715	5.53033	5.62359	7.68791	7.72429	6.24368	7.98519	9.08254
Medtr6g088790	4.99999	6.96688	7.76765	5.66088	5.5232	4.42559	6.17892	5.88964	4.78975	6.49131	5.13127	5.01415
Medtr3g090480	3.63831	5.23538	3.32866	3.29996	3.17923	3.28417	3.3657	5.36598	3.62667	3.17385	5.34608	4.73007
Medtr8g023720	6.92966	7.43554	9.35829	8.24758	8.00547	7.72932	7.36438	7.8673	6.21358	7.01384	8.02969	6.80117
Medtr6g015190	5.64123	5.72177	6.1375	5.97253	6.23974	5.92197	6.26664	5.77273	5.86066	6.11654	6.13347	6.1534
Medtr2g074840	9.23961	9.14142	5.42146	5.18659	5.95842	6.52752	6.63851	9.25201	9.45682	7.25547	9.19749	9.32282
Medtr1g097160	8.85063	7.69552	9.22531	9.46883	8.18648	8.65349	8.51269	8.85473	9.36004	9.84294	9.80435	9.62728
Medtr6g090615	7.2015	5.01483	10.5304	10.4901	9.93186	10.0748	9.62638	6.62559	6.40441	4.75951	7.2356	5.87676
Medtr4g046113	6.31737	6.78985	8.17475	8.1203	9.30378	8.25526	8.00424	6.67969	7.26471	7.57873	7.23384	7.40434
Medtr4g094610	7.70299	4.98799	6.93906	8.1663	6.515	7.25588	6.47819	4.93162	5.08119	3.9988	5.0393	4.44301
Medtr3g087060	8.4509	7.45346	7.96585	7.53762	7.22329	7.1545	7.36212	7.73768	7.70122	7.88819	7.85027	7.57725
Medtr4g005130	7.02255	3.85398	3.60607	3.44278	3.44719	3.53893	3.52989	3.46626	3.95481	3.4678	3.47445	3.55793
Medtr4g029710	7.77731	9.87265	3.9588	4.06627	3.94176	4.06017	4.16984	8.55278	7.86941	5.50109	6.32276	8.18155
Medtr5g075650	3.63	3.66603	4.85975	4.31805	4.03087	3.88681	3.94207	3.51891	3.85784	3.87199	3.61351	3.70915
Medtr8g095030	7.11849	8.45281	8.7964	8.33622	9.00952	8.60007	8.77619	8.65591	4.09851	4.79218	8.36098	6.4607
Medtr7g081570	3.04749	3.16211	3.32228	3.74451	3.35182	3.36093	3.73425	3.20304	3.04854	3.15956	2.96841	2.91369
Medtr4g094958	7.65841	6.67337	8.46093	9.88437	10.593	10.3079	10.6488	8.04073	9.16162	5.81867	9.27338	9.33906
Medtr3g095100	8.34991	8.37004	8.1976	8.90427	8.16605	8.15465	8.08901	8.58195	8.09196	8.93463	8.50244	8.72576
Medtr4g014350	100.539	63.1991	59.7318	40.8938	9.54406	13.9841	10.3771	106.389	112.691	27.174	118.655	135.502
Medtr8g087420	3.40397	3.44519	3.38313	3.36542	3.603	3.55263	3.56853	3.30284	3.41491	3.65361	3.40028	3.4288
Medtr4g070970	7.86012	8.57399	8.95027	7.84571	8.14723	8.15946	7.7823	10.3117	6.11186	4.79436	9.99197	7.86124
Medtr7g073290	7.7502	6.5891	8.13807	10.3164	8.95894	9.82821	10.9882	8.05634	9.30906	6.46303	9.03467	8.58237
Medtr5g090100	6.75587	4.58411	7.06533	10.7245	10.7361	10.1017	10.3389	6.06728	6.94389	5.6497	6.69903	6.90269
Medtr3g109820	8.83657	6.6163	9.49	8.56059	8.63756	8.13053	8.03543	7.84665	8.18048	6.08241	8.83313	8.12946
Medtr3g062590	9.86997	7.60112	9.69107	9.24463	9.21222	8.99193	8.24041	8.51782	7.48593	6.06029	8.3058	7.96403
Medtr3g062570	5.86351	3.1861	7.68781	6.527	5.3873	5.36094	3.44415	3.15114	3.25751	3.18224	3.2244	3.18676
Medtr8g014730	2.86541	2.89253	3.24113	2.96528	3.01176	3.10949	2.85698	2.84864	2.81615	3.43971	2.77796	2.87803
Medtr8g014700	3.076	3.23777	6.20297	7.06643	6.18498	6.32394	3.89624	3.02582	3.08974	3.11582	3.06597	3.02886
Medtr8g101260	6.89946	4.15952	4.65785	5.07212	5.23066	5.08908	4.8776	4.52752	4.92506	4.19329	4.45761	4.47068
Medtr8g086390	7.24597	5.61399	6.27807	7.78253	6.13153	6.62375	6.0361	5.84064	5.78163	5.71267	6.48759	5.64997
Medtr6g069030	3.25441	3.40429	5.66372	5.33247	7.11539	6.78796	6.93796	3.17672	3.21373	5.69373	3.3855	3.264
Medtr8g023560	10.5551	9.7536	11.1249	11.1789	9.98726	10.4939	10.8743	10.4249	10.7472	10.2741	10.704	10.615
Medtr8g058250	6.13745	5.42179	7.9032	7.84708	7.60994	7.41422	6.22891	6.24848	5.62181	6.77819	5.46044	5.37811
Medtr2g075010	3.4138	3.2047	3.02425	2.90948	3.21652	3.18176	3.61603	3.30586	3.22147	2.97749	3.20873	3.24237
Medtr5g096530	4.90002	8.97899	4.65075	5.96231	4.27855	4.50746	5.1402	7.61528	5.33676	4.10195	5.67572	5.27907
Medtr7g010000	4.06418	5.28675	3.91947	3.73318	3.84701	3.8435	3.94596	4.19962	4.03376	4.0324	3.8989	3.87983
Medtr7g010010	4.06418	5.28675	3.91947	3.73318	3.84701	3.8435	3.94596	4.19962	4.03376	4.0324	3.8989	3.87983
Medtr7g009970	3.33935	3.5315	3.34262	3.16076	3.58557	3.53198	3.42678	3.28795	3.54431	3.4481	3.31002	3.24993
Medtr7g081410	3.16769	3.41389	3.95503	6.73053	6.14166	5.79748	4.82049	3.08025	3.3417	3.26609	3.2184	3.1512
Medtr4g014070	7.99249	5.30481	8.01738	8.48783	5.6493	6.53216	6.87547	6.95856	9.61032	3.7386	8.49802	9.23833
Medtr8g465340	3.73071	3.64977	3.536	3.38253	3.50145	3.68647	3.66293	4.59852	3.59761	3.6613	4.01381	3.49288
Medtr4g036575	4.56716	4.49029	6.08057	4.6665	3.78145	3.6562	4.1026	6.38787	6.53246	3.27667	8.3075	6.76791
Medtr7g059225	5.73423	4.63831	6.33894	5.13143	4.82735	4.59888	5.54901	5.4048	7.16118	4.47349	6.45226	6.50757
Medtr8g015340	4.33355	5.04398	3.56642	3.66373	3.95424	3.80689	4.0823	4.70946	5.57621	3.78533	4.98405	5.85325
Medtr7g021570	6.16884	7.56741	4.28461	4.22339	4.47391	4.59885	4.62388	7.86513	5.47464	4.67261	5.59804	5.54688
Medtr5g014700	7.37494	8.8325	8.4783	8.88249	8.21427	8.02596	8.76028	7.83851	9.21475	7.2423	8.66106	9.36104
Medtr6g016495	6.2245	6.40245	7.83413	7.30456	7.47351	6.9496	7.72057	7.8074	7.93668	5.07269	8.09444	7.73119
Medtr7g074010	5.34793	5.79444	7.66949	7.02235	5.95774	5.80955	6.43579	5.25806	5.09085	5.7385	4.92626	5.02292
Medtr5g021670	6.96437	4.28338	6.46612	6.16853	4.74944	4.71198	5.44127	4.14708	5.75393	4.02417	5.21686	7.21258
Medtr2g090710	3.60991	3.75501	3.6696	3.90151	4.23256	4.07718	4.59874	3.80443	3.90501	3.79519	4.05221	3.87476
Medtr7g031470	6.0557	5.66211	4.36685	5.06882	4.91859	4.90193	5.89973	5.21388	5.87402	7.11452	4.8496	5.98324
Medtr1g100787	7.21817	4.72394	5.84867	8.33684	6.27534	6.79947	7.00036	4.34957	6.20726	6.33456	4.67257	7.59949
Medtr3g110860	9.57442	8.39509	10.1785	10.1038	10.4376	10.2707	10.2647	8.97362	9.15492	4.49226	9.15094	8.11153
Medtr1g015530	8.95298	9.19749	3.82784	3.95665	3.70793	4.2328	4.0735	9.93167	9.166	5.83674	9.01885	10.1039
Medtr5g075630	8.45067	7.16451	8.82896	9.6413	8.43868	8.7088	9.42771	7.57963	9.51832	7.63049	9.20317	9.25405
Medtr3g090660	3.99084	4.50403	8.08512	6.90244	5.37866	5.78417	5.79727	6.61218	5.40739	4.4507	6.76135	6.10472
Medtr5g077430	9.49688	9.35448	8.78335	9.56469	9.50081	9.13167	8.8933	8.98775	9.52566	9.59608	9.61625	9.56882
Medtr8g107470	6.67705	7.42346	8.53445	7.23046	5.67696	5.45987	7.17989	8.16654	8.75395	5.1323	8.94841	9.04531
Medtr7g018200	8.32734	8.20912	9.34998	9.23182	9.33557	9.09394	9.26632	8.86057	8.59016	8.01906	9.37806	9.12448
Medtr5g030920	5.53622	5.9859	10.9143	11.5886	11.63	11.5912	11.3674	6.6141	4.37194	6.02307	5.79659	4.92289
