# Supplementary material for: Genome-Wide Characterization, Evolution, and Expression Analysis of the Leucine-Rich Repeat Receptor-Like Protein Kinase (LRR-RLK) Gene Family in Medicago truncatula
Source: Life (Basel). 2020 Sep 4;10(9):176. doi: 10.3390/life10090176 (PMC7555646; doi:10.3390/life10090176)
Supplement: Supplementary file 1 [file life-10-00176-s001.zip › Supplementary file/TableS9 Expression profiles for MtLRR-RLK genes under rhizobium infection.xlsx]

## Sheet: Sheet1
mRNA ID of v4.0	A17									nfp									lyk									skl
	0	0.5	1	3	6	12	24	36	48	0	0.5	1	3	6	12	24	36	48	0	0.5	1	3	6	12	24	36	48	0	0.5	1	3	6	12	24	36	48
Medtr0365s0020.1	1.5	0.75	1.5	1	1.75	2	0.5	1.5	1.25	4	2.5	1.75	1.25	2	1.5	3	3	1.25	1	2.5	1.75	1.25	1.75	1.5	1.25	2	3.5	0.75	1.5	0.25	1	0.5	0.5	0.25	0.5	1.5
Medtr0365s0030.1	0.75	0.25	1.5	1.25	0.25	1.25	1.25	0.75	0	0.5	0	0.5	1	0.75	0.25	0.25	0.5	0.75	1	0.5	0.75	1	0	0.25	0	0	1.5	0.25	1	0.25	0.75	0	1	0.75	0.25	0.5
Medtr0394s0020.1	47.75	83	73	51.75	34.5	45.5	44.5	42.25	41.25	59.5	83	54.5	53.25	52.75	63.5	49.75	57.75	49.5	35.75	53.5	47.25	38.25	33.25	43	32	36.25	38.5	45	60.25	66.75	48.75	54.25	44.25	37.75	31.5	30
Medtr0400s0030.1	2.25	2	1.25	0.75	1.5	0.75	1.5	1.5	0.75	3.5	2.75	3.25	2.5	2	2.5	1.75	1	1.75	2.25	1.25	0.5	2	3.25	1.5	0.5	1.5	2	1.75	2	0.25	1.5	0.5	0.5	1	1	0.75
Medtr0400s0040.1	0.75	0.25	1.5	1.25	0.25	1.25	1.25	0.75	0	0.5	0	0.5	1	0.75	0.25	0.25	0.5	0.75	1	0.5	0.75	1	0	0.25	0	0	1.5	0.25	1	0.25	0.75	0	1	0.75	0.25	0.5
Medtr0491s0010.1	13	8.75	10.75	8	8.5	15.75	8.5	11	7	9.25	10.25	13.5	10.75	13	14.5	16.5	15.75	12.75	11	9	10.75	7.25	8.5	12.75	8.5	10.5	9.5	11	10.5	11.75	9.75	9	10.25	9.5	8.5	8.5
Medtr0491s0030.1	10	10.75	9.25	7	10.5	12.25	11.75	14.25	9	13.5	10.5	12.25	12.25	11.75	16.25	13.75	13.75	12	6.75	11.25	8.25	7.5	8	7	6.75	8.75	10.25	8	12.5	9.75	9.25	5.75	8	8	10.5	8.25
Medtr1g009270.1	51.75	58	48	62	26.75	27.75	29	41.25	44.5	53	80	49.25	70	54.25	59	57.5	46	55.75	52	61.5	53.5	47.25	27.5	40.75	52.5	30.75	46.75	65.5	45.75	55.5	41.75	54.5	25	17	6.75	12.25
Medtr1g015530.1	32.75	28.75	31.75	28	44.25	41.75	23.75	35	28.75	36.75	31.25	43.5	50.75	42	44.5	35.25	50.25	33.5	53.5	66	58.5	61.25	55.75	55	39.25	45.75	48.75	46.75	59.5	39.5	53	52.75	61.25	43.25	48	34
Medtr1g022265.1	408.5	1010.5	858	642.25	613.75	564.25	361.5	539	406.25	458.5	1038.75	1127	698	626.5	536.25	475.25	582.75	524	435	1205	1059	732	681.25	511	450.5	595	482.25	345.25	844.75	697.25	655	467.75	396	263	381.5	263.75
Medtr1g028890.1	85.75	53.5	39.75	50.5	49.25	55	86	96	100.25	158.5	45.75	51.5	36.5	50.75	44.5	61.75	59.75	65.5	105.5	62.25	56	46.75	57.5	49.5	62.75	57	68.75	90.75	64.25	52.5	50	42.5	72	132.75	157.25	228.25
Medtr1g029930.1	15.25	10	9.25	10.5	14.5	16.5	16	22	16.5	10	15	8.5	14.75	17.25	17	18.75	21	16.25	13	11.5	13.5	12.75	12	15.5	12.75	20.75	12.5	7.5	11.5	9	6.25	10	14	6.75	14	8.25
Medtr1g029940.1	6.5	4.75	4.75	2.5	7.75	5.5	5.75	9.75	5	4.25	5.75	6	6	6.5	5.5	3.75	10.25	4.75	5.5	4.75	4	3	7	5.25	4.25	7.75	5.25	4	4.25	2.5	2	5.5	4.75	3	5.5	3.75
Medtr1g039220.1	0.25	0.25	0.25	0.25	0.5	0.25	0.25	0.25	0	0	0	0	0.5	0.5	0	0.25	0	0.25	0	0.25	0	0	0.25	0	0.5	0.25	0.25	0.25	0.5	0.25	0	0.25	0	1	0.5	0
Medtr1g040615.1	13.25	15.5	13	9	14.75	17.25	13.75	13.5	16	16.25	9	9.25	15	11.5	17.75	16.25	13.25	19	7.75	10.25	9.5	10.5	10.75	11	12.75	11	11	15.25	17	16.75	16.75	15.75	21	19.25	19.25	21.5
Medtr1g047670.1	506.75	503	568.25	494.25	595.25	516	542.75	511.75	520.75	519.5	557.5	598.5	485.5	468.5	504.25	470.5	516.5	556.25	463.25	578.25	529.5	503.75	526	464.25	529	541	540.25	445.25	581.75	507	501	483.75	435.75	480.75	452.75	449.25
Medtr1g052425.1	163	177.5	165.5	159.5	153.5	188.5	179.75	211.75	186.75	192	178	180.5	177.75	191.75	217.75	200.5	213.25	187	154.75	163	150.25	163.75	156.25	170.75	155.5	189.75	169	173	153	152.75	163	148.5	164.25	166.75	205.75	230.5
Medtr1g061590.1	2228.5	1897.75	2126.25	2289	2484.75	2906	2309.25	2354.25	2298.25	1936	1784	2503	2429.5	2550.75	3027.5	2637.75	2687.5	2518.25	2027.75	2236	2288	2273	2478.25	2710.25	2285	2522.75	2214	2045	2213.25	1998.25	2204	2194	2451.5	1832.5	1693	1285.25
Medtr1g066950.1	93.75	90.25	83	82.25	102.5	95.75	68.25	109.75	64	95.5	88.5	81.5	89	91.5	94.75	88.5	117	78	98	75.25	80	82.75	99.75	99	82.75	135.5	64.5	104.5	84.5	91.25	79.75	97	109	73.5	102.5	71.5
Medtr1g069470.1	1057.75	904.5	889.75	965.25	1066.5	828.5	751.5	831.5	714.25	933.75	878.75	738	794.5	790.75	742.5	722.25	769	717.25	920.75	977.75	754.5	966.75	899.75	914.5	765.5	923	738.75	656.75	516.25	445.5	600.75	653.25	525.25	445.75	252	159.75
Medtr1g079520.1	202.75	171.25	180.75	178.25	203.75	235.25	218.75	240	201	253.25	181.5	187.75	188.5	206.75	215.75	202	254.75	214.5	214	183.25	189.25	197	208	229.75	227.75	261.25	213.5	200.5	176.5	167.75	176	169.75	237.25	279.25	312.5	284.25
Medtr1g080440.1	415	358	352.5	382.25	371	321.5	286.75	338.75	285	412	396.75	307.25	322.5	297.75	285.25	326.25	309.5	282	390.25	430.75	324	375.75	365.5	385	302.75	385.75	312.5	282.25	206	179	246.25	272.5	216.5	161.5	102.5	60.75
Medtr1g084790.1	16	10.5	9.5	14.5	19.5	25.5	29	30.25	15.75	20.75	7.25	13	10.25	10.5	11	7	18.75	13.25	15.25	15.25	14	16.25	22.25	32	35	39.25	38.25	23.25	21.5	22.75	27.5	33	46.75	47.75	62	53.75
Medtr1g088930.1	6	4.75	3.5	5.75	17.25	36.25	46.75	38.5	32.5	2.75	2.5	1.25	4.5	3	4.5	9.5	22.25	20	4.75	5.25	5	5.5	15.5	22.25	42	46	30	6.75	7.75	12.75	10.5	17.75	64.25	170.5	214.75	284.25
Medtr1g088940.1	113.25	223	251.25	171.5	174.75	145.75	126.5	164.5	105	128.75	195	234.25	133.5	130.25	106	110.75	117.75	104.75	113.25	265.75	245	184	171.5	134.5	164.75	148.5	141.25	100.5	161.75	147.75	134.5	122.75	82	130.75	131.25	148.75
Medtr1g090520.1	71	155.25	177.25	109	74	62	71.5	64.75	86	84.75	117.25	135.75	109.5	73	63.75	92.75	64.25	89.5	86	152	161.5	116.25	87	57.5	94	72.5	99.5	75.5	127	120.5	99	72.5	49.75	65	48.75	64.25
Medtr1g096260.1	128.75	254.75	201.75	129	174	213.75	169.75	206.25	117.75	156.75	230	230.5	145.75	177.75	155.75	184.25	227.75	213.75	143.25	358.5	202.75	150	194.75	200	190	220	194.25	115.75	265.5	127.5	121.5	132.25	153.75	158.75	215.75	153.5
Medtr1g096270.1	128.75	254.75	201.75	129	174	213.75	169.75	206.25	117.75	156.75	230	230.5	145.75	177.75	155.75	184.25	227.75	213.75	143.25	358.5	202.75	150	194.75	200	190	220	194.25	115.75	265.5	127.5	121.5	132.25	153.75	158.75	215.75	153.5
Medtr1g097160.1	724.25	741.5	672.25	730.25	743.25	745.75	762	724.75	775.25	657.5	700.25	710.5	693.25	751.75	771.5	672.75	733	635.25	730	777	672.75	725.5	688.25	788.25	716.5	728.5	705.5	665	657	622.5	644.5	732.5	754.75	828	867.75	947.5
Medtr1g097580.1	216	209	215.5	207	239.5	252.25	288.5	323	295.25	203	224.25	183.75	196	224.75	230.75	196.5	236.75	190	187.25	217.5	170	182	190.5	207	224.75	230.5	233.5	225.25	229.75	204	214.5	227.5	237.5	296.25	440.25	575.25
Medtr1g100787.1	198.5	212.5	207.25	198.75	148.75	153	260.75	279	372	162.75	205	180	187.25	177	184	197.75	153.25	177.5	176.25	196.5	181.75	186.5	150.25	149.25	215	182.25	219.75	214.75	277.75	250.25	236.5	214	238	508.5	678	1100.75
Medtr1g102500.1	4.75	3.25	3.5	1.75	4.5	2	2.5	4.75	5	4.75	2.25	3.5	2.5	4.5	3	4.5	2.5	3	3.75	3.5	1.5	4.25	4.25	3.75	2.5	3.5	3	8.75	3	7.5	6.25	11	7	3.75	5.5	4.25
Medtr1g107460.1	678.25	699.75	716.75	661.75	481.75	539.75	656	633.5	727.25	558.5	603.5	462.5	548.25	525.75	518	534.25	572.75	523.25	572	587.75	498	561.5	429.5	607.5	569.25	653.25	617.25	596.25	544.75	635.25	644.5	613.5	595	730.25	673.25	766
Medtr1g109580.1	413.75	326.25	358.5	364.25	371.75	386.25	438	394.5	436	388.25	310.5	420	374.25	364.25	382.75	416.75	387	405	395	374.25	378.25	363.25	333.25	349.25	408.25	382.25	405	368.5	364	325.75	346.25	309	337.25	407	452.75	528.75
Medtr1g110280.1	157.25	155.75	153	173.25	157.5	174	214.5	179.75	206.25	133.75	145.75	158.25	176.5	158.25	190.25	166	159.75	150	130.5	156.75	126	141.5	141.25	171	150.75	145.25	149	122.5	140.25	137.25	154	136.75	171.75	270	298	394.5
Medtr2g005810.1	590.75	457.75	609.25	583.75	541.25	598.5	542.75	599.5	548	515	478	565.75	573.75	553.75	535.5	561	598.5	539.75	507	497	557	499.5	521.75	511.75	503.75	608	511.25	539.75	530	556.75	533.75	537.5	516.5	447.5	442.5	388
Medtr2g008360.1	1678.25	1968.5	1994.75	1858.75	1922.5	1891	1652.75	1854.75	1600.5	1507.25	1602.25	1785	1700.25	1726.25	1764	1590.25	1786.25	1603.25	1625.75	1959.5	1885.5	1861.5	1882	1817.25	1685	1926	1656.5	1526.75	1799.5	1767.5	1743.5	1754.5	1549.5	1380.25	1431	1280.75
Medtr2g008370.1	0.75	1	1.75	0.75	1	1.25	2	1.5	0.75	1	0.75	0.75	1.5	2	0.75	0.75	1.75	1	1	0.25	1.5	0.75	0.75	1	1	1	0	1.75	2	2.5	3.25	1	1.75	0.75	1.5	0.5
Medtr2g008380.1	79.75	487.5	456.75	131.25	86.75	107	58.5	93.5	63.25	67.25	238.75	164.5	85.5	93.5	145.5	87.75	118.75	81.25	55.25	132.75	188.5	75.25	75.75	76.5	52.75	80.25	59.25	97.75	272.25	403	153.75	153	153.75	88.75	100.75	119.75
Medtr2g008390.1	761.75	1761.75	1955.25	945.75	814.25	836.25	591.25	906.75	599.25	658.75	974.25	925.25	743.75	820.75	956.75	651.5	861	559.5	677.25	915.5	1160.75	764.5	750.25	746.25	621.75	746.75	545.5	714.25	1023	1388.75	835.25	869	749.25	448	502.75	410.25
Medtr2g008400.1	12.5	21.5	26	30.5	19.5	13.25	7.75	8.25	10	8.25	13.75	10.5	9.5	14	18.25	8	11.25	12.25	8.25	10	11.75	12.75	13.5	10.75	8	9.75	7	9.25	22.25	30.5	17.5	13.25	16.25	13.75	6.25	7.25
Medtr2g010470.1	26.75	64.75	52.25	29.5	31.75	37.5	35.25	24.75	36.75	36.25	20	49.5	27.5	23.25	15.5	25.25	20.75	25	44	63.5	50.75	31.25	24	38	29	33.75	43.75	26	50	38.75	30.25	22.5	21.25	32.75	29.25	34.75
Medtr2g014560.1	1324.25	1245.75	1554.75	1484.5	1329.5	1459.5	1347.75	1442.5	1329	1192	1252.5	1560.75	1489.25	1272.25	1370	1332.5	1435.75	1312.25	1139.75	1355.25	1409.25	1318.5	1176.25	1271.25	1251.75	1416.25	1213.75	1185.75	1404.75	1329.25	1313.5	1115.5	1215.75	1124.25	1184.5	1043
Medtr2g016320.1	0.75	0.5	0.5	0.25	0.25	0.25	0	0.75	0.25	0.75	0.75	0.5	1	0.5	0	0.5	0.5	0.25	0.5	0.25	0	0	0.25	0.25	0	0.25	0	0.75	0	0.5	0.5	0	0	0.25	0	0
Medtr2g016360.1	0.75	0.5	0.5	0.25	0.25	0.25	0	0.75	0.25	0.75	0.75	0.5	1	0.5	0	0.5	0.5	0.25	0.5	0.25	0	0	0.25	0.25	0	0.25	0	0.75	0	0.5	0.5	0	0	0.25	0	0
Medtr2g016500.1	55.5	56.5	70.75	68	70.75	72.75	87	81	92.25	46.75	52	49.5	60	62	61.5	50	65.5	53.5	47.25	47.5	60	56.5	49.25	65.75	68	66.25	65.25	65.25	54.75	71.25	62.25	70.5	90.25	124.5	157.5	208.25
Medtr2g016530.1	0.75	1.75	2.75	2.75	1.5	1.25	1.25	1.75	2.25	3.5	3.75	2	1.25	3	1.75	2.5	3.25	1.5	3	3.5	2.25	0.75	2.25	1.5	1.75	2.25	2.75	2	3.25	5.5	5.25	11.5	9.75	5.25	3.75	3
Medtr2g016580.1	5.5	4.75	4.5	3	3.5	4.25	2.25	2.75	3.25	5	7.25	3	4.5	3.5	2.75	4	4.25	4	6	6	5.25	3	3.75	4	3.25	5.75	4	5.75	6.75	10.25	14	13.5	15	6.75	5.25	4.25
Medtr2g024330.1	560.5	462.5	516.75	586.75	505.25	532.25	536	537.25	620.5	538	562.75	539	645.25	654.75	696	610.25	580.75	590.75	554.25	517	519.75	607.25	483.5	550.75	550.5	533.25	568.5	504.75	468.75	459.25	552	508.75	503	494.25	464.75	611.5
Medtr2g028580.1	1718	1585.5	2043.75	2506.25	1968.25	1682	1751.5	1685.25	1709.5	2168.25	1825.25	2178.25	2644.75	1713	1535.25	1791.5	1489.5	1957	1835.5	1681.25	1919	2624.5	1995.25	1427.5	1807.25	1517	1786.25	1763.75	1690.75	1884	2227.25	1529.75	1035.5	1057.75	774	1005.25
Medtr2g029010.1	343.25	253.75	250.75	309.5	300	333.75	300	355.25	293	305.25	267.5	261.75	285.75	333.25	349.25	327.5	387.25	319.5	311.75	296	306.5	324.25	326.5	314.25	323.5	334.5	308	368.25	354.75	315.5	305.5	327.5	318	286.25	318	224.25
Medtr2g030380.1	478.5	427.25	440.75	440	462.25	500	544.25	464	528.5	366	372	427.75	423.5	439	456.5	423.75	426.5	396.25	399.5	452.5	408.5	395.75	403	495.5	448.5	467.75	470.75	355.75	346	340.5	369.75	392.25	509.25	598	648.25	782.75
Medtr2g070020.1	34.75	24.5	20.5	13.25	17.5	33	23.5	34.75	32.25	38.75	34.25	29.25	16.75	17	24.25	35.5	35.25	41	34.75	32	17	19	20.25	21.25	26	29.75	29.5	21.5	21.5	11.25	12.5	9.25	16.5	16.75	16.75	11.5
Medtr2g074840.1	91	59.25	46.25	48.75	74.5	139.75	64.25	75.75	66.5	141	78	118.5	125.75	138.75	114.5	127.75	156.5	108.25	137	90.75	65.25	84.5	91.5	93.25	61	75	78.75	74.25	74.25	43.5	64.5	50.5	95.25	50.75	78.5	32.75
Medtr2g075250.1	615.25	993.25	796	506.75	799	947.75	473	898	370.5	688.25	1170.25	782	410.5	645.5	807.75	517.5	826.75	428.5	696	1029	792.75	518.25	829.5	793.75	522	724.5	467.5	411	702.25	523	335	465.75	474.75	225	360.75	210.5
Medtr2g078810.1	900.5	747	732.5	728.5	616.25	712	945.75	711.25	953.25	852.5	786.5	990.5	709	658.5	711.75	916.75	743.5	973	868.25	878.5	775.5	702.25	600	619.5	901	699.75	925.5	827.75	855	794.75	705.5	604.75	599	779.75	642	768.25
Medtr2g087230.1	166.25	157.5	163.25	175	193.75	175.25	174	170.25	160.5	117.5	142.5	178.25	189	180	167.25	170.75	168.5	150	132.25	174.5	167	185.75	177.75	149.75	158.75	170.5	157.75	148	198	160.5	188.5	184.5	176	149.75	125	89.25
Medtr2g090120.1	357.5	337.75	302	319.25	312.75	333.25	316.5	349.5	331.75	331.25	324.75	261	300.5	331	347.25	321.5	325	299.5	344.5	288	288.5	301.5	314.5	336.25	328	360.75	336	332.5	290.75	286.25	316.25	320.75	341.75	316	309.75	343.25
Medtr2g090710.1	12.5	7	3.75	7.5	17.5	38.5	75.5	44.5	37	12.25	3	15	8.75	4.75	4.5	26.25	57.25	66.5	10.25	13.25	7.75	8	14.5	25.25	74.5	76.75	64.75	25.75	39.5	48	36.25	34.25	93.5	286.25	345.75	384.75
Medtr2g100450.1	143	126.25	131.25	184.75	124.25	125	124.25	139.25	152.75	164	140.75	121.25	167	122.75	113.75	136.75	120.75	150.5	185.25	126	152.25	184.75	140.75	122.75	156	154	173	161.75	161.5	153.75	189.25	119.75	105.75	101.25	75	97.5
Medtr2g100550.1	0	1.25	1	0	0.25	0.5	0.25	0.5	0.25	0.75	1.25	1.75	0.25	0.25	1.75	0	0.5	1	0.75	0.75	1	0.5	0.5	0.25	0	0.25	0.25	0.25	1.25	2	1.5	0	0.75	0.5	0.5	0.25
Medtr2g105680.1	129.75	250.5	279.75	185.25	181.75	175.25	132	139.5	123.25	154	197.25	203	172.75	161.75	170	143.25	185.25	167.75	120.5	269	233.75	140.25	152.75	174	127	169.75	135	113.75	176	147	119.5	117.25	128.5	96.5	95.75	63.5
Medtr2g437730.1	77.75	81.25	87.75	95	79.25	94.5	108.75	92.25	97.25	75	99.5	70.75	91.5	84.75	84.25	85.5	82.5	79.5	72.25	77.5	79.25	82	83	92	79.25	95.5	95.5	91.25	89.75	82.5	108.5	119	138.5	194.5	200.5	254.25
Medtr2g449790.1	357.5	261.75	254.75	310.75	320	326.5	308	342.5	285.75	306.5	275	275.75	281.75	346.75	361.5	356.75	408.5	334.75	332.25	281	289.75	332.75	338.5	294.25	334.25	361	306.25	363.25	350.5	310	324.75	324.25	311	292.25	307.5	228.75
Medtr3g009400.1	201.25	174.5	246.5	203	235.5	334.5	319.25	441	292	171.25	168.5	211.5	180	257.25	297.25	215.5	341.5	216.5	181	223.5	221.25	187.75	204.5	300	265	367	244.25	168	219	245.75	189.5	213.25	363.25	454	698.25	703.5
Medtr3g060880.1	1812	1331.25	1407	1650.75	1868.75	2217.5	2414.75	2259.25	2263	1460.25	1270.5	1218	1407.75	1574.75	1739.5	1693.25	1840.25	1597.5	1557.5	1493.75	1303.5	1516.5	1564	1897.75	1816.5	2238.25	2000.25	1534	1497	1313.25	1480.5	1582.75	1815.5	2096.5	1934.25	1740.5
Medtr3g062500.1	612	564.5	552.5	541.75	475	536	618.75	528.25	632.25	501	530.75	524	492.75	496.75	557	554.5	491.75	511	520.5	553.5	493.5	462.75	418	549.5	551.75	540	602.75	463.75	444.75	416	459	467.25	405	431.25	314	357.75
Medtr3g062570.1	281	328.5	433.75	740.5	583.75	312.75	328.75	407.5	462.25	149.25	208	232	586.5	302.25	191.25	223.5	169	294.75	220.5	275.5	285.75	646.5	511.25	296	354	347.5	415.75	199	319.25	342	546.25	407.75	212	203.25	188	211.25
Medtr3g062590.1	1114.25	1033.25	1130.75	1576.75	1215.75	1017	1117.5	1152.5	1350.75	1087.75	1180.75	1178	1526	1162.5	997.75	1282.25	1070	1402.75	1122.5	1066.5	1176.25	1526	1202.25	977	1257.5	1163.25	1335	1080.25	1190.5	1203.25	1443.5	1099	832	923.75	792.75	900.5
Medtr3g070220.1	105.25	68.5	60	62.25	49	60.25	70.75	75.25	71.75	107	64.25	52	46.5	53.25	47	68.25	56.75	76.75	93.25	72	54.75	52.75	49.25	48	65.5	52.5	71.75	105.5	72	76.75	58	51.5	51.75	62	47.25	57.5
Medtr3g071480.1	1056.75	1189.75	1240	1152.25	1083	1151.25	1107	1122.75	1067.5	1094	1390.25	1344.5	1217.75	1035.25	1065.5	1164.5	1185.75	1179	965	1270.5	1296.5	1113.5	1061	1036.25	1060.75	1107	1075.5	970.75	1271.75	1192.75	1083.25	931.25	874.25	814.75	797	792.25
Medtr3g075440.1	599.25	921.25	952	727.75	872.75	1003.25	685.5	862.25	514	625.75	838.75	1028.25	763	760.75	795.75	669.5	936.5	740.25	566.25	1150.25	955.5	786	905.25	887	704.75	947.75	708.75	442.75	815.5	548	621	594	565	514.25	701.75	569.25
Medtr3g078250.1	11	4.75	2.25	7.75	85	107.75	117.75	105.75	96.75	12	5	6	2.25	6.25	6.25	10	19.5	26.5	8.75	4.75	4	6	43.25	50.75	67.75	57.5	51.5	13	11.75	11.75	9.75	52	159.75	367.5	596.25	794.75
Medtr3g084510.1	952	892	826.5	859.5	769	899.25	910.75	836.75	918	910.25	1016.25	982.5	874.75	845.25	916	935.5	959.5	935.5	864.5	929.5	796	798.75	662.5	846.5	782.5	837	856.5	894.75	1023	754	806.25	816	813	862.5	778	846.75
Medtr3g087060.1	536.25	592.75	572.5	575.5	495.5	482.75	475	491	462.25	509	525	474.25	512.25	476.25	480.5	448.5	492.25	422.25	524.25	479.5	559.5	543	517.25	497.25	482.75	512.75	476.25	532.5	544.25	585	551	507.25	505.75	465.75	422	405.75
Medtr3g090480.1	156.25	85.25	74.5	98.75	131	151	153.5	134.5	147.75	147	85.5	112.5	103.5	112	107.25	156.5	143.5	116.25	157.25	114.75	90.5	82.5	126	125.25	125	118	131	121.25	99.5	73.25	81.5	102.5	133.5	120.75	106.75	128
Medtr3g090660.1	582.25	472.5	528.5	548.5	606.5	547.25	602	487.25	533.25	541.25	513.25	540	537.75	462	418.25	511.75	481	538.25	511.75	561.5	524.75	490	502.25	497	527.75	499.25	540	432	409.5	383.5	429.5	468.25	365.75	427.5	339	413.5
Medtr3g092390.1	76.5	85.25	52.75	72.5	79.25	217.75	72	194.75	79.25	72.75	84.5	59.25	70.25	123.75	235.75	104.25	206.25	58.5	64	94.75	65.75	63.5	81	180.75	76.75	212.25	82	77.5	112	90.75	77	92.75	166	61.5	112	51
Medtr3g092420.1	50	64.5	56	59.75	58.5	92	58.5	88	58.75	53	57	60.5	67	58	88.75	54.5	66	65.25	58.5	70.25	57.5	71.25	54.75	76.5	52	94.5	62.75	58.25	81.75	63.75	77	54.5	74.25	71.5	100.5	112.5
Medtr3g093710.1	1912	1542.5	1622.75	1518	1617.5	2004.5	1783.25	2036	1711	1783.25	1689.25	1670	1631	1699.75	2063	2107.5	2148	1899.75	1756.5	1587.75	1533.75	1453.5	1646.25	1831	1727.75	2112.75	1689	1774.75	1779	1576	1529.25	1505.75	1615.75	1319	1256.25	975
Medtr3g093930.1	1293	1125.5	1360.25	1172.25	1097.75	1280.75	1325	1199.5	1309.75	1068.25	1111.5	1228.25	1135.75	1079.5	1284.75	1197	1142.25	1144.5	1114.25	1162	1164	1064.25	938.5	1213	1202	1246.25	1242.75	1106.25	1175.25	1129.5	1105.5	1075.75	1190	1310.5	1162.5	1382
Medtr3g094710.1	794.75	670.5	742.25	750.75	697	792.25	822.75	727	777	739	715	727.5	745.5	744.25	771.25	746.25	765.25	781.25	674	716.75	719.25	730.25	690.25	780.5	743.25	769.5	764.25	664.5	640	590.5	685.75	684	713	735.25	679	673
Medtr3g095100.1	1923.75	1499.25	1877.25	1832.75	1747.5	1739	1919	1839.5	1882.75	1984	1800.5	2101.5	1972	1746	1818.5	1869	1876.5	1841.75	1685	1788	1832.25	1708.5	1572	1586.5	1690.25	1703.25	1738.5	1845.5	2015	1861.75	1871	1709.25	1787.75	2150	2343.5	2349
Medtr3g102180.1	94.75	110.5	99.5	115.25	91.5	104.5	88.75	99.5	119.5	67.75	97	87.25	102.25	102.25	94.5	96.75	99.25	82.5	89.75	94.5	88.5	105	84.5	99.5	80	93	87.5	85.5	87.75	88.5	117	99.5	100.5	76.5	88.25	125
Medtr3g109820.1	1989.5	1650	1898.5	1446	1483.5	2041.75	1860.25	1932.75	1670.25	1561.5	1579.5	1289.5	1186	1101	1680.5	1564.75	1787	1405.5	1761.25	1522.5	1689.25	1320.75	1404.25	1913	1819.75	2211.25	1734.25	1941	1939.5	1881.75	1475.25	1287.5	1804	1654.5	1785.75	1492.5
Medtr3g110450.1	125.25	296	255	106.5	126	135.75	105.75	118.5	103	132.75	150.25	138.75	113.75	98	113.5	115.5	118.25	109.25	117.75	206.5	172.5	111.5	112.25	117.75	113.25	125.75	107.75	124	231.25	174.5	111.75	108.75	108.25	98.25	89.75	77.5
Medtr3g110860.1	2509.25	2397.75	2270.5	1795.25	2924	3399.5	2640.5	3482.5	2671.5	2558.5	2218.5	2371.25	1762.5	2091.5	2660.25	2387.25	3331.75	2786.75	2485	2606.5	2567.25	1934.25	2839	2820.5	2268	3506.5	2508.5	1679	1542	1535.25	1499.5	1504	1440	1046	1262.25	781.25
Medtr3g113140.1	142.25	134.75	136.25	124.5	141.75	152	219	211.75	197.75	108	130.25	94	112	132.75	153	135.75	123.75	104.25	98.5	110.25	95.5	101.5	97.5	124.75	122.75	118.5	122.5	123.5	120.5	107.25	120	127.25	239.5	447	502.5	680.75
Medtr3g116640.1	448.25	405.25	453	505.75	481	471.5	451.5	462.25	428.75	404	381	395	467.5	462	439.5	419.25	433.75	434.5	422.5	403.25	406	458.5	454.5	399.25	407.5	461	444.25	407.5	399.5	364.75	473.25	414.5	366.25	377.5	380.75	405.75
Medtr3g437630.1	140.75	182.5	143.5	106.75	108.75	137.75	107	152	108.5	144.25	160.5	132.75	115	105.25	114.75	127.5	145	103	136.5	160.25	123	101.5	106.75	119	108.25	146.25	102	132.5	155.75	141.75	104.75	98.75	93.5	61.5	84.25	71.25
Medtr3g449390.1	279.5	229.75	269	242.25	267	314.25	258.5	311.75	259.75	227.5	228	292	249	266.75	320.75	280	342	272.75	241.75	248.25	257.25	245	256.5	269.25	252.25	335	237.75	247.75	307.75	258	243	262	267	212.75	243.25	156.25
Medtr3g449540.1	4.25	4	4.25	2.5	4.25	10.75	11.75	14.25	8	4	15.75	5.75	6.75	9.5	7	7.5	16.5	12.75	4.25	8.25	5.5	6.5	9.25	11.25	16	22.75	19.5	4	5.25	3.75	3.25	2.25	6	4.5	8.75	5.75
Medtr4g005130.1	0.75	0	1	0.75	1	0.75	1.25	1.5	1	0.5	0.25	0.5	0.5	0.5	0.5	2	1.25	0.5	1	0.5	0.75	1.25	1.25	1.25	1.5	1.25	1.25	0.25	1	0.5	0.75	1.25	1.25	0.75	0.5	2.25
Medtr4g014070.1	457.25	455	420	420.75	525.5	581.25	642	640	567.5	371	481.5	381	430.75	492.75	785.75	566.5	545.25	478	420	421.25	382.25	416.5	488.5	572.5	595.5	523	561	412.75	387.5	355.25	389.5	469	587.25	797.25	888.5	899.75
Medtr4g014350.1	178.75	143.5	169	158.25	145.5	164.5	164.75	178.5	165.75	157.25	141.25	139.25	133.25	148	165.75	181.75	162	146.75	156	157.75	167.25	136.5	145.25	140.5	163.75	170.25	147.5	169.25	186.5	185.5	161.75	151	170	138.25	131.25	115.5
Medtr4g028090.1	195	162.5	198.5	181.5	181.25	193.25	189.5	208	207.5	158.75	149.25	157	163.25	184.75	215	180.75	218.25	177.75	190.75	170.75	181.5	172.75	170.75	199.75	192.5	210.5	188.75	205.25	214	216	190	196.25	204.5	171.75	166.25	149.5
Medtr4g036505.1	34.5	27.5	24.25	31	31	28	28.25	26	30.75	33.75	29	25.5	25	22	26	29.75	32.25	31.5	45.75	34.25	44.5	37.5	35.5	38.5	42	41.25	39	40	36.75	44	42.25	34.75	35	30.25	31.75	33.5
Medtr4g036575.1	1480.25	1277	1423.25	1639.5	1341.5	1684.75	1536	1583	1690.5	1376	1329.5	1459.25	1743.75	1723	1961.25	1868.75	2084	1901.75	1284.75	1282.25	1437	1288.75	1228	1346.5	1537.25	1630.25	1560.75	1438.25	1739.5	1589.5	1502.75	1216	1453.75	1242.75	1319.5	1105.25
Medtr4g036695.1	3.5	1	2.5	2.75	1	2.25	3	2	2.75	1	3.25	3	3.5	3.25	2.25	1.75	4.5	2.5	2.5	3	2.5	1.5	2.25	1.75	1.75	3.75	2.75	1.25	2.25	3.25	2	1.25	2	1.75	3.5	2.25
Medtr4g037015.1	75.5	84.75	98.75	84.25	96	102.25	83.25	93.25	80.5	82.75	79.25	95.75	73.5	72.5	79	82	92	103.75	92.5	97.75	102.25	87.25	88.5	84.25	75.75	96.25	87.5	77.5	81.25	76.5	82.75	71.25	70.25	69.25	61.25	71.25
Medtr4g037720.1	75.5	84.75	98.75	84.25	96	102.25	83.25	93.25	80.5	82.75	79.25	95.75	73.5	72.5	79	82	92	103.75	92.5	97.75	102.25	87.25	88.5	84.25	75.75	96.25	87.5	77.5	81.25	76.5	82.75	71.25	70.25	69.25	61.25	71.25
Medtr4g044393.1	23.75	42.5	38.25	26	25.75	26.75	21	23.75	17.25	26.75	40.25	31.5	24	26.75	35.25	26.25	30.25	23.75	17.25	27.75	25.25	17.75	21	21	20.5	21.75	18.75	32.75	34.25	31.75	29.25	27.25	21.25	24.5	21.75	17.5
Medtr4g046113.1	372	437	430.25	492.75	463.75	384.5	358	419.75	361	404	398	339.25	373	359.75	362.25	335	376.25	349.75	391.75	389.25	410	440.25	436.25	371.5	367.25	388.25	353.5	345.25	313.25	343.25	355.25	374	366	352.75	346.75	376.5
Medtr4g051605.1	101	81.25	90.75	92.25	102.25	116.5	97.75	110.75	105.5	91	89	85.75	102.25	122.5	150.75	127.5	128.5	115	75.25	85.5	81	93	98.5	118.5	101.75	120	107.75	107	131.5	107.5	109.5	114.75	134.25	105.5	108.25	103.25
Medtr4g065087.1	29.75	28	29.25	23.25	15.5	20	26.75	22.5	29.5	25	30.25	15.5	22.5	22.75	20.5	26	29	37.25	25	21.25	17.25	23.25	20.25	27	25.75	35	36	24	19.75	25	23	21.5	20.5	26.5	30.5	35.5
Medtr4g070970.1	1036.5	951.75	873.75	781.25	818.5	1143.75	1062.75	759.5	840	1006	1000	962.25	780.75	793.25	687.25	1128	914.5	1105.5	1066.5	1163.5	1154	937.75	1089.75	1024.75	1138.5	890.5	1227.75	926	1074.75	882.25	774.75	698.75	844	803	527.25	442.25
Medtr4g088320.1	971	850.5	1102.75	1061.25	959	1218	1207.25	1145	1192.5	878.25	977.25	1208.5	1092.25	998.25	1090.5	1232	1181.25	1155.5	779.75	1010.25	1048.25	893.25	827	1037.75	1121.25	1146	1060.25	877.5	1090.25	1037.75	973.75	918.5	1165.75	1549.5	1776.75	1994
Medtr4g092530.1	3	8.75	10.75	3.5	3.5	8.25	1.75	4.25	2	3.75	2.5	6.5	4.25	2.75	2.5	4.5	6.5	3.25	4.5	9.5	7	7	5.5	5	3.25	4.25	3.25	4.25	7.25	6.25	6	3	3.25	4.75	6.75	7.5
Medtr4g094610.1	44.5	409.5	285	130.5	70	38.75	54	48.25	67	57	637	365.75	181	84.5	42.25	70.5	55.75	93.75	39	602.25	270.5	121	74.5	28.75	59.25	49.75	57.5	57	382.75	239.25	133.25	62.25	36.75	71.75	54.5	70.75
Medtr4g094790.1	212	173.25	205.5	243.25	269.5	398.25	342.75	413	253.25	214.75	213.5	188	234.5	265.25	305.75	258.25	421.5	289.5	222	229	236.75	212	290.25	351.25	357	454.25	331.75	198.5	167.75	163.25	189.75	235.5	288	268.75	313	232.25
Medtr4g094958.1	387.25	289.75	329.75	395	315.75	364.5	379.25	368.25	449.75	363.25	345.75	405.5	425.5	415.25	436	431.75	409	395.75	311.5	360.25	354.25	356.25	271.75	320.25	381	386	413	331.5	381.25	327.5	387	362	363	343.75	424.5	545.25
Medtr4g097880.1	1108.25	912	1063.5	1532	1403.25	1364.25	1668.75	1288	1644.25	973.25	1102.5	1294	1601.75	1635.75	1366.5	1433.5	1314.75	1480.75	954.5	1017	1072.5	1382.5	1257	1183.25	1339	1242	1331.75	927.75	949.25	905.25	1271.75	1203.25	1040.25	1343.5	1328.75	1698.25
Medtr4g105370.1	759	688.75	830.75	740.5	634.5	631	698.5	630	639.75	674.25	656.75	695.5	671.5	585.25	578.75	611.75	610	631.75	704.75	685	743.75	718.5	586.25	648	690.5	671.5	680.75	662.25	667.5	690.75	699.25	641.75	583	616.25	517.5	453
Medtr4g107620.1	186.75	153.75	154	231.25	227.5	250.5	273.25	255.25	264.25	161	169	158.75	213.5	280.75	322.5	216.25	236	211.25	166.75	160.25	160.75	188	217.25	241.25	218.5	220	221.5	192.5	191.5	171.5	204.75	246.5	288.25	336.25	351.75	441.75
Medtr4g109170.1	182.25	379.5	418.5	267.25	223.75	184	147.25	177	173.75	154	268	269.5	226.5	171.75	149	161	159	169	158.25	298.25	294	256.25	223.5	177.75	155.5	200.25	166.75	171.25	278.5	289.75	255.5	202.75	145.25	125.75	132.5	118.25
Medtr4g113100.1	1312.75	1591.5	1509.25	1334.5	1118.25	1371.5	1337.5	1250.75	1306.25	1126.5	1839.25	1340	1221.25	1225	1460.75	1273.75	1314	1221.5	1142.25	1511	1442	1061.25	959.75	1385.25	1225	1259.75	1207.75	1186.5	1519.25	1403.25	1130	1212.5	1261.25	1217.25	1092.25	1275
Medtr4g130210.1	414.75	332.5	381.75	436.75	363.25	338.75	305.5	367.25	324.75	351.5	350.5	394.5	439.5	405	369.75	357.75	368.75	328.75	409.25	313.75	387.25	424.75	370.25	335	341	349	332.25	380.5	376	415.25	418.25	381	326.25	289	281.75	286.75
Medtr4g130390.1	15.5	38.25	51.25	15	27.5	23	20.25	20.25	31.5	11.75	24.75	35.25	11	9.5	11.5	15.5	11.25	21.5	16	19	20.5	16	22.5	13.5	16.75	10.25	21.5	8.5	8	13.25	13.25	9.25	8	5.25	3.5	10.5
Medtr4g130920.1	159	128.75	119.5	170	219.75	192.25	212	219.5	213.25	172.75	128.5	161.25	166.5	213.25	191.5	197.5	217	198	170.5	147.5	140.75	177.25	218.75	203.75	173.25	203	174.5	151.5	155	127.75	170.25	197.75	221.25	308	367.5	390.25
Medtr5g009660.1	147.5	135.75	126.75	135	131.5	169.25	174.25	186.5	193.75	131.5	138	141	137.5	161	205.25	169.5	175.25	180.75	142.5	151.5	134.5	135.25	130.75	172.75	164.75	177	176	127.25	141.75	124	129.25	128.75	150.25	161.5	173.25	182.75
Medtr5g010440.1	1092.25	987.25	1162.75	866.75	904.25	1047	907.75	1136	952.75	918	953.5	913	780.5	942.5	1151.5	899.5	1101.5	824.25	937	762	1017.75	768.75	799.5	950.5	890.75	1038.5	859	906.75	833.75	960	727.75	747.5	827.25	641.5	681	597.75
Medtr5g011410.1	98.25	103.25	99.75	81.25	68.75	90	95.25	88.75	97.5	85.5	115.75	78.75	68.25	82.5	91	88.25	90.25	75.5	82.5	87.75	79.75	68.5	60	85	85.75	80.25	93.75	85.25	77.5	66	75	84	85.5	108.25	117.5	139
Medtr5g011840.1	240	189.75	192.5	195.5	203.25	286.5	256.5	276.25	262.25	232.25	201.75	193	157	211.75	265.5	238.75	260.5	231	243.5	204.75	210.75	188.75	209.25	233	264.25	237	245.75	229.75	271.25	216.75	208.75	209.25	231.75	240.75	248.75	298
Medtr5g014700.1	1376	1156.5	1290.25	1329.5	1309.5	1425.25	1549.75	1407.75	1425.75	1217.75	1207	1559.25	1289.75	1287.25	1472	1435.75	1466.75	1430.75	1161.5	1207.5	1236.25	1143	1217.25	1340.75	1308.25	1395.25	1379	1224	1134.75	1153.5	1104.25	1104.25	1292	1355.5	1289.75	1322
Medtr5g014720.1	31.25	23.5	22	25.5	32	35	33.25	46.5	49.25	26.25	20.5	25.5	15.75	27	31.5	19.5	27.5	27	23.75	24	20.25	20	22.25	32.5	22.25	32	27.25	25.75	16	14.25	20.75	17.75	32.5	35.5	40	74.25
Medtr5g019070.1	0	0	0	0	0.75	1.75	3.5	5.25	17	0	0.25	0.25	0	0	0	0	1	0.25	0.25	0.5	0.25	0	0.25	1	1	1.5	0.75	0	0	0	0	0.25	5.25	14.75	40	74
Medtr5g021670.1	577	499	568.25	526	478.75	599.5	642	605.25	586.5	480.25	481.75	442.5	488.5	522.25	576	552.5	555.25	532	465	487.75	454.25	471.75	414.5	566	526	597.75	563.5	446.75	348.25	365	414.5	434.75	499.5	673.75	605.5	679.25
Medtr5g024450.1	31	68.75	41	25.75	37.5	35.25	21	42.5	20.75	42.75	29	23.25	28.5	31.5	27.25	21	56.25	36.25	47	36.25	19.25	33.25	44	25.25	16.75	37.75	21.75	21.75	19.75	11.75	17.5	20.75	18.75	10.5	22	14.25
Medtr5g025180.1	1.5	1.25	1	1.5	0.5	1.5	0.75	1.5	1.5	1.5	1.25	0.5	1	1.75	0.25	2	1	1.25	0.5	0.75	1.5	1	0.5	1	1.25	0.5	1.25	0.75	1.25	0.5	1.5	0.75	0.5	1	1	2.25
Medtr5g025840.1	0	0.5	0	0.5	11	12.5	21.5	19.5	30.75	0	0	0.75	0.5	0.5	0.5	0.25	4	5	0	0.5	0	0	3.75	4.75	9.5	11.5	11.5	1	0.75	1.5	0.75	8	31.5	75.5	134	226.25
Medtr5g025850.1	0.5	0.5	0.5	3	64.75	147.25	186	153	93	0.75	0	1.75	0.25	0.5	0.5	4.5	13.25	17	0.25	1.75	0.25	2	23	56.5	92.5	92.5	75	5.25	4.25	3.75	4.25	10.75	93.75	222	401	603.25
Medtr5g025860.1	0.75	0	0.75	0.25	1	0	1.5	0.5	0.25	1	0.75	2	1	0.5	0.25	1.25	0.75	1	1.5	0.25	1	0.5	1	1	1	1.5	0.75	0	0.25	0.5	0.5	0.25	1.25	0.75	1.25	0.75
Medtr5g025890.1	17	14	13.25	14.25	11	13.5	16.5	18.75	15	19.75	17	21	17	14.5	18.25	15.75	17.5	17.25	22.25	21.75	19.75	14.75	14.5	15.5	16.75	18.25	22.25	15.25	19.25	15.5	18.5	10	10.75	16	16.25	18.25
Medtr5g025930.1	6.25	3.5	4.75	3.75	2.75	5.25	2.25	2	1.25	5.25	2.25	7.5	3	8.25	4	4.75	3.5	3	10.75	5.75	5.75	2.25	2.5	2.75	1.75	4	3.75	2.75	5.75	1.25	4.5	3.75	5.5	3.5	3.25	3.5
Medtr5g025950.1	16.5	4	1.75	2.75	5.75	7.75	2.75	2	2.25	23.5	2.25	16	14.25	6.5	7.75	7.5	5.25	6.5	40.5	6.75	4.25	5.75	8.5	7.75	1.75	2	5.25	3.5	8.25	2.25	5.25	2.25	3	3.25	2.25	2.75
Medtr5g026000.1	6.5	11	7.5	5.5	4.75	7.75	7.75	8	6	4.25	6.5	7	4.75	5.5	8.25	6	8.5	9	2.5	6.5	5	3.75	2	5	6	5.25	4	4	8.25	7.5	4.5	5	3	4.25	6.25	4.5
Medtr5g026010.1	59.75	103.5	80	66	87	88.5	73	82.25	57.5	59	81	67	66.75	76	99.75	73.75	71.25	53	44.5	65.25	59.25	48.25	53.5	70.25	62.5	61.25	39.25	31.25	48.25	46.75	29.75	40.5	46.75	21.75	25	17.75
Medtr5g026150.1	3	2	1.75	0.75	2	3	3.75	3.5	5	4.5	1.75	2	2.25	4.25	2.5	3	2	6.25	2.25	2.5	3.25	2.5	1.5	2	4.5	1.75	3.25	3	3.75	1.25	3	1.5	3.5	5	8.5	7.25
Medtr5g026200.1	19.75	15.25	15.25	12.25	17.5	13.5	22.25	19.25	22.5	15	21	13.25	8	17.5	14.5	16.5	12.25	20.75	22	18.75	26.25	15.75	23.25	16.75	22.25	21	29	11.5	10.25	16.25	8	11.5	9	14.25	17.5	24.25
Medtr5g026510.1	1214	1112.5	1183.25	1363.25	1225	1196.25	1266.75	1206.25	1329.5	1085.25	1141.75	1169	1250	1313.75	1341.75	1240.75	1251.5	1188.75	1102.5	1121.25	1040.5	1201.25	1085.75	1178.5	1167.5	1168.25	1210.75	1139.75	1081	1079.25	1276	1245.25	1127.75	1159.25	1152.5	1215.25
Medtr5g026760.1	1	4.5	3.25	3	19.75	21.25	17.75	7.5	7	0.75	1.75	1.25	1.5	0	2	4.25	3.75	1.5	2.25	2.25	1.75	1.25	11	9.5	8.75	9.5	8.5	0.25	0.25	2.5	2.5	17.25	23.75	19.5	16	21.25
Medtr5g030920.1	2637	2769.75	3152.75	3468	3409.75	3344	3619	3709	3987.75	2448.5	2750	2594.75	3202.25	2755	2678	3030.5	2827.25	3230	2597.25	2977.5	3288.25	3297	3154.75	2874	3680.25	3320.75	3518.5	2699.75	3149	3269.25	3283	2988	3043	4682	5978.5	7891.25
Medtr5g033820.1	852.5	729.25	709	865.75	761	706.5	721.5	687.5	797.25	768.75	738.5	717	745	794.5	659.75	720	663.5	697.25	860.5	718.25	741.25	889.5	808.25	627.25	786.25	751.5	787	814	762	729.75	829.5	829.5	657.25	651.25	498	541.25
Medtr5g038600.1	6	3.25	4	4	3.75	4	2	4	2.75	2	4.5	2.5	3.75	5.25	3.75	4.5	6	5	3.25	2.5	4.5	2.5	4.75	2.25	4	2.5	3.5	5.5	4.75	2.25	4.5	4	3	2.75	2.75	2.5
Medtr5g044680.1	23.5	31.5	17.75	18	14.75	28.25	18	29	14.75	28.75	20.25	32	24.25	20.5	20.75	24	28.25	20	48.25	40.5	27.75	23.25	30.75	26	23.5	45	32.5	23	39.5	17	21	18	22.25	19.5	21	15
Medtr5g045910.1	747.75	755.25	766.75	722.75	743.75	831	1335.75	1142.75	1028	624.25	660.75	613.25	636.75	636.5	646.75	646	691.75	634.75	670.75	709	618	633.75	608.75	815.75	858	822.75	845.5	720	701	647.25	691.75	753	1022.75	1630	1966.25	2192
Medtr5g055470.1	79.75	87.75	83.25	95.5	91.75	110	105.25	116.25	164	72	80.75	82.75	105.75	83.75	101.75	98.25	92.75	85.25	75.25	71.75	85.5	86.5	84.75	93	84.25	91	78.25	74.25	86.25	81.25	81.75	95	147.5	202	321.25	571
Medtr5g058090.1	5.75	1	0.75	0.5	5	9.75	1.75	1.5	0.25	10.5	0.5	7.75	5.5	4.25	6	4.25	10	2	20	4.75	4.75	1.75	6.5	7	0.5	1	2	1.25	3	0	3.5	0.75	6	3	9	1.25
Medtr5g068210.1	83.75	90.25	88.75	84.75	83.75	109	90	75.25	76.25	63.25	79.75	68.75	76.5	83.5	107	94.5	97.5	78	67.75	64.75	71.75	67.5	63	86.5	67.25	86.5	64.5	60	74.25	75.75	66.25	70.25	81.5	58.5	44.25	39
Medtr5g075630.1	582.25	589	584.25	645	697	903.25	706	775.5	598	486.75	523	500.5	531.75	645.5	856.5	554.5	708.25	494.25	535.75	618	566	557.5	650.75	826.5	575	763.5	589.5	486	480.5	454.5	488.75	597.75	679.5	618.5	693.75	627.5
Medtr5g075650.1	422.75	323	414.75	357.25	375	413.5	313.25	425.75	320.75	766.5	318.5	459.5	319.25	315	343	387.75	416	364.25	672	382	483.5	414.75	428.5	380	417.75	454.25	369.25	451.75	328	414.75	379.25	283.75	310.75	288.75	263	315.25
Medtr5g077430.1	1364.5	1105.5	1083	1009.25	789	1030.25	1153.75	1179.5	1143.75	1507.5	1206.5	1230.5	871	866	997.75	1068.5	1148.5	1079.25	1263.25	1237.75	1002.75	965.5	782.75	1028.5	993	1085.5	1090	1308.75	1054.25	933.75	905.75	927	817.5	888.75	706.75	768
Medtr5g078080.1	631.75	535.5	516	574.75	582.75	730.25	717	693.25	690	571.5	600.5	622.25	597.75	596.25	731.5	753.5	735.25	710.75	533.5	603.5	526.5	522.25	523.75	683.5	647.5	651	629.25	626.5	735.5	615	577.25	589.5	659.5	669.5	660.5	701
Medtr5g082270.1	26.25	24	21.25	21.25	24	33.5	28	41.25	32.25	27.75	27	22.75	27	35	37	27.75	44.25	31	28.5	26.75	20.75	23.25	27.75	39.75	27.5	38.75	30.5	21	24.75	14.5	16	21.5	32.75	22	30.25	16.25
Medtr5g082290.1	23	16.75	15	16.5	22	25.75	23	32.75	18.5	22.75	21	30.75	23.25	29	23.75	23.75	30	24.5	24	22.75	20.5	20.25	26	23.5	14.75	34.25	24	14.5	20.25	9.25	19.25	14.5	22.25	16	26	13.75
Medtr5g082420.1	4.5	2.75	3.25	2.75	4.75	8	4	7.5	5.25	4.75	6	7.25	7	5	6.5	5	8	7	4.5	5.25	4.75	5	3.75	6.25	4.25	5.5	5.5	2.25	5.75	3.25	4.25	2.75	4.5	4	3	2.75
Medtr5g082460.1	5	3.25	4.75	4	5.75	6.75	3.25	5.5	5.75	13.5	16.5	15.5	14.5	11.5	10.75	12	20.5	16.5	5.25	4.25	2.75	3.75	6.25	4.75	5	6	4.75	5	8.5	5.5	4.75	4.75	7.25	6	4.5	4.75
Medtr5g082920.1	22.75	20.75	18.5	15.25	25.5	31.75	21	37	25.25	26	23.75	26.5	19.75	24	36.75	22.5	40.25	27.5	32.5	22	19	24.5	32.75	25	19	38.5	27.25	19	22	11	16	19.5	20	16.75	23.75	18.75
Medtr5g083480.1	237	209.5	212	207	221.75	234.25	257	234	208.25	195	200.25	182.25	187.75	224	251.25	212	212.25	191	180.25	207	164.75	180.5	188.25	236.75	179.5	206.25	178.75	204.75	163.5	149	196.25	223.25	253	353.5	306.75	308
Medtr5g083910.1	1887.5	3023.75	3630	3002.5	2017.25	1368.75	1678.5	1539.25	2421	1943.25	3110.25	3125.5	3117.75	2029.25	1675.75	2109.25	1488	2359.5	1863.5	2540.25	3294.75	3020.5	1938.25	1317.5	1752.25	1386.5	2065.75	1908	2726.5	3050.75	2867.75	1757.75	992	1167.75	824.5	1469.75
Medtr5g085700.1	0.5	0.75	0.75	1.25	1	0.5	0.25	1.5	1	0.5	0.5	0.25	0.75	0.75	0.75	0.5	1.5	1	2	0.5	0.75	0.5	1.25	0.75	1.25	1	1	0.5	1.75	0.5	1.25	0.25	1.75	0.75	0.5	1.75
Medtr5g087340.1	45.25	26.5	24.75	36.25	37	40.5	28.5	46	30.5	64.5	29	43	40.25	45.5	41.5	45.5	56.5	55.5	51.25	28.25	36.5	30.25	40.25	37	34.5	45.5	43	49	33.25	30.75	40.25	33.25	37.25	45	45.25	43
Medtr5g087350.1	48	23.5	19.25	35	36.75	51.25	34.25	52.25	32.5	57.5	39.25	33.75	36.5	59.75	57	44.25	65	43	47.25	33.5	28.75	35	42	44.75	34	47.5	28.75	52.5	31.25	31.25	31	39.75	36	25	35.5	15.5
Medtr5g087360.1	205.75	261.25	311.75	237	213	237	195.5	217.75	192.75	236.25	254.25	324	293.75	260.25	238.25	241	253	268	219.75	316.5	316.25	267.5	231	194.75	242.5	266	213.25	214	307	280.5	245.5	189.25	177.5	187	214.5	185.25
Medtr5g087370.1	0.5	0.75	2	1	0.75	1.5	1.25	1.5	0.5	2.25	1.5	1.25	0.75	1.25	1	0.5	0.25	1.25	1.25	1.5	1.25	0.5	1.25	1.25	0.5	0.75	1.25	0.5	0.75	1	0.75	1	1.75	1.25	0.25	0.75
Medtr5g087780.1	93.75	77	78.75	81.75	80.25	92.25	100.75	88.25	97	80	74	68.25	77.25	89.25	98.75	84.5	81.25	77.25	69.25	74.75	60.75	70.5	75.25	91.5	93.75	104.25	88	85.5	83.5	69.5	82.75	84.5	85	93.75	93	106
Medtr5g090100.1	290.75	192.25	213.5	242.5	285.75	315	222	299	220.25	261.75	185.75	175.75	206.25	228.5	261.5	200.25	311.25	199.5	246.5	216.5	202.5	197.25	261.25	302	209	325.5	213.5	232.25	193.75	192.25	209.25	254.25	241.75	194.25	207.25	165.5
Medtr5g091950.1	268	1006	534.5	283.5	253	245	238.75	271	273.25	381	1300.5	463.25	303.75	274.25	265.25	306.5	311.5	284.25	304.75	869.25	496.75	270.75	261.75	243.75	254.25	252.25	268.5	308.25	908.25	500.25	277.75	256	200.25	198.25	182	215.75
Medtr5g096530.1	387	208.75	261.75	250.75	365.5	372.5	383.5	395	269.25	318.5	185.25	419.75	341.75	316	249.5	274.5	255.75	199	459.5	319.5	287.5	269.75	316.75	321	222	284.25	229.5	247.75	348.5	204.25	289.75	258.25	444.25	570	694.5	637.5
Medtr6g015190.1	1056	1052.75	1029.75	920.75	932.75	972.25	1022	987.5	944.25	1039.25	1006.5	1183.25	898.75	863.75	867.5	1022.25	999.5	1021.25	999.5	1218.75	1018	946.75	926.25	839.75	1013.75	1023.75	976.5	973.5	1149.75	965.75	915	841	877.75	951.75	950	932.5
Medtr6g015265.1	172.25	171.75	172	128.75	150	147.75	168	161.5	140	163	180.5	174.5	138	119	137.25	160.5	163.75	148	154.25	196.75	160	140.25	147	129	142	154.5	139	154.5	183	143.25	125	129	129.5	129.25	132.25	143
Medtr6g016495.1	789	615.5	635.25	784	671.5	797.75	723.5	760.5	778.75	713.5	635.25	648.5	755	807.25	854.75	800.25	890.5	813.75	738.75	567.75	651	692.5	662	745	702	780.5	758.5	793.5	758.5	764	780.75	742.75	813.5	720.75	717.75	551
Medtr6g023390.1	203.75	166.5	158.25	187	203.5	214.5	168.25	229.5	177.25	178.75	166.25	155	181.5	213.5	217.5	199	231	185	186	158.5	167.75	179.5	170.5	195.25	189.25	215	179	187.5	163.5	157	186.25	194.75	192	144.5	127.75	104
Medtr6g027720.1	90.5	104.5	94.75	77.5	82	93	77	108.5	80	71.75	82	68.75	75.75	93.25	106.5	75.25	103.5	63.25	76.75	83.5	82.75	77.75	77.75	96.5	80	105.5	70.25	80.5	79.75	73.75	69	99	99.25	69.25	58.25	34.75
Medtr6g036780.1	1.5	6.5	5.25	4.75	9.75	10.75	9.25	7.25	6.5	2.75	2	3.75	2.5	6.75	3.25	3.75	5.5	4.25	3	5.75	8.5	3.5	10.25	5.25	4.75	6.25	4.75	2.5	4	4.5	2	6.75	15	25	19.25	16
Medtr6g036790.1	0.5	0	0.25	0	0.5	1	0.5	1	0.75	0	0.75	0.5	0.25	0.75	0.25	0	0.75	0.5	0.25	0	0.25	0.25	0.25	0.25	0	0.25	0.25	0.75	0.75	1.25	1	0.25	0.25	0.75	0.25	1
Medtr6g036840.1	1.25	2.5	2.25	2.25	0.75	0.75	1.75	1.25	0.75	6.5	2	4.5	2.25	1	1	1.25	1.75	4	4	2	1.25	1.25	1.5	2.25	1.25	1.25	1.75	0.5	1.5	0.25	0.5	0.75	2	2.25	2	2.5
Medtr6g040210.1	6	7	8.5	8	8	9	7.25	12.25	8.5	8.75	8.25	9.5	6.5	5.5	7	8.5	10.5	7.5	9	11.5	8.5	5.75	7.25	7.75	8.5	12.75	12.25	7.75	7.75	11.5	11.25	10.5	9	8	8.25	7.5
Medtr6g060230.1	352	307	333.75	384.75	427.75	492.75	394.75	533	436.25	314.5	337.25	329.25	384.25	466	587	350	556.25	340.75	296.5	320	306.5	360	398.75	530.25	346	516.5	368.5	313.75	298.5	281	374.25	437.75	437.25	331.75	429	535
Medtr6g068970.1	779.5	855.75	938.5	718.75	724.75	774	821.75	867.25	802	757.5	696	849.5	635.75	574.25	622	728.5	750.25	768.25	853.75	1070	959	733.25	698.25	734.5	772.25	940.75	812.75	715.75	892.25	751.5	700.75	634.75	545.75	603.5	596.75	587.75
Medtr6g069030.1	217	172.25	207.25	210.5	147.75	130.5	187.75	163.5	205.75	187	231.25	208.75	196	160.5	161	193.5	140.75	186.5	166.75	182.75	216	191	122.5	127.75	162.5	131.75	178.75	195.5	228.5	225	193.25	155.5	125	110.25	73.75	104.25
Medtr6g088770.1	2.75	43.25	45.25	12.5	9.5	4.25	5	4.25	4.5	5	18.75	12	10.5	9	6	4.5	4.5	3	4.25	10.5	14	9	4.75	5.75	4.75	4.75	2.5	11.25	25	46.25	15	19	14.5	11.75	13.25	14.25
Medtr6g088785.1	88.5	139.75	145.75	90	105.25	111.75	92.75	87.25	77	76.25	89.5	80.25	66	69.75	67	65.75	65.75	62.5	88	128.75	115.5	84.5	106	99	94.5	105	84.75	60.25	93.75	81.25	64.25	62.25	60.25	43.75	41.25	35
Medtr6g088790.1	1658.75	2604	2278.25	1497	1566.5	1704.75	1741.25	1706.75	1655.5	1481.25	1688	1566.5	1239.75	1195.25	1281.25	1456.25	1425.5	1582.25	1564.75	2424.25	1858.75	1348.5	1355.25	1522	1691.25	1729	1628.25	1583.75	2330.75	1884	1389.25	1326.5	1169	1461.5	1445.25	1680.75
Medtr6g090615.1	465	541.5	645.75	460.75	579.25	420.5	474.75	467.5	515.25	413.75	464.5	451.25	421.5	328.75	307	448.25	381.5	502	447.5	472.75	549.5	447.75	465.75	309.75	496	440.25	502.75	340.75	481	397	412.75	286.75	221.25	277	238.75	325.75
Medtr6g470960.1	357.75	307.5	331.5	379.75	350.5	445	521	502	514.5	342.5	330.5	367.5	406.75	410	466.25	490.75	481.75	516.5	319.75	327	367.75	361.5	347.75	392.25	443.25	478.75	506.75	306.5	353.5	347.75	367.25	312.5	410	412.5	419.25	465
Medtr7g009940.1	67	83.25	81	69	64	60.5	55.5	85.75	71.5	81.75	85.25	78.5	72	73.5	72	72.5	84	58.25	63.5	70.5	69	70.5	65.5	56.75	55	69.25	55.25	69	79.75	70.75	76.5	83.5	67.25	51.75	40.5	38.75
Medtr7g009970.1	7.25	2.5	4.25	4.25	4	7	4.25	6	3.5	2.75	3.5	3.5	5	3.75	4.5	3	5.25	1.5	4.5	3.75	3.75	3.25	3.5	4.25	4.75	5.25	4.5	1.5	2.5	2	4	2.5	3.25	3.25	1.75	2
Medtr7g010000.1	10.25	10.25	9	8.75	10.75	15	11.5	15	6.75	8.5	9.5	5	8.75	10.25	14.25	9.25	10.5	8.75	10.5	9.5	7.75	12.25	8.75	12.5	12.25	19.25	10.25	8.75	6.5	7.75	5	7	9.25	5.25	8.5	4.75
Medtr7g010010.1	10.25	10.25	9	8.75	10.75	15	11.5	15	6.75	8.5	9.5	5	8.75	10.25	14.25	9.25	10.5	8.75	10.5	9.5	7.75	12.25	8.75	12.5	12.25	19.25	10.25	8.75	6.5	7.75	5	7	9.25	5.25	8.5	4.75
Medtr7g013350.1	26.5	23.75	25	25.75	28.25	33.5	20	29.25	18.25	15.5	16	14.75	17.5	17	25.5	21	31.25	14.25	23.75	25.25	20.5	18	23.75	34.5	34.75	48.5	27.75	17	23.5	19.75	18.75	14.25	17.75	15.25	14.75	14.25
Medtr7g013680.1	57.5	56	60.25	70	62.5	86.25	59.25	83.25	50.75	39.25	43.25	34.25	46.75	40.75	61.75	60.5	74.5	47.25	66.5	58.25	55	54	61.25	72.75	76.5	101	70.5	51.25	47.75	46.5	38.75	40.5	50	34.25	49.5	27.75
Medtr7g018200.1	991	776.75	893.75	931.75	892.5	898.25	882.75	876.25	888.25	836	835	779	828	824.75	859.25	889	852.25	839	925	773.5	853.5	857.5	828.5	873	909	909.75	902.5	963.25	926.75	884.25	906.5	923.5	917	808.75	714.25	606
Medtr7g021570.1	3.75	0.5	1.75	3	7.75	3.25	1	1	0.5	6	0.75	6.25	12.75	11.25	2.25	4.75	2.75	1.5	11	3.5	3.25	6.5	12	3.75	0.5	1.5	1.75	3.25	7.75	1.75	11	9.25	7.75	1.75	6.5	2
Medtr7g022160.1	405	325.25	412.5	491.5	352	433	477.25	452.5	509.75	348.75	347.75	365.5	522.25	474	497.75	409.25	422	382.25	399.25	409	411.5	499.5	359.75	462.25	424.75	452.5	478.5	344.5	347.5	384	469.75	400	337.25	283.25	226	208.25
Medtr7g028432.1	75.5	84.75	98.75	84.25	96	102.25	83.25	93.25	80.5	82.75	79.25	95.75	73.5	72.5	79	82	92	103.75	92.5	97.75	102.25	87.25	88.5	84.25	75.75	96.25	87.5	77.5	81.25	76.5	82.75	71.25	70.25	69.25	61.25	71.25
Medtr7g030070.1	63.25	40.25	35.25	64	75.5	69.5	81.75	67.5	59.75	61.25	46.25	39.25	81.5	77.75	76	53.25	46.5	41	61.25	56.75	35.5	72.5	69.25	66.25	64.75	46.75	59.5	72.25	58	40.75	79.25	59.5	62.75	44.5	43.25	38
Medtr7g031470.1	28.5	17.5	19.5	21.75	24.75	32.5	35.75	24.5	36.5	33	27.25	28.5	24.75	24.75	23.25	24.5	37.5	30.25	32.25	21.5	17	19	19.75	28.5	24.25	26.5	27	33	19.5	23.25	24.75	28	30.25	30.25	21	17.75
Medtr7g038690.1	63.25	40.25	35.25	64	75.5	69.5	81.75	67.5	59.75	61.25	46.25	39.25	81.5	77.75	76	53.25	46.5	41	61.25	56.75	35.5	72.5	69.25	66.25	64.75	46.75	59.5	72.25	58	40.75	79.25	59.5	62.75	44.5	43.25	38
Medtr7g045510.1	69.75	52.5	67.5	71.25	61	66.5	64	64.75	68.75	56.5	55.75	50.75	79.25	74	73	69.5	58	57.75	67.25	53.75	62.25	71.5	66.75	50.5	75.25	58	64.75	77	69.75	69.25	69.25	68.5	79.5	72.75	76.5	92
Medtr7g045710.1	44.75	45.5	36.25	38	34.5	52.25	47.5	82.5	57.25	44	44.75	36.75	37	46	52	35.75	47	49.5	41.75	40.5	40.5	41.25	40.5	45.25	50	62.5	53.5	57.25	44.5	53.5	48.75	42.25	42	43.25	40.25	40.25
Medtr7g045860.1	117.5	69	59.5	59.75	84	157.5	75.25	231.75	117.25	98.25	53.75	42.75	36	75.75	98.5	69.25	104.75	69.5	132.5	68	54.25	58.5	86.25	100.5	79.5	129	97.5	142.75	77	68.25	57.25	64	94.5	49.25	74.25	54.25
Medtr7g050990.1	738.75	755	708.75	992.5	1002.5	895.5	757	855.75	836.25	655.5	915.5	771.25	1058.25	1072.5	1010.75	767.75	645.25	615.5	668.75	708.75	668.25	901.75	975.5	841.5	748.75	676.25	678	553.75	752.25	721.25	805.5	711.5	524.5	287.5	223.5	166
Medtr7g057170.1	136.25	113.75	123.75	132.25	122	126.75	121.75	150.5	161	91.75	115.5	82.75	101.25	128.75	144	114.5	125.75	114.25	124.5	100.5	120	122.5	119	115.25	140.75	139.5	129	116.25	129.75	125.5	138	124.5	134.5	121.5	118.75	125.75
Medtr7g059225.1	662.75	608.5	668.25	749.25	567.25	651.25	675.25	646.75	659	561.75	600.75	771.75	758	655.75	724.25	695.5	810.25	673.5	569.5	622.25	604.5	587.5	505.75	614.5	612.25	699.75	582	689.25	804.25	735.25	695.5	625.5	701.75	671.75	705	614.25
Medtr7g059285.1	250	232.75	243.5	216.75	212	210.75	224	218	214.5	219	201.5	175.75	186	214.25	212.75	182.25	236.25	198.25	222.75	223.75	201.75	200.25	176.5	212	189.5	228	231.75	245.75	194.75	201.75	253	319	270.25	184.5	145.5	96.5
Medtr7g067530.1	23	22	18.25	13.75	18	20	15.75	15.5	21	27.5	19.25	22.25	17	14	17.75	21	16.25	23.5	34	31.75	34.25	22.75	19.25	20.5	18.75	20.25	29	23	26.5	18	20.5	16.5	13	19.25	13.5	20
Medtr7g070200.1	328	257	334	332.5	345	377.25	344.25	392.5	370.75	235.5	219	232.5	267.75	310.5	386	263.5	317.5	231.75	268.75	257.75	286.25	264	294.75	326.5	300.75	329	262.5	260	258.25	279.75	264.25	309.5	344	322.5	469.25	592.25
Medtr7g073290.1	433.75	415.5	462.5	442.25	433	479.5	502.5	468.5	485.25	407.75	431.5	502.25	420.75	442.5	502.75	537.75	509.5	497	391	472.75	445.5	405.5	415	480	477.25	459.75	463.5	463.25	529.5	477	440.5	414.5	497.5	509	570.5	536
Medtr7g073710.1	24.5	23.5	23.75	23.25	21.25	23.5	30.5	45.75	53.5	28.5	27.75	21.25	23.5	24	24.75	27.5	28.5	19	21.25	22.25	15	23.25	22.25	29	19.75	26.75	19.75	28.25	23.75	22.5	26.75	19.75	31.25	56.25	165.75	222.75
Medtr7g074010.1	1027	1231	1402	1395	1205.25	1189.5	1002.5	1287.5	1108	1010.5	1131.5	1133.75	1248.75	1098.25	1131.25	1069.25	1150.5	1064.75	1075.25	1021.5	1235.75	1252.75	1139.25	1085.5	1145.5	1263.25	1112.25	1059.5	1227.75	1392.75	1235.25	1184.5	1175	925.25	983.25	954.75
Medtr7g078340.1	6.5	12.75	5.5	7.75	7.5	12.75	9.5	16.25	11.75	9.5	8.75	9	6.75	11.75	9.5	10	12.75	11	11.5	6.75	6	7.25	10	10.75	8.25	15	11.25	7.25	4.75	4	3.75	7.25	11	6	6.75	5.5
Medtr7g080810.1	632.25	816	701.25	555.25	568.75	656.25	620.75	664	573.25	659	785.25	773.75	562.5	575.75	597.25	627.25	665.25	627.25	627.25	916	775	572.5	580.25	625.5	610.25	675.75	599	599.5	805.5	729.25	532.5	507.25	517.5	523.75	613	496.75
Medtr7g081410.1	99.25	913.5	605.75	112.25	122	115.25	62.75	117.5	81.5	64.75	366	154.25	85.75	114	113	56.75	115.75	54	74.25	315	213	89	93.75	91	52.75	100.75	53.5	134.25	404.5	428.25	142.5	169.75	116	84.25	97.75	85
Medtr7g081480.1	174.25	315.5	321.5	218	189.25	170.75	155	198.75	186.5	183.25	239.75	220.25	173.5	171.75	181.5	156	172.25	169.5	170.5	204.25	252.25	199.25	169	164	148.25	184.5	155.5	191.25	282.25	314	191.5	213.5	167.75	140	153	170.25
Medtr7g081570.1	307.25	1392	1090.75	339.75	268.5	266.5	226.5	324.25	280.75	243.5	942.75	515	278.75	309.75	372.75	251.75	316.5	220.25	231.5	585.75	528.25	259	211	276.75	233.25	271.25	227.75	384.5	937.25	937.75	339.5	410.75	331.75	315	393.25	454.75
Medtr7g081720.1	562	663.25	589.5	452.25	533	802.25	497.75	665	447	468.75	559.25	557	476	602.75	836.25	622.25	872	568.5	494.75	479.5	504.5	397.75	461	587.5	454.5	671.25	424	452.25	606.25	504.5	401	426	564.5	367.75	524.5	333.75
Medtr7g081780.1	377.5	995.75	1958.75	1473.75	839	635.75	506.25	507.75	446.25	287.5	799	849.5	710.25	584	474	433.25	435	466.25	291	769.5	1249.75	950	658.5	504.25	570.75	442.75	500.25	258	508.5	719	507	404.5	227.5	186.5	196.5	189.75
Medtr7g082110.1	17	25.5	25.75	13.25	11.75	20.75	18.75	17	16.5	24.5	26.25	24.75	16.5	20.25	20.25	17	21.5	16.75	14.75	18.25	17.75	13.5	13.5	15	16.5	19.25	19	20.25	27.25	22.25	14.75	24.25	24	24.25	28	43.75
Medtr7g082280.1	19.5	17	17.25	18.5	17	18.75	11.25	26	10.25	16	18.25	13.5	12.75	12.75	14.5	13.75	13	11.5	23	17.25	17.5	19.25	21	15	12.75	15.5	14.25	12.5	11.5	14.75	14.5	17.75	14.75	11	9.25	12
Medtr7g084220.1	112.75	96.75	120.5	122.75	113.25	123	133	131.25	128.75	110.5	119.5	104.5	113.75	118.5	115.75	110	113.25	100.75	114.75	116	99	115.25	114.75	114	120.75	122.75	124.75	114	87.75	88.5	99	100.25	103	122	126.25	137.25
Medtr7g086420.1	456.75	421.25	467.25	485.75	439	475	423.5	429.25	396.75	417.5	449.5	450	555.25	561.75	578	500.5	559.25	414.25	410.25	371.5	432	445.25	405	417.75	451.5	484.5	395	451.5	534.5	527.5	496	500.5	514	336.25	334.25	242.25
Medtr7g091680.1	389.5	299.75	358	433.5	383.5	413.5	406.75	461.25	383.75	328.75	319.25	382.5	357	396.75	389.5	405.25	480	418.75	362	361	379.75	402.25	392.25	381.5	415.5	445	409	361.5	404	367.25	403.75	375.75	405.25	374	391.25	318.5
Medtr7g092430.1	553.75	339.5	408.25	514.5	544.25	574.25	619.75	651.25	615.5	484.25	418.75	464.5	515	610	672.75	554.25	649.75	534.75	527.75	449	391.5	469.75	490.25	559.25	488.25	570	522.25	438.75	409.25	351	450.25	482	493	472	676.75	771.5
Medtr7g092880.1	39	28.5	31.25	30.5	37	43.75	32.75	59.5	38.75	40	28.25	26.75	29	30.5	40.75	34.75	49.75	32.25	40.25	31.5	30	33.75	40	44	36.75	48	35.75	40.75	34.75	37	33	35.25	37.75	23	41	21.5
Medtr7g092910.1	15.25	11.25	10.25	10	14	11.75	12.25	14.5	14.25	17.5	17.25	10.25	14	15.5	19.75	22.5	15.75	17.25	18.5	13	17.25	14.5	13.25	17.5	18.25	15.25	18.75	21.75	10.75	13.5	14.25	12.25	14.25	15.5	8.5	8.75
Medtr7g096980.1	25.5	41.75	33	27	27	32.75	26.25	28.75	31.75	25.5	43.75	36.75	32.75	37	31	33.5	33.5	27.75	21.25	20.75	20.75	31.5	27.25	33.25	24	35.75	25	20.75	33	26.75	25	34.75	31.75	26	22.75	36.25
Medtr7g098610.1	1023	985.25	1006.25	993.5	890.5	784.75	731	781	694.75	818.5	876.5	674.25	703	684.5	615.75	635	656	592.5	904.75	961.25	834.75	903	768.75	906.75	710.25	875.75	712.75	634	499.5	509.25	606	686	533	450	291	188.25
Medtr7g103440.1	791.5	750	748.75	885.75	821.25	941	840.75	779.75	888.5	670.75	643.25	905.25	913.25	855.75	1053.75	943.5	966.25	944.5	727.75	888.5	907.75	824.75	819.75	882.25	824.75	847	849	688	796.5	747.75	841.5	696.75	803.25	670.5	685.25	575.75
Medtr7g106210.1	2680.75	2005.75	1913.25	1822.75	2022.75	2117.5	2745.5	1919.75	2687.25	2424.5	2279.75	2263.75	1694.75	1712	2083.75	2683.75	2212.75	2701.75	2262.5	2162	1945.25	1647.75	1684	1733.5	2403	2125.25	2470	2482.5	2505.5	1788	1663.75	1508.25	1598.25	2283.25	1798	2274.25
Medtr7g117520.1	193.25	160.25	167.5	169.25	145.75	157.25	190.75	158.75	188.75	177	178.5	168.75	173.25	152.25	149.25	168.25	153.75	174.75	174	169	160.75	171.5	152.25	141.25	187.5	156.75	183.25	185.75	171	165	164.75	153.75	139.75	187.25	167.75	177.5
Medtr8g010180.1	645.5	805.25	813.25	652.75	655.75	754.5	615	748	574.75	656	725.5	803.25	611.5	695.75	710	642.5	748.5	669.5	658.5	890.25	856.25	707.75	782.5	833.25	670.5	725.25	650.25	559.25	674.75	654	605.5	613	568.75	483	587	474
Medtr8g014690.1	292.5	281.75	353.5	543.75	472.5	348	331.5	462.25	523.25	255.5	315.5	319.75	550.25	410.75	369.5	374.25	288.5	414.75	250.25	258.5	282.5	531.25	475	327	356.25	343	423.75	318	438.25	391.75	551.25	438.75	268.75	216	144.25	220.25
Medtr8g014700.1	779	710.5	834.5	1230.25	928	571.5	571	661.5	779	672.5	741.25	686.75	1209.25	839	627.5	688	556	747.5	677.75	616.75	697.25	1174.5	880.25	607	724.75	619.25	717	867.75	878.5	997.5	1220.75	851.5	515	432.25	310	450.5
Medtr8g014730.1	171	147.25	175.25	234.75	153.5	97.5	103.5	115.25	126	128	149.25	132.25	230	152.75	105.75	142.5	133.5	141	140.25	135.75	132.75	237.75	136	106.25	108	91.25	116.75	198.75	266.5	231.5	288.5	150.5	90	77.75	68	89.5
Medtr8g014760.1	161.75	160.5	202	218.5	192.5	170.5	172.5	203.5	197	154.5	161.5	170.5	233.25	168.5	134.75	161	134	162	180.75	149.75	138.75	224.75	185.5	118.5	166	168.25	164	172.5	208.25	199.75	249	162.25	141	145.5	143.75	164.25
Medtr8g014790.1	179	153.75	182.25	269.5	189.25	135	142.25	172.5	181.25	170.5	185	197	325.75	165.5	121.75	164.25	87.25	154.75	159.25	148	165	287.5	204.5	123	152.25	124.75	138	172	223	195.75	285.5	175.75	85.5	86	61	96.75
Medtr8g014930.1	1668.5	1351.25	1390	1566.5	1339.25	1500	1287	2100.5	1797.75	1349	1390.5	1077.75	1534.5	1433	1633.5	1404.5	1427.75	1298.75	1437.5	1319.25	1191	1416	1238.5	1332.25	1212	1521.5	1470.5	1836.5	1892.25	1573.75	1618.25	1205.25	1097.25	755	751.5	759.25
Medtr8g015040.1	4.5	1.25	3.5	2.5	6.25	4.75	5.75	2.25	1	6	1	12.5	12	7.25	5.25	10.75	4.25	3.25	5.25	7.75	5	3.5	3.75	3.75	3.75	2.5	4	7.75	20.25	4	11.5	6.25	2.75	5	5	3.25
Medtr8g015150.1	915.5	683.75	976.5	1423.25	1014.5	632.25	705	792.25	921.75	779.5	885.25	946.75	1621.5	854	632.5	799.25	440.25	811	756	759	836.5	1452.25	970.25	593.25	673.25	581	753.5	877	1035.25	1023.5	1461.5	799	341.5	391	240.75	413.25
Medtr8g461120.1	0	0.25	0.25	1	3.5	2.5	3.25	2.25	0.5	0	0.25	0	0	0	0	0	0.25	0.25	0.25	0	0.25	1	1.25	2.5	3.25	0.5	1.75	0.5	0	0.5	0.25	4.25	5.75	5.25	2	3
Medtr8g015340.1	13.5	5.5	5.25	5	10.25	9	2.75	4	3.75	14.25	4.5	21.75	18.5	9.75	10.75	13	10.5	7.25	22.75	12.25	8.5	9	10.25	8.5	4.75	3.75	7.75	8.5	14.5	5	10.25	5.25	12.5	7.25	4.75	2.5
Medtr8g023560.1	2234.25	2171.5	2243.75	2043	2128	2102	2361.75	2022.75	2402.5	2199	2485	2570.25	2043.75	2104	2227.5	2441.5	2340.75	2570.75	2009.25	2305	2196.25	1914	1912.5	1988	2117.75	2080	2245.75	2037.75	2087.5	1968.5	1801	1924	1649.5	1786.25	1610.75	1857.25
Medtr8g023720.1	313	218.5	256.5	264.5	258.75	255.75	297	280.75	302.5	283.75	242.5	296	251.25	188.25	206.25	307.75	241	320.5	283	280.5	276.5	289.25	235.25	183.75	277.25	254.25	287.25	275.25	276	221.25	239.5	175.5	147.5	207.75	165.75	171
Medtr8g047160.1	10	10.75	9.25	7	10.5	12.25	11.75	14.25	9	13.5	10.5	12.25	12.25	11.75	16.25	13.75	13.75	12	6.75	11.25	8.25	7.5	8	7	6.75	8.75	10.25	8	12.5	9.75	9.25	5.75	8	8	10.5	8.25
Medtr8g047210.1	33.75	27.75	29.25	20.75	22.5	40.75	30.75	41.5	32.25	31	23.25	37	29.5	30.75	41.25	41.25	48.5	38.5	32	27.25	25.5	20.5	23	27.5	25	34	27.75	30.25	34.25	29.75	20	20	29.25	27.75	22	25
Medtr8g047220.1	33.75	27.75	29.25	20.75	22.5	40.75	30.75	41.5	32.25	31	23.25	37	29.5	30.75	41.25	41.25	48.5	38.5	32	27.25	25.5	20.5	23	27.5	25	34	27.75	30.25	34.25	29.75	20	20	29.25	27.75	22	25
Medtr8g047230.1	51.75	57	41	35	45.5	62.5	41	57.25	41.5	46.5	44.5	48.75	37.5	46.75	69.75	53.25	76.5	54.75	37.75	46.5	38.25	28.25	36.25	38.25	34.5	47.25	39.5	46	51.25	41.25	28.5	36.75	49.75	33.25	35.5	29.75
Medtr8g058250.1	432.75	416.25	373.25	409	421.25	493	336	541.5	381.25	460.75	384	376	450.25	459.5	459	376	549	374.5	533.25	435.25	447.25	449.75	482.75	486.25	351.75	540.25	397.75	378.25	355.5	332.75	405.5	410	380	244.5	348	280
Medtr8g059605.1	199.75	230.5	277.5	331.25	325.75	263.25	237.75	247.75	244.5	196.75	227	218.25	366.5	274.5	206.25	201.5	212	208.25	213.25	217.5	255.75	346	275.5	229.25	248.25	247.75	245.75	161.75	177.5	197	263.5	229.25	204	189.25	207.5	265.75
Medtr8g059615.1	161.75	217.75	255.25	321.75	301.75	223.25	197.5	187.5	214.25	169.25	201.5	192.25	327.25	241.25	182.25	165.75	177.5	170.5	190	173.75	239.25	313.25	257	212.25	215.5	195.25	201.25	139.5	147.5	191.5	237.25	209	176.5	150.5	165.5	208.5
Medtr8g066700.1	66	31.75	31	36.75	43.25	56.25	40.5	57.75	38.5	60.5	35.25	34.5	36.75	38	72.5	56.25	58.75	43.25	62	31.75	28.25	31.25	31.25	50.5	36.25	56.75	41.75	66.75	42.25	34.5	36.5	35	50	30.5	29.5	22.75
Medtr8g068540.1	80.75	66.75	79.25	76.75	80.25	90.5	89	94	93	61	69	70.25	60	74.5	79.5	77	79.75	73	58.25	50.25	66.25	63.75	58	70.75	84.5	80.25	86.5	78.5	82	90	67.75	70.25	78.5	72.75	89	107
Medtr8g070880.1	78.5	64.25	81.5	93	72.75	80.75	67.5	79.5	76	65.5	60.75	64	79.75	77.5	88.75	85.5	88.5	78.75	58	55.5	68.25	73.5	69.5	65	64	82.75	66.75	70	84.75	89.5	83	73.75	64.25	59.5	63.75	70.25
Medtr8g083240.1	19.5	15.25	19.5	19	22.25	24	19.75	18.25	16	13.25	18.5	23.25	19.75	28.25	28	19.25	29.5	22	17.5	21.5	20.5	18.5	19.75	23	16.75	23.5	15.25	42	54	42.25	52.5	66.75	92.5	69.25	73.25	69.25
Medtr8g086390.1	294.5	295.5	265	263.75	341.25	377.5	331.5	330.5	358.75	270.5	362	316.5	257	273.25	341	347.5	385.75	375.75	251	294.75	255.75	253.75	289.25	311.75	328	330.75	329.25	323	451.25	364.75	322.25	362.5	408.75	413.25	378.75	435.5
Medtr8g086490.1	29.75	28	29.25	23.25	15.5	20	26.75	22.5	29.5	25	30.25	15.5	22.5	22.75	20.5	26	29	37.25	25	21.25	17.25	23.25	20.25	27	25.75	35	36	24	19.75	25	23	21.5	20.5	26.5	30.5	35.5
Medtr8g087420.1	44.5	53.75	60	49.75	223.5	306	383	280.5	136.25	61.75	33.25	70	49.5	33.5	30.75	63.75	91.75	95.75	70.5	59.25	65.25	63.25	161	256	250.75	226.25	206.5	22.75	38.25	30.75	27	44	70	106.25	157	295
Medtr8g089200.1	0	0	0	0	0	0.75	0.25	0	0.25	0.5	0	2.25	0.5	1	0	1.5	1.75	0.5	0.25	0	0	0	1.5	0	0.25	0.25	0	0.5	0	0	0.25	0	0	0.5	0	0.25
Medtr8g090140.1	469.75	446.75	462	463.5	454.75	483	487.75	516	473.25	417	417.25	416	429	451.25	449.75	434.25	442.75	441	437.25	424.25	435.25	429.5	426.5	484.5	452.25	465	460.75	421.25	396.5	417.25	410	449.75	517	626	642	680.25
Medtr8g095030.1	580.5	526	515.5	583.5	803.5	750	437.25	865.5	443.75	675.75	618.5	585	600.5	746.75	632	517.75	833.75	522.25	642	510.25	512	646.75	895.25	636.25	471.75	770	466.25	657.5	598.25	476.25	604.5	769.25	688.25	408.75	666.25	292.5
Medtr8g098510.1	369.25	364.5	356	348.25	355	330	297.75	349	317.75	382.25	364.75	294.75	318.5	344.5	341.5	351	341	335	357.25	302.25	335.75	325	341.75	345.5	328.5	347	325	340	287	306.5	306	344.25	290	241	206	181.5
Medtr8g099195.1	123.75	114	113.75	111.75	100.5	120	142.25	126.5	139.25	97.75	102.25	122.5	102	105	127.25	132.25	116.25	119.5	103	121.25	105.5	109.5	100.75	114.5	119	118.5	121.75	114.25	129.75	122	115	115.25	124.75	145.25	134.75	149.5
Medtr8g101260.1	2.5	3	3.75	3.25	1.75	4.5	1.5	4	3	1.75	2.25	3	2	4.75	4.25	2.25	4.25	3.25	3.5	3	2.25	2.5	2.75	2.5	2.5	4	3.25	3	4	5.75	5.25	4.75	3.75	3	5.25	2.75
Medtr8g107470.1	2096.5	1858.5	1919.75	1952.75	1854.25	1900	2112.5	1846	1881.5	1978.25	1978.5	2127.75	1918.25	1911.75	1932.25	2126.75	1875.75	2005	1775.75	2131.25	1846.25	1809	1763.75	2004.25	1888.25	1880.5	1846.25	1661.25	1366.5	1421.5	1552.5	1659.5	1480	1721	1357.25	1545.75
Medtr8g445800.1	213.25	283.75	255.5	262.5	245.75	202.75	162.5	225	192.5	223.5	237.25	211	251	212.25	180.5	192.25	173.75	170.5	251.5	233.75	291.25	307.75	302.5	234.5	226.5	230.5	204.75	184.75	185	228.75	231.75	223.25	174.25	134.5	140	121.75
Medtr8g461110.1	707.25	1167.5	1409.5	1305	953	652.5	697	770.5	913	662	1012	998.5	1309.25	865.25	612	770.5	601.5	814.25	675.5	1038	1246.5	1296	947	597.75	771.5	711.75	813.75	664	1114.5	1114.75	1301.25	829.75	559.5	609.75	543	621.5
Medtr8g465340.1	13.5	10.25	13.75	13.75	9.5	12.5	11.75	3	13.5	17.5	19.25	23.75	29	22	11.25	28.25	13	25.5	8.5	14.5	11.25	14	11.75	11.5	13.25	6	8.75	11.5	26.25	12.5	23.5	14.5	16.25	19	10	7.25
Medtr8g468500.1	654.25	758.75	774.75	765.5	704	663.25	656.5	677.75	768	660	874.75	715.75	702	751.5	783.75	661.25	664.25	673.75	633.75	670.25	719	727.25	690.5	720.25	638.25	632.25	699.5	561.5	581.5	640.25	604.25	652.5	483.25	325	270	245.75
Medtr8g469600.1	34.25	43.25	64.75	43.5	49	61	42.5	37.5	38	49.25	52.75	65.5	62.25	48.75	52.75	55	61.25	62	43.5	56	49.75	45.25	43.25	53	41.25	46.25	52.25	29.5	47.75	35.75	39	34	30.5	22	24.75	21
Medtr8g469650.1	50.25	39.75	57.25	24.5	39.5	61.5	42.5	35.5	37.5	73.75	60	63.5	48.75	43.25	37.25	69.25	71.25	68.75	64.5	65.5	53.5	37.25	30.75	55.5	49	48.25	62.5	64.75	57.75	48	46.5	27	42.5	53.75	41.5	41.25
